# Supplementary material for: Broad proteomics analysis of seeding-induced aggregation of α-synuclein in M83 neurons reveals remodeling of proteostasis mechanisms that might contribute to Parkinson’s disease pathogenesis
Source: Mol Brain. 2024 May 22;17:26. doi: 10.1186/s13041-024-01099-1 (PMC11110445; doi:10.1186/s13041-024-01099-1)
Supplement: Supplementary file 2 — Supplementary Material 2. [file 13041_2024_1099_MOESM2_ESM.xlsx]

## Sheet: Table S1
Supplemental Table 1: Total proteomics 7 days post PFF or PBS treatment
gene	prot	M83_PFF_Day07_vs_M83_PBS_Day07_logFC	M83_PFF_Day07_vs_M83_PBS_Day07_t	M83_PFF_Day07_vs_M83_PBS_Day07_padj	M83_PFF_Day07_vs_M83_PBS_Day07_pval	M83_PFF_Day07_vs_M83_PBS_Day07_FC	Negative log10 padj value	logFC<-.5 and padj <.05	logFC >.5 and padj <.05
SNCA	Gid_1356	0.5676	18.5965	5.468e-05	1e-08	1.48206	4.26217	0	SNCA
Txnrd3	Gid_6498	0.1031	1.2166	0.89823	0.253492	1.07408	0.0466125	0	0
Nasp	Gid_6499	0.0041	0.1049	0.988566	0.918663	1.00285	0.00499414	0	0
Dnaja3	Gid_6493	0.038	1.0092	0.916875	0.338	1.02669	0.0376899	0	0
Epdr1	Gid_6490	-0.0607	-0.8331	0.924233	0.425501	0.958799	0.0342186	0	0
Dnaja3	Gid_6494	-0.2217	-1.507	0.896885	0.164732	0.857554	0.0472633	0	0
St7	Gid_6495	-0.1201	-0.6085	0.941812	0.557327	0.920124	0.026036	0	0
Cdr2l	Gid_12	0.0009	0.0217	0.998831	0.983101	1.00062	0.000507892	0	0
Cmtr1	Gid_7347	0.0092	0.2254	0.979036	0.826501	1.0064	0.00920154	0	0
Ufd1l	Gid_2041	0.0188	0.3281	0.966277	0.750062	1.01312	0.0148982	0	0
Pih1d1	Gid_6679	-0.0208	-0.5279	0.94996	0.609804	0.985686	0.0222945	0	0
Cotl1	Gid_6676	0.0213	0.6708	0.933658	0.518411	1.01487	0.0298123	0	0
Med30	Gid_6677	-0.1028	-0.712	0.933658	0.493807	0.931224	0.0298123	0	0
Gmfb	Gid_6674	0.057	2.0235	0.855656	0.0721898	1.0403	0.0677008	0	0
Nwc	Gid_6675	-0.228	-2.2271	0.855656	0.0518005	0.853818	0.0677008	0	0
Ndufb5	Gid_6672	-0.0241	-0.5716	0.942494	0.580948	0.983434	0.0257212	0	0
Btf3l4	Gid_6673	0.0595	1.3883	0.896885	0.19706	1.0421	0.0472633	0	0
Mettl16	Gid_6670	-0.0161	-0.1703	0.983961	0.868423	0.988902	0.00702233	0	0
Elavl1	Gid_2043	-0.1073	-2.3692	0.855656	0.0409059	0.928324	0.0677008	0	0
Ncoa1	Gid_2042	-0.1549	-1.8471	0.855656	0.0964768	0.898195	0.0677008	0	0
Rad50	Gid_2047	0.1243	1.2431	0.896885	0.244028	1.08998	0.0472633	0	0
Il18	Gid_2046	-0.0385	-0.2738	0.972787	0.790166	0.973667	0.0119822	0	0
Dcc	Gid_2008	-0.0455	-0.6609	0.933658	0.524556	0.968954	0.0298123	0	0
Prmt9	Gid_2559	-0.1081	-2.234	0.855656	0.0511002	0.927809	0.0677008	0	0
Ulk3	Gid_2558	-0.2824	-3.0732	0.767176	0.0126713	0.822222	0.115105	0	0
Plxna1	Gid_2005	0.0401	1.7335	0.87002	0.11542	1.02819	0.060471	0	0
Adcyap1r1	Gid_2004	-0.1503	-1.0502	0.914394	0.319957	0.901063	0.0388665	0	0
Plxna3	Gid_2007	0.0168	0.4337	0.9591	0.674224	1.01171	0.0181359	0	0
Plxna2	Gid_2006	-0.0091	-0.1604	0.983961	0.875956	0.993712	0.00702233	0	0
Psmb7	Gid_2001	0.0178	0.4544	0.958105	0.659821	1.01241	0.0185869	0	0
Lrig1	Gid_2000	0.0806	1.1253	0.904444	0.288428	1.05746	0.0436183	0	0
Lxn	Gid_2003	0.0375	0.7464	0.931989	0.473735	1.02633	0.0305892	0	0
Traf6	Gid_2002	0.0346	0.7614	0.931989	0.465149	1.02427	0.0305892	0	0
Msi1	Gid_3200	0.1923	1.3339	0.896885	0.213738	1.14258	0.0472633	0	0
Pde1a	Gid_3201	-0.0331	-0.4185	0.962259	0.685028	0.977318	0.0167082	0	0
Alcam	Gid_3202	0.0237	0.6207	0.940277	0.54947	1.01656	0.0267444	0	0
Fam185a	Gid_3971	-0.2305	-3.6741	0.654069	0.00477861	0.852339	0.184377	0	0
Erbb4	Gid_3204	-0.059	-0.5789	0.942494	0.576311	0.959929	0.0257212	0	0
Fsd1	Gid_3977	0.0584	2.2213	0.855656	0.0520652	1.04131	0.0677008	0	0
Stard3	Gid_3206	0.0844	1.5858	0.883408	0.145883	1.06025	0.0538387	0	0
Glg1	Gid_3207	-0.0288	-0.6437	0.933722	0.535181	0.980235	0.0297824	0	0
Ewsr1	Gid_3208	-0.0333	-0.6908	0.933658	0.506379	0.977183	0.0298123	0	0
Snap91	Gid_3209	0.0603	1.5544	0.883408	0.152889	1.04268	0.0538387	0	0
Dlgap3	Gid_3754	-0.0266	-0.6367	0.93512	0.539438	0.981731	0.0291326	0	0
Nup98	Gid_3755	-0.0074	-0.2616	0.973766	0.799256	0.994884	0.0115454	0	0
Wipf2	Gid_3752	-0.0188	-0.3791	0.964812	0.713045	0.987053	0.0155573	0	0
Pik3c3	Gid_3753	-0.093	-1.2601	0.896885	0.238077	0.937571	0.0472633	0	0
Mapre3	Gid_3751	0.0511	1.0476	0.914394	0.321019	1.03605	0.0388665	0	0
Arih2	Gid_8268	0.0059	0.1361	0.983961	0.894634	1.0041	0.00702233	0	0
Atp6v1c1	Gid_8263	0.0464	1.4634	0.896885	0.175794	1.03268	0.0472633	0	0
Uba2	Gid_8262	0.0064	0.2823	0.971994	0.783782	1.00445	0.0123364	0	0
Eif3g	Gid_8260	0.0199	0.8109	0.924233	0.437376	1.01389	0.0342186	0	0
Arih1	Gid_8267	0.018	0.3322	0.966277	0.747042	1.01255	0.0148982	0	0
Nfs1	Gid_8266	0.0238	0.6294	0.938622	0.543999	1.01663	0.0275093	0	0
Atp6v0a1	Gid_8264	0.0604	2.1788	0.855656	0.0558645	1.04275	0.0677008	0	0
Rpl38	Gid_7699	-0.0287	-1.0692	0.913632	0.311526	0.980303	0.0392288	0	0
Pigo	Gid_7698	-0.1115	-0.9562	0.916927	0.362993	0.925625	0.0376654	0	0
Rilpl1	Gid_7691	-0.0551	-0.9536	0.916927	0.364211	0.962528	0.0376654	0	0
Grasp	Gid_7690	-0.1708	-1.7212	0.87002	0.117961	0.88835	0.060471	0	0
Tacc2	Gid_7696	-0.0184	-0.4948	0.955808	0.632033	0.987327	0.0196295	0	0
No66	Gid_7695	-0.0147	-0.3374	0.966277	0.743238	0.989862	0.0148982	0	0
Nap1l5	Gid_7694	0.0557	0.818	0.924233	0.433642	1.03936	0.0342186	0	0
Lamtor5	Gid_7067	-0.064	-1.3093	0.896885	0.221593	0.956608	0.0472633	0	0
Rbsn	Gid_4250	-0.0295	-0.9524	0.916927	0.364582	0.97976	0.0376654	0	0
Iba57	Gid_5123	0.1186	2.0164	0.855656	0.0732929	1.08568	0.0677008	0	0
Clmp	Gid_5690	-0.0191	-0.4354	0.95842	0.673139	0.986848	0.0184443	0	0
Podxl2	Gid_5121	0.0728	0.5528	0.945021	0.593366	1.05176	0.0245585	0	0
Plcd1	Gid_5692	-0.0045	-0.101	0.989534	0.92165	0.996886	0.00456927	0	0
Immt	Gid_5126	-0.0138	-0.4563	0.958105	0.658466	0.99048	0.0185869	0	0
Gpc5	Gid_5125	-0.0371	-0.8745	0.919676	0.40354	0.974612	0.0363654	0	0
	Gid_5124	-0.0234	-0.3598	0.966277	0.726978	0.983911	0.0148982	0	0
Ppp1r8	Gid_5699	0.0055	0.1121	0.986595	0.913118	1.00382	0.00586091	0	0
Gramd4	Gid_5129	-0.0398	-0.688	0.933658	0.508094	0.97279	0.0298123	0	0
Acat2	Gid_5128	-0.0511	-1.5307	0.892422	0.158583	0.9652	0.0494296	0	0
Aip	Gid_428	0.0062	0.1947	0.983047	0.849772	1.00431	0.00742572	0	0
Flot1	Gid_429	0.0303	1.0299	0.915305	0.328672	1.02122	0.0384344	0	0
Kifc2	Gid_398	0.0141	0.2272	0.978429	0.825171	1.00982	0.00947073	0	0
Capn5	Gid_399	0.0358	1.6336	0.881493	0.135148	1.02513	0.0547809	0	0
Map3k4	Gid_396	0.0819	0.9139	0.916927	0.383682	1.05841	0.0376654	0	0
Pik3r2	Gid_425	0.0156	0.2078	0.981254	0.839818	1.01087	0.00821844	0	0
Myh11	Gid_394	0.2067	1.5778	0.883408	0.147708	1.15405	0.0538387	0	0
Faah	Gid_427	0.0115	0.3937	0.962259	0.702528	1.008	0.0167082	0	0
Ercc2	Gid_420	0.1053	1.269	0.896885	0.235049	1.07572	0.0472633	0	0
Gfra2	Gid_421	0.0255	0.6151	0.941812	0.553005	1.01783	0.026036	0	0
Trove2	Gid_422	0.0055	0.1617	0.983961	0.874974	1.00382	0.00702233	0	0
Endog	Gid_391	-0.0297	-0.8754	0.919676	0.403048	0.979624	0.0363654	0	0
Ddhd1	Gid_4256	-0.0819	-1.1201	0.904444	0.290526	0.944813	0.0436183	0	0
Slc4a8	Gid_5347	-0.0816	-0.8981	0.918716	0.391599	0.945009	0.0368185	0	0
Acsl5	Gid_5346	0.0032	0.0496	0.997151	0.961479	1.00222	0.00123889	0	0
Eif3b	Gid_5345	0.0178	0.6752	0.933658	0.515697	1.01241	0.0298123	0	0
Afg3l2	Gid_5344	-0.0116	-0.3199	0.967131	0.756014	0.991992	0.0145147	0	0
Gas2l1	Gid_5343	0.1894	1.3148	0.896885	0.219841	1.14029	0.0472633	0	0
Syn3	Gid_5342	0.0285	0.5796	0.942494	0.575757	1.01995	0.0257212	0	0
Rhot2	Gid_5341	0.0202	0.4568	0.958105	0.658135	1.0141	0.0185869	0	0
Acad9	Gid_5340	0.0167	0.5598	0.945021	0.588621	1.01164	0.0245585	0	0
Mrpl48	Gid_5349	0.0438	0.5425	0.946517	0.600157	1.03083	0.0238714	0	0
Lin7a	Gid_5348	-0.0605	-1.0325	0.914477	0.327756	0.958932	0.0388271	0	0
Supt5h	Gid_648	0.0263	0.7387	0.931989	0.478047	1.0184	0.0305892	0	0
Ldb2	Gid_649	-0.3149	-3.7369	0.654069	0.00432497	0.803907	0.184377	0	0
Sap18	Gid_640	-0.0448	-1.2962	0.896885	0.225658	0.969424	0.0472633	0	0
2021-09-07	Gid_641	0.0263	0.8172	0.924233	0.433937	1.0184	0.0342186	0	0
Eif6	Gid_642	0.0525	1.1607	0.90261	0.27428	1.03706	0.0444999	0	0
Acot1	Gid_643	-0.0005	-0.0148	0.998892	0.988528	0.999653	0.000481282	0	0
Rpl35a	Gid_644	0.0113	0.2767	0.971994	0.787987	1.00786	0.0123364	0	0
Atp2a2	Gid_645	0.0146	0.3536	0.966277	0.731392	1.01017	0.0148982	0	0
Pja1	Gid_646	0.0729	1.1823	0.900393	0.266197	1.05183	0.0455678	0	0
Aldh3a2	Gid_1456	-0.0356	-0.7679	0.931989	0.461328	0.975626	0.0305892	0	0
Pam	Gid_2169	0.0686	1.6756	0.877209	0.126495	1.0487	0.0568969	0	0
Arl2bp	Gid_7114	-0.1838	-1.6435	0.881493	0.13333	0.880381	0.0547809	0	0
Rufy3	Gid_7116	0.0601	0.9638	0.916927	0.35935	1.04254	0.0376654	0	0
Uri1	Gid_2470	0.1372	3.4789	0.654069	0.00644922	1.09977	0.184377	0	0
Stt3a	Gid_1450	-0.0524	-0.703	0.933658	0.499112	0.964331	0.0298123	0	0
Wdr54	Gid_7997	0.0202	0.2273	0.978429	0.825033	1.0141	0.00947073	0	0
Prrc2c	Gid_2471	-0.0191	-0.9402	0.916927	0.37052	0.986848	0.0376654	0	0
Raver1	Gid_6809	-0.0246	-0.4864	0.956703	0.637859	0.983093	0.0192229	0	0
Trappc10	Gid_2472	0.0436	0.9564	0.916927	0.362864	1.03068	0.0376654	0	0
Smc1a	Gid_6801	-0.0301	-1.1836	0.900393	0.265451	0.979352	0.0455678	0	0
Micu3	Gid_6800	0.0625	1.353	0.896885	0.207552	1.04427	0.0472633	0	0
Zmym2	Gid_6802	-0.0875	-1.0397	0.914477	0.32454	0.941152	0.0388271	0	0
Arpc2	Gid_6805	-0.0023	-0.0648	0.993493	0.949678	0.998407	0.00283504	0	0
Smc3	Gid_6807	0.0177	0.577	0.942494	0.577443	1.01234	0.0257212	0	0
Atxn3	Gid_6806	0.0246	0.2633	0.973766	0.798049	1.0172	0.0115454	0	0
Pitpnc1	Gid_5547	-0.0077	-0.1622	0.983961	0.874599	0.994677	0.00702233	0	0
Tbl2	Gid_7990	-0.0644	-1.4916	0.896885	0.168515	0.956343	0.0472633	0	0
Gusb	Gid_990	0.0039	0.0819	0.99134	0.936448	1.00271	0.00377732	0	0
Mapk14	Gid_1468	-0.0588	-0.4714	0.957265	0.648147	0.960062	0.018968	0	0
Gfpt1	Gid_1469	0.006	0.1425	0.983961	0.889682	1.00417	0.00702233	0	0
Srprb	Gid_1462	-0.0657	-1.0007	0.916875	0.342113	0.955482	0.0376899	0	0
Nsg2	Gid_1463	-0.0009	-0.0188	0.998831	0.98542	0.999376	0.000507892	0	0
Capzb	Gid_1460	-0.0148	-0.3428	0.966277	0.739215	0.989794	0.0148982	0	0
Capzb	Gid_1461	0.0177	0.5476	0.945021	0.596678	1.01234	0.0245585	0	0
Mtx1	Gid_1466	0.1128	4.0225	0.642132	0.00271857	1.08132	0.192376	0	0
Map2k4	Gid_1467	0.1225	4.2838	0.518384	0.0018198	1.08862	0.285348	0	0
Gsr	Gid_1465	-0.0653	-0.7849	0.928014	0.451871	0.955747	0.0324457	0	0
Pex14	Gid_7991	-0.073	-1.9142	0.855656	0.0863652	0.950659	0.0677008	0	0
Calb1	Gid_994	-0.1203	-1.0382	0.914477	0.325219	0.919996	0.0388271	0	0
Pdcd6	Gid_996	0.0302	0.9443	0.916927	0.368526	1.02115	0.0376654	0	0
Prkar1b	Gid_997	-0.0572	-1.2672	0.896885	0.235661	0.961128	0.0472633	0	0
Uqcrc2	Gid_7336	-0.0254	-0.6158	0.941812	0.55253	0.982548	0.026036	0	0
Smg9	Gid_7337	-0.0358	-0.3402	0.966277	0.741202	0.975491	0.0148982	0	0
Cul1	Gid_8102	0.0253	0.7667	0.931989	0.461989	1.01769	0.0305892	0	0
Mad1l1	Gid_8103	-0.0112	-0.2333	0.978429	0.820553	0.992267	0.00947073	0	0
Fundc1	Gid_7332	0.0196	0.1962	0.983047	0.848661	1.01368	0.00742572	0	0
Bod1l	Gid_337	0.0291	0.753	0.931989	0.469794	1.02038	0.0305892	0	0
Znf346	Gid_7994	-0.0646	-1.455	0.896885	0.17805	0.95621	0.0472633	0	0
Rbm5	Gid_6119	0.2368	1.5287	0.894232	0.159353	1.17838	0.04855	0	0
Ipo9	Gid_6118	0.0015	0.0379	0.998831	0.97059	1.00104	0.000507892	0	0
Dcp1a	Gid_6113	-0.1215	-1.053	0.914394	0.31872	0.919231	0.0388665	0	0
Mapk8	Gid_6112	-0.0453	-1.2964	0.896885	0.225566	0.969088	0.0472633	0	0
Pcdha9	Gid_6110	-0.1469	-0.9212	0.916927	0.380041	0.903189	0.0376654	0	0
Egln1	Gid_6116	0.0324	0.6077	0.941812	0.557837	1.02271	0.026036	0	0
Wasl	Gid_6115	0.0369	1.0537	0.914394	0.31821	1.02591	0.0388665	0	0
Ptpn4	Gid_8108	0.0504	0.4919	0.956157	0.634117	1.03555	0.0194708	0	0
Pfdn5	Gid_8109	-0.0443	-1.0228	0.915707	0.331954	0.96976	0.0382436	0	0
Sarm1	Gid_3740	0.031	1.0335	0.914477	0.327081	1.02172	0.0388271	0	0
Rap1gap2	Gid_2966	0.0285	0.5159	0.951255	0.617874	1.01995	0.0217029	0	0
Kat7	Gid_2967	-0.0853	-1.4869	0.896885	0.169865	0.942589	0.0472633	0	0
	Gid_7196	-0.0637	-0.8856	0.918747	0.397958	0.956807	0.0368039	0	0
Synrg	Gid_2965	0.0496	1.095	0.906767	0.300852	1.03498	0.0425041	0	0
Pfas	Gid_2962	0.0355	1.1932	0.899455	0.261853	1.02491	0.0460206	0	0
Ethe1	Gid_7443	0.0361	0.7474	0.931989	0.47316	1.02534	0.0305892	0	0
Luc7l3	Gid_2960	0.064	2.016	0.855656	0.0730771	1.04536	0.0677008	0	0
Ctc1	Gid_2961	-0.0712	-1.3216	0.896885	0.217643	0.951846	0.0472633	0	0
Fam219a	Gid_7198	-0.1419	-1.099	0.906767	0.29917	0.906325	0.0425041	0	0
Mrpl2	Gid_7199	-0.0255	-0.7256	0.933658	0.485663	0.98248	0.0298123	0	0
Tbc1d9b	Gid_2968	0.0808	1.3862	0.896885	0.197777	1.0576	0.0472633	0	0
Cluh	Gid_2969	-0.0292	-0.9762	0.916927	0.353285	0.979964	0.0376654	0	0
Fbxo41	Gid_3569	0.0444	1.3687	0.896885	0.202737	1.03125	0.0472633	0	0
Mvb12b	Gid_3561	0.0103	0.325	0.966695	0.752251	1.00716	0.0147107	0	0
Exoc3	Gid_3560	0.02	0.415	0.962259	0.687447	1.01396	0.0167082	0	0
Nipbl	Gid_3563	-0.0729	-0.8607	0.919676	0.410898	0.950725	0.0363654	0	0
Pdcd11	Gid_3565	-0.1046	-1.3988	0.896885	0.194068	0.930063	0.0472633	0	0
Dgkb	Gid_3566	-0.0782	-1.3116	0.896885	0.220868	0.947239	0.0472633	0	0
Poldip2	Gid_5975	-0.2128	-2.2212	0.855656	0.0523082	0.862861	0.0677008	0	0
Eif4a3	Gid_5976	-0.0005	-0.0162	0.998831	0.987421	0.999653	0.000507892	0	0
Ndufs1	Gid_5977	-0.0289	-1.0545	0.914394	0.31785	0.980167	0.0388665	0	0
	Gid_5970	0.051	1.5047	0.896885	0.165033	1.03598	0.0472633	0	0
Rbm42	Gid_5971	0.028	0.2825	0.971994	0.783661	1.0196	0.0123364	0	0
Acly	Gid_5973	0.0059	0.2375	0.977643	0.817317	1.0041	0.0098199	0	0
Slc27a4	Gid_5978	-0.0212	-0.6094	0.941812	0.556641	0.985413	0.026036	0	0
Nifk	Gid_5979	-0.0532	-0.9579	0.916927	0.362137	0.963796	0.0376654	0	0
Dab2ip	Gid_2618	0.0708	1.8039	0.855656	0.103129	1.0503	0.0677008	0	0
Bai1	Gid_2619	-0.0024	-0.0373	0.998831	0.971056	0.998338	0.000507892	0	0
Ppa1	Gid_7229	-0.0044	-0.1494	0.983961	0.884364	0.996955	0.00702233	0	0
Plod3	Gid_7998	-0.1257	-3.4567	0.654069	0.00668543	0.916559	0.184377	0	0
Plod1	Gid_7999	0.0046	0.0543	0.995407	0.957864	1.00319	0.00199951	0	0
Limch1	Gid_2610	0.0215	0.6393	0.93512	0.537811	1.01501	0.0291326	0	0
Lysmd2	Gid_7223	-0.4784	-0.8433	0.924157	0.420038	0.717773	0.0342544	0	0
Plxnd1	Gid_2612	-0.0195	-0.4775	0.957193	0.643903	0.986575	0.0190006	0	0
Shisa6	Gid_2613	-0.0177	-0.2134	0.981254	0.835596	0.987806	0.00821844	0	0
Spg11	Gid_2614	-0.7664	-2.1015	0.855656	0.0637412	0.587883	0.0677008	0	0
Nt5dc3	Gid_2615	-0.0401	-0.7115	0.933658	0.494077	0.972588	0.0298123	0	0
Ccdc177	Gid_2616	-0.0085	-0.2576	0.973799	0.802238	0.994126	0.0115308	0	0
Tnrc6c	Gid_2617	-0.0212	-0.1388	0.983961	0.892508	0.985413	0.00702233	0	0
Lrpprc	Gid_3699	-0.032	-1.1606	0.90261	0.274254	0.978063	0.0444999	0	0
Ptpn23	Gid_3696	0.0429	1.4828	0.896885	0.170671	1.03018	0.0472633	0	0
Herc4	Gid_3695	0.0092	0.2356	0.978135	0.81876	1.0064	0.00960099	0	0
Gapvd1	Gid_3693	-0.0352	-1.2303	0.896885	0.248305	0.975896	0.0472633	0	0
Klhdc10	Gid_3692	-0.4523	-2.3562	0.855656	0.0418012	0.730877	0.0677008	0	0
Txlna	Gid_3690	-0.1228	-2.7272	0.822899	0.0225087	0.918403	0.0846536	0	0
Prrt3	Gid_3744	-0.1146	-2.0112	0.855656	0.0738837	0.923638	0.0677008	0	0
Slc6a15	Gid_4356	-0.051	-0.554	0.945021	0.592556	0.965267	0.0245585	0	0
Apc2	Gid_8269	-0.0019	-0.0282	0.998831	0.978105	0.998684	0.000507892	0	0
Ckm	Gid_895	0.0883	1.1815	0.900393	0.266505	1.06312	0.0455678	0	0
Sparc	Gid_894	0.0958	2.023	0.855656	0.0725043	1.06866	0.0677008	0	0
Rrm1	Gid_897	0.0779	0.4604	0.958105	0.65574	1.05548	0.0185869	0	0
Anxa2	Gid_896	0.0443	0.5824	0.942494	0.574007	1.03118	0.0257212	0	0
Ctsl	Gid_890	0.0349	1.1206	0.904444	0.290108	1.02449	0.0436183	0	0
Gap43	Gid_893	0.0667	1.3021	0.896885	0.223955	1.04732	0.0472633	0	0
Me1	Gid_892	0.0676	1.5322	0.891551	0.158227	1.04797	0.0498537	0	0
Ubl4a	Gid_1126	-0.0305	-0.9056	0.918716	0.387663	0.979081	0.0368185	0	0
Tpm3	Gid_1125	0.027	0.9135	0.916927	0.383696	1.01889	0.0376654	0	0
Tpm3	Gid_1124	0.1209	1.8352	0.855656	0.0983327	1.08741	0.0677008	0	0
Ercc1	Gid_899	-0.0275	-0.1896	0.983961	0.853689	0.981119	0.00702233	0	0
Mag	Gid_1122	0.019	0.255	0.974232	0.804251	1.01326	0.0113375	0	0
Prkca	Gid_1121	0.0188	0.6079	0.941812	0.557554	1.01312	0.026036	0	0
Map2	Gid_1120	0.0385	1.185	0.900393	0.264952	1.02705	0.0455678	0	0
Tcp11l1	Gid_4758	-0.0347	-0.6841	0.933658	0.510453	0.976235	0.0298123	0	0
Ap3s2	Gid_4753	0.0552	1.1336	0.904444	0.285001	1.039	0.0436183	0	0
Asph	Gid_4752	-0.0237	-0.3245	0.967039	0.752685	0.983707	0.0145561	0	0
Peli2	Gid_4751	-0.025	-0.3583	0.966277	0.728021	0.982821	0.0148982	0	0
Ppfia2	Gid_4750	-0.0047	-0.1624	0.983961	0.874412	0.996748	0.00702233	0	0
Ralyl	Gid_4757	0.0548	1.0478	0.914394	0.320815	1.03872	0.0388665	0	0
Cpne3	Gid_4756	0.0328	0.746	0.931989	0.473869	1.023	0.0305892	0	0
	Gid_4755	0.0459	1.1661	0.90261	0.272156	1.03233	0.0444999	0	0
Ilkap	Gid_5592	0.0049	0.1201	0.984443	0.906933	1.0034	0.0068096	0	0
Fahd1	Gid_5593	0.0259	0.8617	0.919676	0.410169	1.01811	0.0363654	0	0
Kiaa0513	Gid_5590	0.0534	2.0704	0.855656	0.066832	1.03771	0.0677008	0	0
Rbmx2	Gid_5591	0.2245	1.4869	0.896885	0.169881	1.16837	0.0472633	0	0
Gga1	Gid_5596	-0.0159	-0.4031	0.962259	0.695822	0.989039	0.0167082	0	0
Spns1	Gid_5594	-0.0084	-0.1443	0.983961	0.888289	0.994194	0.00702233	0	0
Nup133	Gid_5595	-0.0659	-1.2632	0.896885	0.237029	0.955349	0.0472633	0	0
Vps37b	Gid_5598	-0.0547	-1.0558	0.914394	0.317508	0.962795	0.0388665	0	0
Ccdc137	Gid_5599	-0.0445	-0.6791	0.933658	0.513459	0.969626	0.0298123	0	0
Tsc22d1	Gid_1871	-0.0417	-0.4965	0.955631	0.630956	0.971509	0.0197096	0	0
Tsc22d1	Gid_1870	0.0642	1.375	0.896885	0.201098	1.04551	0.0472633	0	0
Eef1a2	Gid_1873	0.0475	2.0467	0.855656	0.0694892	1.03347	0.0677008	0	0
Dynlrb1	Gid_1872	-0.0117	-0.2951	0.971994	0.77432	0.991923	0.0123364	0	0
Rps4x	Gid_1875	0.0187	0.3454	0.966277	0.737388	1.01305	0.0148982	0	0
Ypel5	Gid_1874	0.0245	0.5409	0.946534	0.601109	1.01713	0.0238639	0	0
Rpl18a	Gid_1877	-0.0514	-0.9757	0.916927	0.353731	0.964999	0.0376654	0	0
Ppp2cb	Gid_1876	0.0132	0.1763	0.983961	0.863777	1.00919	0.00702233	0	0
Rhob	Gid_1879	0.0503	1.5976	0.883408	0.142969	1.03548	0.0538387	0	0
Ap2s1	Gid_1878	0.0125	0.2326	0.978429	0.82105	1.0087	0.00947073	0	0
B3gat3	Gid_1699	-0.0379	-0.5318	0.948962	0.607264	0.974072	0.0227512	0	0
Acot8	Gid_1698	-0.0845	-1.1107	0.905394	0.294382	0.943111	0.0431624	0	0
Grpel1	Gid_6470	0.0128	0.3064	0.970469	0.765959	1.00891	0.0130182	0	0
Ccdc23	Gid_6472	0.0152	0.2526	0.9749	0.806053	1.01059	0.0110399	0	0
Abhd12	Gid_6474	-0.0714	-1.6033	0.883408	0.141709	0.951714	0.0538387	0	0
Psph	Gid_6475	-0.0534	-1.3847	0.896885	0.197948	0.963663	0.0472633	0	0
Dpy30	Gid_6476	-0.046	-1.204	0.899296	0.257869	0.968618	0.0460973	0	0
Park7	Gid_6479	0.0196	0.6659	0.933658	0.521382	1.01368	0.0298123	0	0
Cmc1	Gid_6614	0.0591	0.5479	0.945021	0.596537	1.04182	0.0245585	0	0
Mrpl24	Gid_6617	-0.034	-0.8964	0.918716	0.392305	0.976709	0.0368185	0	0
Mrpl51	Gid_6611	-0.0328	-0.6656	0.933658	0.521693	0.977521	0.0298123	0	0
Lap3	Gid_6612	-0.0148	-0.5028	0.95485	0.626587	0.989794	0.0200649	0	0
Chmp3	Gid_6618	0.0265	1.0545	0.914394	0.317831	1.01854	0.0388665	0	0
Mid1ip1	Gid_6619	-0.0948	-0.9183	0.916927	0.381473	0.936402	0.0376654	0	0
Snta1	Gid_3165	0.0298	0.7554	0.931989	0.468386	1.02087	0.0305892	0	0
Vps26b	Gid_4969	0.0229	0.6892	0.933658	0.507251	1.016	0.0298123	0	0
Snx16	Gid_4960	-0.0109	-0.277	0.971994	0.787728	0.992473	0.0123364	0	0
Farsa	Gid_4964	-0.015	-0.4147	0.962259	0.687607	0.989657	0.0167082	0	0
Arhgap12	Gid_4965	0.0376	0.7949	0.925429	0.446337	1.0264	0.0336569	0	0
Eftud1	Gid_4966	-0.0231	-0.7464	0.931989	0.473593	0.984116	0.0305892	0	0
Ing4	Gid_4967	0.0396	0.746	0.931989	0.473874	1.02783	0.0305892	0	0
Rnf7	Gid_8104	0.1171	2.3421	0.855656	0.0427904	1.08455	0.0677008	0	0
Lrrc57	Gid_7055	0.012	0.2899	0.971994	0.778181	1.00835	0.0123364	0	0
Pmvk	Gid_7054	-0.0266	-0.5594	0.945021	0.588998	0.981731	0.0245585	0	0
Ndufaf4	Gid_7057	0.0225	0.2558	0.974182	0.803641	1.01572	0.0113598	0	0
Tmem109	Gid_2576	0.0254	0.1997	0.981838	0.845953	1.01776	0.00796013	0	0
Akt1s1	Gid_7051	-0.0101	-0.2463	0.977085	0.81071	0.993024	0.0100676	0	0
Agpat5	Gid_7050	0.0985	1.0286	0.915305	0.329488	1.07066	0.0384344	0	0
Qrich1	Gid_2573	-0.0438	-0.6349	0.935297	0.540693	0.970096	0.0290502	0	0
Lbr	Gid_2572	-0.1905	-1.9655	0.855656	0.0796442	0.876302	0.0677008	0	0
Mrpl53	Gid_7059	0.0068	0.177	0.983961	0.863277	1.00472	0.00702233	0	0
Get4	Gid_7058	0.0807	2.0744	0.855656	0.0664868	1.05753	0.0677008	0	0
Rbm45	Gid_4506	0.0328	0.5409	0.946534	0.601097	1.023	0.0238639	0	0
Dync1li2	Gid_3735	0.0307	0.7254	0.933658	0.485907	1.02151	0.0298123	0	0
Msl1	Gid_3736	-0.1575	-1.2025	0.899296	0.258646	0.896577	0.0460973	0	0
Srsf1	Gid_3737	0.0408	1.2723	0.896885	0.233669	1.02868	0.0472633	0	0
Fam63b	Gid_3730	0.0919	1.0423	0.914477	0.323383	1.06577	0.0388271	0	0
Kmt2d	Gid_3733	-0.3012	-1.1607	0.90261	0.274465	0.811577	0.0444999	0	0
Chd4	Gid_3738	-0.0157	-0.6682	0.933658	0.519959	0.989177	0.0298123	0	0
Cbx5	Gid_3228	-0.0097	-0.2061	0.981254	0.84106	0.993299	0.00821844	0	0
Atrx	Gid_3229	-0.066	-1.7089	0.87002	0.120021	0.955283	0.060471	0	0
Rbl2	Gid_3425	-0.4661	-1.4094	0.896885	0.191009	0.723919	0.0472633	0	0
Cyp46a1	Gid_8191	0.0341	0.8312	0.924233	0.426335	1.02392	0.0342186	0	0
Ehd1	Gid_8190	0.0316	1.0576	0.914394	0.316509	1.02215	0.0388665	0	0
Stat2	Gid_8193	-0.0002	-0.0033	1	0.997475	0.999861	0	0	0
Gstz1	Gid_8192	-0.0121	-0.2718	0.973766	0.791629	0.991648	0.0115454	0	0
Extl3	Gid_8195	-0.1023	-1.4911	0.896885	0.168779	0.931547	0.0472633	0	0
Anapc7	Gid_8196	0.0022	0.0318	0.998831	0.97528	1.00153	0.000507892	0	0
Apip	Gid_8199	-0.0642	-2.1048	0.855656	0.0631469	0.956476	0.0677008	0	0
Magi2	Gid_8198	-0.0636	-0.889	0.918716	0.396237	0.956873	0.0368185	0	0
Ppfibp1	Gid_5108	-0.082	-1.5884	0.883408	0.145312	0.944747	0.0538387	0	0
Ank2	Gid_5100	0.0015	0.0446	0.997782	0.965388	1.00104	0.000964296	0	0
Ank2	Gid_5104	0.6417	2.3503	0.855656	0.0422133	1.56017	0.0677008	0	0
Elfn1	Gid_5106	0.1265	1.2624	0.896885	0.237315	1.09164	0.0472633	0	0
Unc5c	Gid_406	0.4161	5.5231	0.402927	0.00031907	1.33432	0.394773	0	0
Lactb	Gid_7473	0.0525	1.5555	0.883408	0.152632	1.03706	0.0538387	0	0
Ampd3	Gid_404	0.1758	0.8629	0.919676	0.409697	1.12959	0.0363654	0	0
Polr2j	Gid_405	-0.0069	-0.2126	0.981254	0.836127	0.995229	0.00821844	0	0
Akap1	Gid_402	0.0491	0.7594	0.931989	0.466296	1.03462	0.0305892	0	0
Bak1	Gid_403	-0.0373	-0.6274	0.939374	0.54539	0.974477	0.0271617	0	0
Prdx6	Gid_401	-0.023	-0.6821	0.933658	0.511521	0.984184	0.0298123	0	0
Emc7	Gid_7471	-0.0421	-0.5158	0.951255	0.617955	0.97124	0.0217029	0	0
Hsd17b10	Gid_409	0.0217	0.5734	0.942494	0.579745	1.01515	0.0257212	0	0
Coil	Gid_2957	-0.0673	-1.2297	0.896885	0.248783	0.954423	0.0472633	0	0
Fstl4	Gid_2956	-0.0675	-1.0614	0.914394	0.315077	0.95429	0.0388665	0	0
Faim2	Gid_5369	0.0823	1.0874	0.910068	0.304025	1.0587	0.040926	0	0
Znf536	Gid_5368	-0.1307	-1.2215	0.89753	0.251729	0.913388	0.0469509	0	0
	Gid_5365	0.0696	0.8005	0.924358	0.443207	1.04943	0.03416	0	0
Scamp1	Gid_5364	0.0213	0.8993	0.918716	0.390807	1.01487	0.0368185	0	0
Samd14	Gid_5366	0.0032	0.0582	0.994057	0.954811	1.00222	0.0025886	0	0
Oplah	Gid_5361	0.0233	0.5531	0.945021	0.593056	1.01628	0.0245585	0	0
Aldh1l2	Gid_5360	-0.0272	-0.7005	0.933658	0.500504	0.981323	0.0298123	0	0
Bclaf1	Gid_5363	0.0082	0.2945	0.971994	0.774771	1.0057	0.0123364	0	0
Fnbp1l	Gid_5362	0.0151	0.3298	0.966277	0.748761	1.01052	0.0148982	0	0
Itpr2	Gid_8360	-0.0633	-1.6981	0.87002	0.122086	0.957072	0.060471	0	0
Stmn3	Gid_662	-0.0061	-0.119	0.984517	0.907772	0.995781	0.00677695	0	0
Pip4k2a	Gid_663	0.0024	0.045	0.997782	0.965026	1.00166	0.000964296	0	0
Pip5k1c	Gid_661	0.0326	0.7929	0.925806	0.447272	1.02285	0.0334798	0	0
Eif3d	Gid_666	-0.0068	-0.2889	0.971994	0.778883	0.995298	0.0123364	0	0
Adcyap1	Gid_665	-0.024	-0.3281	0.966277	0.749999	0.983502	0.0148982	0	0
Atp9a	Gid_668	0.0054	0.2006	0.981838	0.845255	1.00375	0.00796013	0	0
Pgam2	Gid_669	0.0483	0.7786	0.930802	0.455293	1.03405	0.0311428	0	0
Comt	Gid_767	0.0482	1.4952	0.896885	0.167455	1.03397	0.0472633	0	0
Ap3m2	Gid_5667	0.0281	0.6989	0.933658	0.501506	1.01967	0.0298123	0	0
Hnrnpa2b1	Gid_763	0.0237	0.7364	0.931989	0.479369	1.01656	0.0305892	0	0
Slc27a3	Gid_761	0.0156	0.2302	0.978429	0.822871	1.01087	0.00947073	0	0
	Gid_6867	0.0316	0.5092	0.952193	0.622379	1.02215	0.0212752	0	0
Rbm33	Gid_6866	-0.0027	-0.014	0.998892	0.989157	0.99813	0.000481282	0	0
Nip7	Gid_6865	0.0393	0.5105	0.951835	0.621509	1.02762	0.0214382	0	0
Men1	Gid_760	0.1778	1.8578	0.855656	0.0948249	1.13116	0.0677008	0	0
Ears2	Gid_6863	0.4213	5.5678	0.402927	0.00030065	1.33913	0.394773	0	0
Manf	Gid_6862	-0.0221	-0.6247	0.939374	0.546912	0.984798	0.0271617	0	0
Coq5	Gid_6861	0.1484	1.285	0.896885	0.229632	1.10834	0.0472633	0	0
Ppil4	Gid_6860	0.0011	0.0202	0.998831	0.984296	1.00076	0.000507892	0	0
Chka	Gid_586	-0.0349	-0.9245	0.916927	0.378213	0.976099	0.0376654	0	0
Rplp1	Gid_1480	0.028	1.1913	0.899455	0.262593	1.0196	0.0460206	0	0
Rpl5	Gid_1481	0.0254	1.1361	0.904444	0.283883	1.01776	0.0436183	0	0
Rpl13	Gid_1482	0.0215	0.6836	0.933658	0.510607	1.01501	0.0298123	0	0
Rpl36	Gid_1483	-0.0542	-1.4215	0.896885	0.187364	0.963128	0.0472633	0	0
Eif1	Gid_1484	-0.0068	-0.135	0.983961	0.89549	0.995298	0.00702233	0	0
Anxa5	Gid_1485	0.0527	1.2245	0.896885	0.250384	1.0372	0.0472633	0	0
Epb41	Gid_1487	0.0497	1.2066	0.899296	0.257111	1.03505	0.0460973	0	0
Ednrb	Gid_1488	0.0307	0.7617	0.931989	0.464916	1.02151	0.0305892	0	0
Gad1	Gid_1489	0.0603	1.0377	0.914477	0.325428	1.04268	0.0388271	0	0
Limk2	Gid_581	-0.0062	-0.0825	0.99134	0.935993	0.995712	0.00377732	0	0
Rpe	Gid_5900	-0.017	-0.3797	0.964641	0.712645	0.988286	0.0156345	0	0
Gramd1a	Gid_5903	-0.0613	-1.5808	0.883408	0.146893	0.9584	0.0538387	0	0
Pcmtd1	Gid_1747	0.0179	0.1279	0.983961	0.900957	1.01248	0.00702233	0	0
Mrpl4	Gid_7459	0.0417	1.6862	0.870421	0.124408	1.02933	0.0602704	0	0
Il1rapl1	Gid_1746	0.1433	1.382	0.896885	0.198995	1.10443	0.0472633	0	0
Arl8a	Gid_5905	-0.0096	-0.32	0.967131	0.755905	0.993368	0.0145147	0	0
Dock4	Gid_1744	0.0115	0.3406	0.966277	0.740843	1.008	0.0148982	0	0
Cbwd1	Gid_5907	-0.2221	-3.5405	0.654069	0.0059158	0.857317	0.184377	0	0
Mkl2	Gid_1743	-0.0225	-0.6745	0.933658	0.516135	0.984525	0.0298123	0	0
Rpl34	Gid_7078	-0.1257	-1.3435	0.896885	0.21073	0.916559	0.0472633	0	0
Sf3b6	Gid_1742	0.0449	1.4937	0.896885	0.167844	1.03161	0.0472633	0	0
Kti12	Gid_7077	-0.0532	-0.853	0.920109	0.414895	0.963796	0.0361608	0	0
Anks1a	Gid_1741	0.0382	0.592	0.942068	0.567824	1.02683	0.0259179	0	0
Erp44	Gid_7076	-0.0256	-0.5143	0.951652	0.618951	0.982412	0.0215218	0	0
Dpm3	Gid_7075	0.106	1.1947	0.899455	0.261552	1.07624	0.0460206	0	0
Chordc1	Gid_7074	-0.0341	-0.7899	0.92626	0.448995	0.976641	0.0332671	0	0
Polr2h	Gid_6283	0.0501	1.1799	0.900393	0.267081	1.03534	0.0455678	0	0
Rnf40	Gid_2553	-0.0389	-1.1703	0.902008	0.270517	0.973397	0.0447897	0	0
Wbp11	Gid_6281	0.0228	0.5331	0.948833	0.606388	1.01593	0.0228103	0	0
Sf3b5	Gid_6280	-0.0462	-1.0359	0.914477	0.326207	0.968484	0.0388271	0	0
Csmd1	Gid_6285	0.0765	1.5331	0.891551	0.158279	1.05446	0.0498537	0	0
Ctu2	Gid_2552	0.0412	0.8224	0.924233	0.431197	1.02897	0.0342186	0	0
Nudt18	Gid_2551	0.0727	0.5428	0.946434	0.599946	1.05168	0.0239097	0	0
Elac2	Gid_4252	0.0634	1.2704	0.896885	0.234551	1.04493	0.0472633	0	0
Psme1	Gid_2142	0.0433	1.2547	0.896885	0.239719	1.03047	0.0472633	0	0
Kdm5b	Gid_4253	-0.0553	-0.253	0.9749	0.805748	0.962394	0.0110399	0	0
Cdkn2aip	Gid_4522	-0.0521	-0.6382	0.93512	0.538615	0.964531	0.0291326	0	0
Baiap2l2	Gid_4251	-0.1115	-0.8654	0.919676	0.408431	0.925625	0.0363654	0	0
Prrc2b	Gid_3976	0.0593	0.8926	0.918716	0.394402	1.04196	0.0368185	0	0
Dpp8	Gid_4257	-0.0722	-2.0556	0.855656	0.068483	0.951186	0.0677008	0	0
Uckl1	Gid_6131	-0.0238	-0.6048	0.941812	0.559554	0.983638	0.026036	0	0
Rnf126	Gid_6130	0.0127	0.2932	0.971994	0.775774	1.00884	0.0123364	0	0
Tbrg4	Gid_6133	-0.054	-0.5686	0.943295	0.583004	0.963262	0.0253524	0	0
Arhgap35	Gid_6132	-0.0082	-0.2829	0.971994	0.783326	0.994332	0.0123364	0	0
Uap1	Gid_6135	-0.0086	-0.1337	0.983961	0.896461	0.994057	0.00702233	0	0
Slc7a6os	Gid_3974	-0.08	-1.0443	0.914477	0.322534	0.946058	0.0388271	0	0
L2hgdh	Gid_6137	-0.0178	-0.3719	0.966277	0.718148	0.987738	0.0148982	0	0
Bag2	Gid_6136	0.0691	2.2191	0.855656	0.0522523	1.04906	0.0677008	0	0
Csdc2	Gid_6139	0.0272	0.6839	0.933658	0.510479	1.01903	0.0298123	0	0
Nln	Gid_6138	-0.0689	-2.2174	0.855656	0.0524041	0.953365	0.0677008	0	0
Ddhd2	Gid_4255	-0.091	-1.8118	0.855656	0.10188	0.938872	0.0677008	0	0
Tmeff1	Gid_3756	0.0345	0.7493	0.931989	0.472069	1.0242	0.0305892	0	0
Tra2a	Gid_3757	-0.0385	-0.9512	0.916927	0.365293	0.973667	0.0376654	0	0
Cnksr2	Gid_4258	0.0171	0.4753	0.957193	0.645384	1.01192	0.0190006	0	0
Frg1	Gid_2144	-0.004	-0.085	0.99134	0.93407	0.997231	0.00377732	0	0
Vps41	Gid_2908	-0.0255	-0.5994	0.941812	0.563099	0.98248	0.026036	0	0
Cnrip1	Gid_2909	-0.0174	-0.5455	0.945667	0.598037	0.988012	0.0242616	0	0
Pgd	Gid_7425	0.0292	0.9945	0.916875	0.344721	1.02045	0.0376899	0	0
Xab2	Gid_7426	0.0879	0.9378	0.916927	0.371888	1.06282	0.0376654	0	0
Slc30a9	Gid_2907	-0.0121	-0.312	0.969259	0.761808	0.991648	0.0135601	0	0
C2cd4cC2CD4 family	Gid_2900	0.0311	0.469	0.957265	0.649789	1.02179	0.018968	0	0
Slc25a51	Gid_2901	0.0451	0.5818	0.942494	0.574444	1.03175	0.0257212	0	0
Pycrl	Gid_7422	-0.0239	-0.7374	0.931989	0.478785	0.98357	0.0305892	0	0
G3bp2	Gid_2145	0.0073	0.2495	0.975419	0.808284	1.00507	0.0108086	0	0
Wdr13	Gid_5959	0.0163	0.4393	0.95833	0.67033	1.01136	0.018485	0	0
Fam189a1	Gid_3509	-0.3813	-2.3307	0.855656	0.0436081	0.767745	0.0677008	0	0
N4bp1	Gid_3507	0.0614	0.8191	0.924233	0.43303	1.04348	0.0342186	0	0
Pds5a	Gid_3506	-0.0713	-0.7502	0.931989	0.471527	0.95178	0.0305892	0	0
Ltn1	Gid_3505	0.0137	0.3403	0.966277	0.741066	1.00954	0.0148982	0	0
Tmcc1	Gid_3504	0.105	1.3742	0.896885	0.201337	1.07549	0.0472633	0	0
Ablim3	Gid_3503	-0.1098	-1.3999	0.896885	0.193764	0.926717	0.0472633	0	0
Morc2a	Gid_3502	-0.3817	-3.3493	0.669494	0.0080581	0.767533	0.174253	0	0
Ehbp1	Gid_3501	-0.0328	-1.2805	0.896885	0.230875	0.977521	0.0472633	0	0
Ilf3	Gid_8292	0.0619	1.7495	0.87002	0.112515	1.04384	0.060471	0	0
Uso1	Gid_8293	0.0031	0.0966	0.990204	0.925088	1.00215	0.00427525	0	0
Stk39	Gid_8290	-0.0002	-0.008	0.999484	0.993784	0.999861	0.000224215	0	0
Ptdss2	Gid_8291	0.1059	0.5475	0.945021	0.596839	1.07617	0.0245585	0	0
Dopey2	Gid_2638	0.0676	0.8735	0.919676	0.404195	1.04797	0.0363654	0	0
Mtcl1	Gid_2639	-0.1997	-1.2814	0.896885	0.23083	0.870732	0.0472633	0	0
Camkv	Gid_2636	0.0344	1.0143	0.916732	0.335708	1.02413	0.0377575	0	0
Dpp6	Gid_8299	0.0066	0.1907	0.983961	0.852821	1.00459	0.00702233	0	0
Slc2a13	Gid_2632	-0.0868	-1.4308	0.896885	0.184973	0.941609	0.0472633	0	0
Tenm4	Gid_2633	0.0208	0.4499	0.958105	0.662932	1.01452	0.0185869	0	0
Tmed8	Gid_2630	-0.0022	-0.0254	0.998831	0.98029	0.998476	0.000507892	0	0
Aak1	Gid_2631	0.0602	1.2058	0.899296	0.25734	1.04261	0.0460973	0	0
Pcdhb14	Gid_3702	-0.0354	-0.9573	0.916927	0.36229	0.975761	0.0376654	0	0
Mtdh	Gid_4194	0.0126	0.2416	0.977528	0.81431	1.00877	0.00987059	0	0
Vac14	Gid_4196	0	0.0005	1	0.999627	1	0	0	0
Kif20b	Gid_4191	0.0707	1.0939	0.906911	0.301322	1.05023	0.0424351	0	0
Agfg2	Gid_4190	-0.0098	-0.1907	0.983961	0.852804	0.99323	0.00702233	0	0
Lrrc8a	Gid_4192	-0.0384	-1.3065	0.896885	0.222252	0.973734	0.0472633	0	0
Skp1	Gid_8101	-0.0142	-0.2003	0.981838	0.845493	0.990206	0.00796013	0	0
Gstp1	Gid_1105	0.0266	0.9618	0.916927	0.360108	1.01861	0.0376654	0	0
Fasn	Gid_1104	0.0082	0.336	0.966277	0.744187	1.0057	0.0148982	0	0
Rpl13a	Gid_1107	0.0145	0.4912	0.956157	0.634504	1.0101	0.0194708	0	0
Nefh	Gid_1106	-0.042	-0.4647	0.958105	0.652741	0.971307	0.0185869	0	0
Gnao1	Gid_1101	0.018	0.6789	0.933658	0.513462	1.01255	0.0298123	0	0
Phka1	Gid_1100	0.037	0.321	0.967131	0.755221	1.02598	0.0145147	0	0
Prkaca	Gid_879	-0.0006	-0.021	0.998831	0.983685	0.999584	0.000507892	0	0
Aldoa	Gid_878	0.0102	0.2525	0.9749	0.806022	1.0071	0.0110399	0	0
Aldoc	Gid_877	0.0169	0.4712	0.957265	0.648167	1.01178	0.018968	0	0
Prnp	Gid_876	-0.0422	-0.5731	0.942494	0.580074	0.971173	0.0257212	0	0
Araf	Gid_875	0.006	0.1569	0.983961	0.878658	1.00417	0.00702233	0	0
Serpinh1	Gid_1109	-0.1158	-2.1539	0.855656	0.0584605	0.92287	0.0677008	0	0
Mbp	Gid_872	-0.0779	-0.7569	0.931989	0.467686	0.947436	0.0305892	0	0
Tk1	Gid_871	0.006	0.0961	0.990204	0.925469	1.00417	0.00427525	0	0
Gfap	Gid_870	-0.2103	-2.2334	0.855656	0.0512598	0.864357	0.0677008	0	0
Cpsf7	Gid_4771	-0.0257	-0.5578	0.945021	0.589968	0.982344	0.0245585	0	0
Tusc3	Gid_4770	-0.0421	-0.7976	0.92523	0.444828	0.97124	0.0337502	0	0
Exosc6	Gid_4772	0.0556	1.0503	0.914394	0.31989	1.03929	0.0388665	0	0
Ccbl1	Gid_4775	-0.0547	-0.7888	0.926567	0.449702	0.962795	0.0331231	0	0
Hsdl1	Gid_4774	0.0225	0.612	0.941812	0.554994	1.01572	0.026036	0	0
Slc4a7	Gid_4776	0.0544	0.5167	0.951255	0.617307	1.03843	0.0217029	0	0
Anapc5	Gid_4779	0.0233	0.3928	0.962259	0.703256	1.01628	0.0167082	0	0
Scfd2	Gid_4778	-0.1007	-1.597	0.883408	0.143385	0.93258	0.0538387	0	0
Vbp1	Gid_1817	-0.0153	-0.6182	0.941232	0.551056	0.989451	0.0263035	0	0
Arf4	Gid_1816	0.1182	1.5122	0.896885	0.163428	1.08538	0.0472633	0	0
Sec61a1;Sec61a2	Gid_1815	-0.0428	-0.5863	0.942494	0.571489	0.970769	0.0257212	0	0
Naa20	Gid_1814	0.006	0.1373	0.983961	0.893687	1.00417	0.00702233	0	0
Rpl37a	Gid_1813	-0.0133	-0.2152	0.981254	0.834243	0.990824	0.00821844	0	0
Depdc5	Gid_1812	0.0193	0.2671	0.973766	0.79515	1.01347	0.0115454	0	0
Smg6	Gid_1811	0.0202	0.4293	0.960218	0.677388	1.0141	0.0176301	0	0
Rpl27	Gid_1810	-0.0734	-1.1879	0.900393	0.264077	0.950396	0.0455678	0	0
Gnl2	Gid_6456	-0.0827	-0.8325	0.924233	0.425831	0.944289	0.0342186	0	0
Tnpo2	Gid_6454	0.0473	1.0118	0.916732	0.33684	1.03333	0.0377575	0	0
Ttc5	Gid_6455	-0.0313	-0.864	0.919676	0.408955	0.978538	0.0363654	0	0
Rtcb	Gid_6452	-0.0062	-0.2428	0.977528	0.813379	0.995712	0.00987059	0	0
Abcf2	Gid_6450	-0.0075	-0.1233	0.984413	0.904493	0.994815	0.00682259	0	0
Sh3bp5l	Gid_6458	-0.0387	-0.8132	0.924233	0.43624	0.973532	0.0342186	0	0
Clcc1	Gid_6459	-0.0846	-1.2751	0.896885	0.232974	0.943046	0.0472633	0	0
Txndc9	Gid_6638	-0.046	-1.3616	0.896885	0.204884	0.968618	0.0472633	0	0
Vps25	Gid_6639	-0.0139	-0.4436	0.958248	0.667306	0.990412	0.0185223	0	0
Pgls	Gid_6632	-0.0161	-0.57	0.942494	0.581942	0.988902	0.0257212	0	0
Decr1	Gid_6633	-0.0241	-0.7307	0.932805	0.482689	0.983434	0.030209	0	0
Use1	Gid_6630	-0.0318	-0.4425	0.958248	0.668182	0.978199	0.0185223	0	0
Rpa3	Gid_6636	-0.0958	-1.2468	0.896885	0.242731	0.935753	0.0472633	0	0
Ndufa2	Gid_6637	-0.0588	-1.2915	0.896885	0.227257	0.960062	0.0472633	0	0
Mtap	Gid_6634	-0.054	-1.7236	0.87002	0.117249	0.963262	0.060471	0	0
Uqcrq	Gid_6635	-0.0125	-0.27	0.973766	0.792946	0.991373	0.0115454	0	0
Dhx29	Gid_3766	-0.0764	-2.0409	0.855656	0.0701569	0.948421	0.0677008	0	0
Micu1	Gid_5818	0.0153	0.3715	0.966277	0.718484	1.01066	0.0148982	0	0
Naa50	Gid_3764	-0.0382	-0.8661	0.919676	0.408024	0.973869	0.0363654	0	0
Trim35	Gid_4948	-0.0437	-1.3895	0.896885	0.196512	0.970164	0.0472633	0	0
Dzank1	Gid_4949	-0.0987	-0.5709	0.942494	0.581499	0.933874	0.0257212	0	0
Srek1	Gid_4946	0.0011	0.0212	0.998831	0.983525	1.00076	0.000507892	0	0
Wwp1	Gid_4947	-0.0827	-1.1583	0.903211	0.275402	0.944289	0.0442109	0	0
Nhlrc2	Gid_4945	0.008	0.1737	0.983961	0.865745	1.00556	0.00702233	0	0
Dhx32	Gid_4942	-0.0632	-0.3904	0.962259	0.704951	0.957139	0.0167082	0	0
Anapc2	Gid_4940	-0.0217	-0.4719	0.957265	0.647687	0.985071	0.018968	0	0
	Gid_4941	0.0994	0.7249	0.933658	0.486221	1.07133	0.0298123	0	0
Asap2	Gid_3926	-0.0488	-0.7338	0.931989	0.481012	0.96674	0.0305892	0	0
Fam20b	Gid_5812	-0.0287	-0.892	0.918716	0.394523	0.980303	0.0368185	0	0
Ankrd13d	Gid_3719	-0.0227	-0.3132	0.969213	0.760957	0.984389	0.0135808	0	0
Tmem11	Gid_4568	-0.0785	-2.5579	0.855656	0.0296654	0.947042	0.0677008	0	0
Rgma	Gid_3712	0.0616	1.6256	0.882861	0.136912	1.04362	0.0541079	0	0
Epha7	Gid_3245	0.1918	1.5839	0.883408	0.146318	1.14219	0.0538387	0	0
Mrps35	Gid_4566	0.0021	0.0557	0.994874	0.956745	1.00146	0.00223178	0	0
Lrrn1	Gid_3247	0.0354	0.4927	0.956157	0.633559	1.02484	0.0194708	0	0
Sun2	Gid_4560	0.0515	1.0327	0.914477	0.327647	1.03634	0.0388271	0	0
	Gid_3717	-0.1092	-2.3635	0.855656	0.041297	0.927102	0.0677008	0	0
Tspan9	Gid_4562	-0.1458	-1.4722	0.896885	0.173727	0.903878	0.0472633	0	0
Kif5b	Gid_3243	0.0006	0.0245	0.998831	0.980972	1.00042	0.000507892	0	0
Pabpn1	Gid_5169	0.0101	0.264	0.973766	0.797456	1.00703	0.0115454	0	0
Nemf	Gid_5167	-0.0966	-2.5083	0.855656	0.0323314	0.935234	0.0677008	0	0
Bcas3	Gid_5166	0.0179	0.3916	0.962259	0.704091	1.01248	0.0167082	0	0
H2afy2	Gid_5165	0.0035	0.0618	0.993535	0.952008	1.00243	0.00281693	0	0
Phf20l1	Gid_5164	-0.1022	-1.2571	0.896885	0.239135	0.931611	0.0472633	0	0
Amer2	Gid_5163	-0.0204	-0.3721	0.966277	0.718062	0.985959	0.0148982	0	0
Ufl1	Gid_5162	0.0175	0.4755	0.957193	0.645255	1.0122	0.0190006	0	0
Rybp	Gid_5161	0.0023	0.0192	0.998831	0.985068	1.0016	0.000507892	0	0
Map3k5	Gid_460	0.0437	0.6384	0.93512	0.538475	1.03075	0.0291326	0	0
Commd5	Gid_5691	0.3514	3.4249	0.654069	0.00712795	1.2758	0.184377	0	0
Atn1	Gid_462	0.0122	0.3716	0.966277	0.71838	1.00849	0.0148982	0	0
Grcc10	Gid_463	-0.0191	-0.7423	0.931989	0.475924	0.986848	0.0305892	0	0
Phb2	Gid_464	-0.011	-0.2995	0.971994	0.771016	0.992404	0.0123364	0	0
Emg1	Gid_465	-0.2457	-1.371	0.896885	0.202302	0.843406	0.0472633	0	0
Ncam2	Gid_466	0.0294	1.056	0.914394	0.317202	1.02059	0.0388665	0	0
Atpif1	Gid_467	0.0855	1.5788	0.883408	0.147492	1.06106	0.0538387	0	0
Terf2	Gid_468	0.0184	0.4843	0.956703	0.639179	1.01284	0.0192229	0	0
Bet1l	Gid_469	-0.0287	-0.396	0.962259	0.700995	0.980303	0.0167082	0	0
Mcmbp	Gid_5694	-0.0983	-1.6154	0.883408	0.139336	0.934133	0.0538387	0	0
Phyhip	Gid_5383	0.0756	2.0782	0.855656	0.0659784	1.0538	0.0677008	0	0
Tldc1	Gid_5382	0.0536	1.1223	0.904444	0.289498	1.03785	0.0436183	0	0
Zbtb20	Gid_5381	0.0125	0.252	0.9749	0.806491	1.0087	0.0110399	0	0
Taf10	Gid_5380	-0.1046	-1.5142	0.896885	0.162934	0.930063	0.0472633	0	0
Katnal1	Gid_5386	0.0417	1.3433	0.896885	0.210533	1.02933	0.0472633	0	0
Rtn1	Gid_5385	0.07	2.2015	0.855656	0.0538007	1.04972	0.0677008	0	0
Snapc1	Gid_5384	0.0353	0.4737	0.957193	0.646518	1.02477	0.0190006	0	0
Dcun1d3	Gid_5389	0.1476	2.015	0.855656	0.0734643	1.10773	0.0677008	0	0
Tbc1d13	Gid_5696	-0.0071	-0.2622	0.973766	0.798795	0.995091	0.0115454	0	0
Atg4b	Gid_4388	0.003	0.0609	0.993535	0.952706	1.00208	0.00281693	0	0
Wdr43	Gid_3869	0.0582	0.6614	0.933658	0.524258	1.04117	0.0298123	0	0
Emc8	Gid_689	-0.0068	-0.1739	0.983961	0.865612	0.995298	0.00702233	0	0
Enoph1	Gid_4380	0.1236	2.1778	0.855656	0.0562051	1.08945	0.0677008	0	0
Htatsf1	Gid_4381	0.0237	0.3413	0.966277	0.740382	1.01656	0.0148982	0	0
Usp34	Gid_3862	0.0411	0.4717	0.957265	0.64791	1.0289	0.018968	0	0
Igsf3	Gid_3864	0.0199	0.4687	0.957265	0.649897	1.01389	0.018968	0	0
Ppip5k2	Gid_3865	0.0861	0.8856	0.918747	0.397961	1.0615	0.0368039	0	0
Coa6	Gid_4386	0.0015	0.0173	0.998831	0.986591	1.00104	0.000507892	0	0
Mlec	Gid_3867	-0.0689	-0.8185	0.924233	0.433372	0.953365	0.0342186	0	0
Fam207a	Gid_1710	0.6695	3.0123	0.775459	0.0140124	1.59052	0.110441	0	0
Btbd1	Gid_1712	0.1087	1.8151	0.855656	0.101572	1.07826	0.0677008	0	0
Aaas	Gid_1714	0.1097	2.017	0.855656	0.0732231	1.079	0.0677008	0	0
Tpm1	Gid_1715	0.0418	0.9186	0.916927	0.381173	1.0294	0.0376654	0	0
Ripk2	Gid_1716	0.2339	2.1416	0.855656	0.0594168	1.17601	0.0677008	0	0
Tbc1d10a	Gid_1717	0.005	0.1319	0.983961	0.897852	1.00347	0.00702233	0	0
Tubgcp3	Gid_1718	-0.1203	-2.0463	0.855656	0.0697843	0.919996	0.0677008	0	0
Tnks1bp1	Gid_1719	-0.0094	-0.2411	0.977528	0.814677	0.993506	0.00987059	0	0
Cdyl	Gid_8074	0.1162	2.5111	0.855656	0.0321828	1.08388	0.0677008	0	0
Napg	Gid_6845	0.0412	1.3971	0.896885	0.194312	1.02897	0.0472633	0	0
Ist1	Gid_6846	0.0062	0.2369	0.977794	0.81777	1.00431	0.00975284	0	0
Rnaseh2a	Gid_6841	-0.0768	-1.3105	0.896885	0.221222	0.948158	0.0472633	0	0
Gemin7	Gid_6840	-0.2029	-1.6015	0.883408	0.142377	0.868802	0.0538387	0	0
Myo1c	Gid_8072	0.0925	1.7661	0.868199	0.10984	1.06622	0.0613809	0	0
Sugt1	Gid_6848	0.0138	0.3722	0.966277	0.717962	1.00961	0.0148982	0	0
Hebp1	Gid_8071	-0.0313	-0.8061	0.924358	0.439961	0.978538	0.03416	0	0
Lypla2	Gid_8078	0.0233	0.8732	0.919676	0.404162	1.01628	0.0363654	0	0
Chmp6	Gid_933	-0.0028	-0.0842	0.99134	0.934633	0.998061	0.00377732	0	0
Nudt11;Nudt10	Gid_931	0.0207	0.7002	0.933658	0.50065	1.01445	0.0298123	0	0
Pde11a	Gid_936	0.044	0.9188	0.916927	0.381162	1.03097	0.0376654	0	0
H2afv;H2afz	Gid_934	0.0099	0.2115	0.981254	0.83702	1.00689	0.00821844	0	0
Lrrc4b	Gid_935	-0.0036	-0.0634	0.993493	0.950764	0.997508	0.00283504	0	0
Grhpr	Gid_6156	-0.0003	-0.008	0.999484	0.993803	0.999792	0.000224215	0	0
Fyttd1	Gid_6155	-0.013	-0.2258	0.979036	0.826204	0.99103	0.00920154	0	0
Ttc1	Gid_6153	0.0465	1.2433	0.896885	0.243697	1.03276	0.0472633	0	0
Ptbp2	Gid_6152	-0.0117	-0.3332	0.966277	0.746225	0.991923	0.0148982	0	0
B4galt3	Gid_6151	-0.023	-0.2309	0.978429	0.822369	0.984184	0.00947073	0	0
Lpgat1	Gid_6150	-0.0545	-1.2147	0.898318	0.254182	0.962928	0.04657	0	0
Rab11a	Gid_1869	-0.007	-0.0764	0.992366	0.940739	0.99516	0.00332823	0	0
Srgap2	Gid_6159	0.0336	1.193	0.899455	0.261923	1.02356	0.0460206	0	0
Diras1	Gid_6158	0.0846	1.4639	0.896885	0.175932	1.06039	0.0472633	0	0
Snrpa1	Gid_1688	-0.078	-2.887	0.790485	0.0171039	0.94737	0.102106	0	0
Kiaa1211	Gid_2922	0.0184	0.4943	0.955808	0.632362	1.01284	0.0196295	0	0
Abcb6	Gid_7403	0.0411	0.9486	0.916927	0.366622	1.0289	0.0376654	0	0
Dcaf6	Gid_7400	0.0687	0.94	0.916927	0.370821	1.04877	0.0376654	0	0
Dnajc10	Gid_7401	-0.0203	-0.4084	0.962259	0.692126	0.986028	0.0167082	0	0
Cdc40	Gid_7406	0.1867	2.3485	0.855656	0.0423378	1.13816	0.0677008	0	0
Crot	Gid_7407	-0.0225	-0.6831	0.933658	0.510939	0.984525	0.0298123	0	0
Hmg20a	Gid_7404	-0.0236	-0.3438	0.966277	0.738595	0.983775	0.0148982	0	0
Telo2	Gid_7405	0.0799	0.9211	0.916927	0.380072	1.05694	0.0376654	0	0
Ppp1r21	Gid_2438	0.0043	0.1819	0.983961	0.859525	1.00298	0.00702233	0	0
Rogdi	Gid_2439	0.0625	1.7942	0.855656	0.104756	1.04427	0.0677008	0	0
Gnai3	Gid_7408	-0.0279	-0.4985	0.955631	0.629609	0.980847	0.0197096	0	0
Gspt2	Gid_2385	-0.0526	-0.7486	0.931989	0.47244	0.964197	0.0305892	0	0
Traf3ip1	Gid_2382	0.0351	0.3949	0.962259	0.701724	1.02463	0.0167082	0	0
Kiaa1468	Gid_2380	0.0081	0.1606	0.983961	0.875842	1.00563	0.00702233	0	0
Nop58	Gid_3525	0.0703	1.8082	0.855656	0.102561	1.04993	0.0677008	0	0
	Gid_3524	-0.1011	-0.6716	0.933658	0.518012	0.932322	0.0298123	0	0
Nol4l	Gid_3527	-0.0562	-1.0844	0.910068	0.305121	0.961794	0.040926	0	0
Brinp2	Gid_3526	0.0185	0.1299	0.983961	0.899395	1.01291	0.00702233	0	0
Arhgap21	Gid_3521	-0.0861	-2.3244	0.855656	0.0439007	0.942066	0.0677008	0	0
Ncoa7	Gid_3523	-0.2924	-2.4845	0.855656	0.0337513	0.816543	0.0677008	0	0
Helz	Gid_3522	0.1561	1.9428	0.855656	0.0826352	1.11427	0.0677008	0	0
Smarca2	Gid_3529	0.0402	0.6593	0.933658	0.525575	1.02826	0.0298123	0	0
Rmdn3	Gid_2654	-0.0152	-0.4515	0.958105	0.661819	0.989519	0.0185869	0	0
Nrxn3	Gid_3671	0.0275	0.9308	0.916927	0.375114	1.01924	0.0376654	0	0
Tax1bp1	Gid_2656	0.1521	2.5793	0.855656	0.0288106	1.11119	0.0677008	0	0
Smu1	Gid_2657	0.0144	0.3496	0.966277	0.734301	1.01003	0.0148982	0	0
Edc4	Gid_2651	0.0027	0.0925	0.990204	0.928235	1.00187	0.00427525	0	0
Usp19	Gid_2652	0.0405	0.5286	0.94952	0.609362	1.02847	0.022496	0	0
	Gid_2653	-0.0155	-0.2382	0.977643	0.816837	0.989314	0.0098199	0	0
Arglu1	Gid_2659	-0.0101	-0.2124	0.981254	0.836269	0.993024	0.00821844	0	0
Fkbp15	Gid_3675	0.0058	0.1734	0.983961	0.865967	1.00403	0.00702233	0	0
Tmem198	Gid_4370	0.1275	2.2335	0.855656	0.051247	1.0924	0.0677008	0	0
Ddx51	Gid_3677	0.0331	0.2419	0.977528	0.814096	1.02321	0.00987059	0	0
Limd2	Gid_4379	-0.1203	-2.0609	0.855656	0.0679009	0.919996	0.0677008	0	0
Oxa1l	Gid_4378	-0.0316	-0.6453	0.933722	0.534171	0.978335	0.0297824	0	0
Agtpbp1	Gid_3381	-0.1055	-1.8972	0.855656	0.0889135	0.929483	0.0677008	0	0
Epn1	Gid_4172	0.0883	2.0891	0.855656	0.0648052	1.06312	0.0677008	0	0
Actr3b	Gid_3383	0.0166	0.4276	0.960218	0.678533	1.01157	0.0176301	0	0
Sf1	Gid_3384	0.0192	0.6697	0.933658	0.519075	1.0134	0.0298123	0	0
Nov	Gid_3387	0.0187	0.3251	0.966695	0.75216	1.01305	0.0147107	0	0
Asphd2	Gid_4174	-0.0133	-0.2782	0.971994	0.78686	0.990824	0.0123364	0	0
Ppp1r10	Gid_4179	0.127	2.0304	0.855656	0.0716259	1.09202	0.0677008	0	0
Mt2	Gid_859	0.3364	5.4602	0.402927	0.00033678	1.2626	0.394773	0	0
Lamb1	Gid_858	0.0027	0.0246	0.998831	0.98089	1.00187	0.000507892	0	0
Ca2	Gid_851	-0.3559	-3.4994	0.654069	0.00632029	0.781382	0.184377	0	0
Abl1	Gid_850	0.0991	2.1093	0.855656	0.0629243	1.07111	0.0677008	0	0
Thy1	Gid_853	0.0186	0.3929	0.962259	0.703114	1.01298	0.0167082	0	0
Hbb-b1	Gid_855	-0.1045	-0.9343	0.916927	0.373583	0.930127	0.0376654	0	0
Hba	Gid_854	-0.172	-1.6803	0.875397	0.125851	0.887611	0.0577951	0	0
Lamc1	Gid_857	0.0126	0.215	0.981254	0.834352	1.00877	0.00821844	0	0
Ralgapb	Gid_4717	0.0136	0.3445	0.966277	0.738037	1.00947	0.0148982	0	0
Rgs7bp	Gid_4711	0.0642	1.1445	0.904314	0.280789	1.04551	0.0436808	0	0
Bicd1	Gid_4719	-0.0735	-1.4517	0.896885	0.17922	0.95033	0.0472633	0	0
Cpsf4	Gid_4718	-0.0172	-0.29	0.971994	0.77816	0.988149	0.0123364	0	0
Dhrs4	Gid_6438	-0.023	-0.4394	0.95833	0.670306	0.984184	0.018485	0	0
Mat2b	Gid_6439	0.0003	0.012	0.999149	0.990687	1.00021	0.000369616	0	0
Elp5	Gid_6434	-0.1331	-1.6916	0.87002	0.123624	0.91187	0.060471	0	0
Sntb1	Gid_6435	-0.1948	-2.4823	0.855656	0.0338714	0.873694	0.0677008	0	0
Cds2	Gid_6430	-0.1863	-2.2209	0.855656	0.0523325	0.878857	0.0677008	0	0
Eif2s2	Gid_6431	0.0344	1.0667	0.914331	0.312572	1.02413	0.0388968	0	0
St13	Gid_6432	0.006	0.1685	0.983961	0.869704	1.00417	0.00702233	0	0
Nmd3	Gid_6433	0.045	0.4419	0.958248	0.668604	1.03168	0.0185223	0	0
Sdha	Gid_5449	-0.0523	-1.3313	0.896885	0.214294	0.964398	0.0472633	0	0
Uvrag	Gid_5440	-0.0021	-0.0304	0.998831	0.976372	0.998545	0.000507892	0	0
Abcf3	Gid_5441	-0.0157	-0.3928	0.962259	0.703181	0.989177	0.0167082	0	0
Mmgt1	Gid_5442	0.015	0.192	0.983961	0.851805	1.01045	0.00702233	0	0
Fn3krp	Gid_5443	-0.1331	-1.3009	0.896885	0.224354	0.91187	0.0472633	0	0
Gtf3c1	Gid_5444	0.0192	0.601	0.941812	0.561939	1.0134	0.026036	0	0
Mtmr3	Gid_5446	-0.0618	-1.001	0.916875	0.341941	0.958068	0.0376899	0	0
Colgalt1	Gid_5447	-0.0243	-0.5921	0.942068	0.567758	0.983298	0.0259179	0	0
Echdc2	Gid_2473	0.043	0.3403	0.966277	0.741117	1.03025	0.0148982	0	0
Uprt	Gid_147	0.0032	0.0599	0.993535	0.953456	1.00222	0.00281693	0	0
Kif16b	Gid_146	0.0805	1.5898	0.883408	0.145001	1.05738	0.0538387	0	0
Ppp1cb	Gid_1839	0.0317	0.6525	0.933658	0.529766	1.02222	0.0298123	0	0
Ppp1ca	Gid_1838	0.0702	1.4989	0.896885	0.166781	1.04986	0.0472633	0	0
	Gid_141	-0.0953	-1.4142	0.896885	0.18965	0.936078	0.0472633	0	0
Cisd3	Gid_140	0.0325	0.3572	0.966277	0.728863	1.02278	0.0148982	0	0
Rpl28	Gid_1387	-0.0197	-0.4026	0.962259	0.696234	0.986438	0.0167082	0	0
Timm10	Gid_1834	0.0089	0.2356	0.978135	0.818768	1.00619	0.00960099	0	0
Rps7	Gid_1837	-0.0176	-0.6767	0.933658	0.51482	0.987875	0.0298123	0	0
Sox6	Gid_1384	-0.1252	-3.5158	0.654069	0.00607516	0.916877	0.184377	0	0
Tfam	Gid_1383	0.0268	1.0273	0.915305	0.329842	1.01875	0.0384344	0	0
Vhl	Gid_1382	0.1378	1.3406	0.896885	0.211623	1.10023	0.0472633	0	0
Vps26a	Gid_1381	0.025	0.5406	0.946534	0.601365	1.01748	0.0238639	0	0
Cd9	Gid_1380	0.1232	1.4573	0.896885	0.1777	1.08915	0.0472633	0	0
Arfgap2	Gid_6383	-0.0515	-1.2289	0.896885	0.248943	0.964933	0.0472633	0	0
Pdxdc1	Gid_6380	0.3841	1.9701	0.855656	0.0790404	1.30505	0.0677008	0	0
Ufsp2	Gid_6381	-0.1373	-2.6801	0.822899	0.0243486	0.909219	0.0846536	0	0
Pls3	Gid_6386	0.026	0.803	0.924358	0.441696	1.01819	0.03416	0	0
Usp11	Gid_6384	0.01	0.21	0.981254	0.83813	1.00696	0.00821844	0	0
Nono	Gid_6385	-0.0131	-0.4715	0.957265	0.647992	0.990961	0.018968	0	0
Rragc	Gid_6388	0.0246	0.2759	0.972096	0.788629	1.0172	0.012291	0	0
Med24	Gid_6389	0.3277	3.114	0.767176	0.0118467	1.25501	0.115105	0	0
Wdr4	Gid_7472	0.0717	0.6973	0.933658	0.502556	1.05095	0.0298123	0	0
Impdh1	Gid_1528	-0.0071	-0.2417	0.977528	0.814156	0.995091	0.00987059	0	0
Mcm4	Gid_1523	0.1743	1.9306	0.855656	0.0842964	1.12842	0.0677008	0	0
Cdk5	Gid_1522	0.0027	0.1056	0.988552	0.918125	1.00187	0.00500055	0	0
Pcyt1a	Gid_1521	-0.0227	-0.8882	0.918747	0.396437	0.984389	0.0368039	0	0
Ptpre	Gid_1520	-0.022	-0.2302	0.978429	0.822893	0.984866	0.00947073	0	0
Srp9	Gid_1527	-0.0414	-0.8059	0.924358	0.440248	0.971712	0.03416	0	0
Psen1	Gid_1525	-0.0102	-0.0764	0.992366	0.940704	0.992955	0.00332823	0	0
Psma2	Gid_1524	-0.0353	-0.889	0.918716	0.396141	0.975829	0.0368185	0	0
Arfgap1	Gid_7477	-0.009	-0.3305	0.966277	0.748242	0.993781	0.0148982	0	0
Rint1	Gid_4924	0.0673	1.1649	0.90261	0.27286	1.04775	0.0444999	0	0
Ston2	Gid_4926	0.0073	0.0826	0.99134	0.935922	1.00507	0.00377732	0	0
Asxl2	Gid_4923	0.0427	0.7091	0.933658	0.495495	1.03004	0.0298123	0	0
Dnm3	Gid_4929	0.011	0.4489	0.958105	0.663643	1.00765	0.0185869	0	0
Ccdc50	Gid_4312	0.0131	0.2978	0.971994	0.772319	1.00912	0.0123364	0	0
Atp13a1	Gid_7476	0.0191	0.3602	0.966277	0.726709	1.01333	0.0148982	0	0
Myl12b	Gid_2453	0.0415	1.181	0.900393	0.266453	1.02918	0.0455678	0	0
Abat	Gid_1820	-0.0692	-1.5385	0.891551	0.156697	0.953166	0.0498537	0	0
Hdac1	Gid_442	-0.0504	-1.6394	0.881493	0.133919	0.965669	0.0547809	0	0
Fam107b	Gid_2450	0.0061	0.0631	0.993493	0.950977	1.00424	0.00283504	0	0
Senp3	Gid_7474	-0.0842	-1.3212	0.896885	0.217771	0.943307	0.0472633	0	0
Map2k3	Gid_443	-0.2267	-2.6826	0.822899	0.0242473	0.854587	0.0846536	0	0
Plcb1	Gid_8258	0.0608	1.7437	0.87002	0.113557	1.04304	0.060471	0	0
Gtf2f1	Gid_2456	-0.0091	-0.221	0.980547	0.829808	0.993712	0.00853143	0	0
Sumo3	Gid_8257	0.027	0.7483	0.931989	0.472465	1.01889	0.0305892	0	0
Cpne6	Gid_8254	0.0966	2.4789	0.855656	0.0338676	1.06925	0.0677008	0	0
Ehmt2	Gid_8255	-0.0329	-0.8995	0.918716	0.390726	0.977454	0.0368185	0	0
P33monox	Gid_7369	0.0294	0.7038	0.933658	0.498676	1.02059	0.0298123	0	0
Sema4f	Gid_8250	0.0119	0.0815	0.991477	0.936793	1.00828	0.00371718	0	0
Pgam1	Gid_7363	0.0163	0.3555	0.966277	0.73001	1.01136	0.0148982	0	0
Lman2	Gid_7362	-0.0712	-0.9853	0.916927	0.349203	0.951846	0.0376654	0	0
Wwp2	Gid_7361	-0.3112	-0.8913	0.918716	0.395052	0.805971	0.0368185	0	0
Tax1bp3	Gid_7360	-0.0674	-1.2735	0.896885	0.233497	0.954356	0.0472633	0	0
Coasy	Gid_7367	-0.063	-1.7701	0.865954	0.108867	0.957271	0.0625052	0	0
Gdap2	Gid_7366	0.0133	0.2427	0.977528	0.813478	1.00926	0.00987059	0	0
Acadsb	Gid_7365	-0.0182	-0.69	0.933658	0.506799	0.987464	0.0298123	0	0
Fxr1	Gid_3213	-0.0123	-0.2884	0.971994	0.779276	0.991511	0.0123364	0	0
Cep131	Gid_3262	0.1062	0.9322	0.916927	0.374607	1.07639	0.0376654	0	0
Pea15	Gid_3263	0.049	1.576	0.883408	0.147847	1.03455	0.0538387	0	0
Prune	Gid_4540	-0.0141	-0.6394	0.93512	0.537754	0.990274	0.0291326	0	0
Arl14ep	Gid_4541	-0.1202	-0.7709	0.931989	0.459757	0.92006	0.0305892	0	0
Prkci	Gid_3266	0.0175	0.5095	0.952193	0.622079	1.0122	0.0212752	0	0
Plcg1	Gid_3267	0.0231	0.7645	0.931989	0.463192	1.01614	0.0305892	0	0
Vcan	Gid_3264	-0.0196	-0.601	0.941812	0.561957	0.986506	0.026036	0	0
Map3k7	Gid_3265	0.0437	0.7363	0.931989	0.479543	1.03075	0.0305892	0	0
Rp2	Gid_7478	0.0197	0.2566	0.973799	0.803034	1.01375	0.0115308	0	0
Pick1	Gid_3268	-0.0077	-0.1565	0.983961	0.878943	0.994677	0.00702233	0	0
Ppp1r14b	Gid_3269	0.0727	1.7019	0.87002	0.121624	1.05168	0.060471	0	0
Fam129b	Gid_5633	-0.0478	-0.7405	0.931989	0.47714	0.96741	0.0305892	0	0
D8Ertd738e	Gid_5632	-0.0506	-0.7842	0.928014	0.452285	0.965535	0.0324457	0	0
Gatc	Gid_5146	-0.037	-0.4056	0.962259	0.694145	0.97468	0.0167082	0	0
Hopx	Gid_5637	0.1664	2.7085	0.822899	0.023221	1.12225	0.0846536	0	0
Hid1	Gid_5634	-0.0295	-0.5638	0.945021	0.58614	0.97976	0.0245585	0	0
Uqcr10	Gid_5638	0.1397	4.2284	0.532006	0.00197989	1.10168	0.274083	0	0
Cdan1	Gid_5149	0.1631	1.039	0.914477	0.324864	1.11969	0.0388271	0	0
Dctn4	Gid_5148	-0.0049	-0.1706	0.983961	0.86815	0.996609	0.00702233	0	0
Gsto1	Gid_449	0.0242	0.7486	0.931989	0.472333	1.01692	0.0305892	0	0
Ttc7b	Gid_338	-0.0381	-0.7217	0.933658	0.48809	0.973937	0.0298123	0	0
Ube4a	Gid_339	0.051	1.5348	0.891551	0.157589	1.03598	0.0498537	0	0
Gcnt4	Gid_334	-0.1458	-1.4349	0.896885	0.183832	0.903878	0.0472633	0	0
Ccdc85c	Gid_335	-0.0802	-1.133	0.904444	0.285367	0.945927	0.0436183	0	0
Snap23	Gid_440	0.1046	0.7257	0.933658	0.485768	1.0752	0.0298123	0	0
Psmb1	Gid_441	0.0372	1.212	0.898777	0.254912	1.02612	0.0463481	0	0
Nolc1	Gid_330	-0.032	-0.629	0.938773	0.544383	0.978063	0.0274392	0	0
Sema4d	Gid_447	-0.0166	-0.2535	0.9749	0.80532	0.98856	0.0110399	0	0
Ythdc1	Gid_332	0.0049	0.1551	0.983961	0.879983	1.0034	0.00702233	0	0
Ptpro	Gid_333	-0.0681	-0.9879	0.916927	0.347991	0.953893	0.0376654	0	0
Rab33b	Gid_569	-0.0121	-0.2926	0.971994	0.776208	0.991648	0.0123364	0	0
Psmb10	Gid_568	0.0571	1.2268	0.896885	0.249813	1.04037	0.0472633	0	0
Kdm3b	Gid_3849	-0.0099	-0.1568	0.983961	0.878745	0.993161	0.00702233	0	0
Kbp	Gid_3847	-0.0119	-0.3756	0.966173	0.715504	0.991785	0.0149453	0	0
Ankib1	Gid_3845	-0.1813	-1.7261	0.87002	0.117065	0.881908	0.060471	0	0
Smpd4	Gid_3843	0.172	2.2275	0.855656	0.0517639	1.12662	0.0677008	0	0
Pitpnm2	Gid_3840	-0.0212	-0.548	0.945021	0.59645	0.985413	0.0245585	0	0
Cwc27	Gid_2468	0.023	0.2545	0.974327	0.80461	1.01607	0.0112951	0	0
Eif5	Gid_1736	0.0191	0.5726	0.942494	0.580293	1.01333	0.0257212	0	0
Ythdf1	Gid_1737	-0.0626	-1.2898	0.896885	0.228035	0.957537	0.0472633	0	0
Rab2b	Gid_1734	0.0548	1.3384	0.896885	0.212196	1.03872	0.0472633	0	0
Arhgap39	Gid_1735	-0.0142	-0.4221	0.962259	0.682373	0.990206	0.0167082	0	0
Zdhhc2	Gid_1732	0.0136	0.3047	0.971279	0.76727	1.00947	0.012656	0	0
Zdhhc9	Gid_1733	-0.0054	-0.0675	0.993493	0.947635	0.996264	0.00283504	0	0
Cgn	Gid_1731	-0.0253	-0.5172	0.951255	0.616882	0.982616	0.0217029	0	0
Lman2l	Gid_1738	-0.0643	-0.7207	0.933658	0.488644	0.956409	0.0298123	0	0
Usp39	Gid_2463	-0.0096	-0.1777	0.983961	0.862701	0.993368	0.00702233	0	0
Brat1	Gid_5024	0.0105	0.0895	0.991027	0.930602	1.0073	0.00391437	0	0
Pitrm1	Gid_5530	-0.0047	-0.1604	0.983961	0.875962	0.996748	0.00702233	0	0
Ric8a	Gid_2460	0.0615	1.8826	0.855656	0.0908364	1.04355	0.0677008	0	0
Pja2	Gid_4102	0.0263	0.8603	0.919676	0.410925	1.0184	0.0363654	0	0
Patl1	Gid_2431	-0.1062	-0.9173	0.916927	0.382	0.929032	0.0376654	0	0
Ctnnd2	Gid_564	0.0439	1.3209	0.896885	0.21759	1.0309	0.0472633	0	0
Mettl3	Gid_5021	-0.1032	-1.3256	0.896885	0.216369	0.930966	0.0472633	0	0
Sh3gl1	Gid_3333	0.0154	0.5187	0.951255	0.615899	1.01073	0.0217029	0	0
Sh3gl2	Gid_3334	0.0258	0.7837	0.928014	0.452372	1.01804	0.0324457	0	0
Wdr48	Gid_4455	0.0506	0.936	0.916927	0.372751	1.0357	0.0376654	0	0
Fahd2	Gid_2432	0.0346	0.725	0.933658	0.486027	1.02427	0.0298123	0	0
Tiprl	Gid_4456	-0.0242	-0.4226	0.962259	0.682098	0.983366	0.0167082	0	0
Slc25a12	Gid_4457	-0.0212	-0.4613	0.958105	0.655031	0.985413	0.0185869	0	0
Cstb	Gid_3338	-0.1378	-1.995	0.855656	0.0758957	0.908904	0.0677008	0	0
Smad2	Gid_3339	-0.0146	-0.288	0.971994	0.779588	0.989931	0.0123364	0	0
Ogdh	Gid_3014	-0.0065	-0.2208	0.980547	0.829908	0.995505	0.00853143	0	0
Jmjd1c	Gid_3484	0.1776	1.2852	0.896885	0.229544	1.131	0.0472633	0	0
Nlgn2	Gid_3485	0.0489	1.3011	0.896885	0.224045	1.03448	0.0472633	0	0
Prodh	Gid_8115	-0.0591	-2.1261	0.855656	0.0609616	0.959863	0.0677008	0	0
Pdcd6ip	Gid_8114	0.0337	0.8107	0.924233	0.437482	1.02363	0.0342186	0	0
Cul4a	Gid_2434	-0.0088	-0.2284	0.978429	0.824218	0.993919	0.00947073	0	0
Slc25a18	Gid_7326	-0.0876	-1.6761	0.877209	0.126677	0.941087	0.0568969	0	0
Fam175b	Gid_2435	0.0043	0.122	0.984413	0.905439	1.00298	0.00682259	0	0
Rab4b	Gid_6179	0.0558	1.4241	0.896885	0.186558	1.03944	0.0472633	0	0
Necab2	Gid_6176	-0.0657	-0.9947	0.916875	0.344863	0.955482	0.0376899	0	0
Plbd2	Gid_2436	-0.0306	-0.4559	0.958105	0.658839	0.979013	0.0185869	0	0
Ugp2	Gid_6170	-0.2356	-1.716	0.87002	0.118944	0.849332	0.060471	0	0
Slc35b2	Gid_6173	-0.0377	-0.4703	0.957265	0.648895	0.974207	0.018968	0	0
Kiaa0907	Gid_2437	0.087	0.7168	0.933658	0.490962	1.06216	0.0298123	0	0
Ppil3	Gid_7176	-0.0365	-0.615	0.941812	0.553174	0.975017	0.026036	0	0
Slc25a22	Gid_7177	-0.0596	-1.2067	0.899296	0.256994	0.95953	0.0460973	0	0
Ttc33	Gid_7174	0.1486	1.8249	0.855656	0.0999865	1.10849	0.0677008	0	0
Fundc2	Gid_7175	0.0115	0.2045	0.981311	0.842366	1.008	0.00819315	0	0
Pi4k2a	Gid_2412	0.0398	0.3975	0.962259	0.699921	1.02797	0.0167082	0	0
Synj2bp	Gid_7173	-0.0082	-0.195	0.983047	0.849551	0.994332	0.00742572	0	0
Psd3	Gid_2410	0.0075	0.2031	0.981838	0.843369	1.00521	0.00796013	0	0
Ndufb8	Gid_7171	-0.0322	-0.9186	0.916927	0.381142	0.977928	0.0376654	0	0
Lrfn1	Gid_2418	-0.0698	-1.1261	0.904444	0.288121	0.95277	0.0436183	0	0
Idh3a	Gid_7179	0.0128	0.3068	0.970469	0.765663	1.00891	0.0130182	0	0
Xrcc1	Gid_3013	-0.0297	-0.6037	0.941812	0.560373	0.979624	0.026036	0	0
Ddx1	Gid_5996	0.0035	0.1437	0.983961	0.88872	1.00243	0.00702233	0	0
Map1lc3a	Gid_5997	0.0104	0.2869	0.971994	0.780369	1.00723	0.0123364	0	0
Ddx41	Gid_5994	0.0672	1.7432	0.87002	0.113729	1.04768	0.060471	0	0
Atp5c1	Gid_5995	-0.0057	-0.1337	0.983961	0.896471	0.996057	0.00702233	0	0
Ppa2	Gid_5992	0.0114	0.33	0.966277	0.748561	1.00793	0.0148982	0	0
Chchd6	Gid_5993	0.0447	1.364	0.896885	0.204137	1.03147	0.0472633	0	0
Rbmxl1	Gid_5991	0.0222	0.8011	0.924358	0.442763	1.01551	0.03416	0	0
Brk1	Gid_5998	0.0196	0.746	0.931989	0.473806	1.01368	0.0305892	0	0
Mast2	Gid_3012	0.0461	0.8326	0.924233	0.425754	1.03247	0.0342186	0	0
Dtx3	Gid_4159	0.0744	1.181	0.900393	0.266696	1.05292	0.0455678	0	0
Ints8	Gid_4158	-0.0828	-0.5545	0.945021	0.592191	0.944223	0.0245585	0	0
Polr2e	Gid_4151	-0.0166	-0.3411	0.966277	0.740547	0.98856	0.0148982	0	0
Cdc42bpg	Gid_4150	0.0321	0.3983	0.962259	0.699301	1.0225	0.0167082	0	0
Kcmf1	Gid_4152	0.0349	0.6669	0.933658	0.520913	1.02449	0.0298123	0	0
Impad1	Gid_4156	-0.0707	-1.1336	0.904444	0.285128	0.952176	0.0436183	0	0
	Gid_4486	-0.0228	-0.5503	0.945021	0.594963	0.98432	0.0245585	0	0
Nrd1	Gid_4485	0.0298	0.6751	0.933658	0.515788	1.02087	0.0298123	0	0
Pgs1	Gid_4484	-0.0039	-0.0868	0.99134	0.932611	0.9973	0.00377732	0	0
	Gid_4483	0.0446	1.2441	0.896885	0.243408	1.0314	0.0472633	0	0
Atcay	Gid_4482	0.0375	0.9284	0.916927	0.376385	1.02633	0.0376654	0	0
Rab9b	Gid_4488	-0.0431	-1.092	0.908162	0.301962	0.970567	0.0418366	0	0
Ppp1r12c	Gid_2678	-0.0187	-0.5743	0.942494	0.579192	0.987122	0.0257212	0	0
Hdgfrp2	Gid_2679	0.0395	1.2156	0.89823	0.253613	1.02776	0.0466125	0	0
	Gid_7288	0.0361	0.7064	0.933658	0.497092	1.02534	0.0298123	0	0
Aven	Gid_7289	0.0818	0.829	0.924233	0.427686	1.05834	0.0342186	0	0
Cobll1	Gid_2672	-0.0684	-0.7655	0.931989	0.462799	0.953695	0.0305892	0	0
Slc22a17	Gid_7286	0.0073	0.1387	0.983961	0.892616	1.00507	0.00702233	0	0
Chic2	Gid_7287	-0.0324	-0.5908	0.942068	0.568636	0.977792	0.0259179	0	0
Ankrd27	Gid_2676	0.0961	0.6155	0.941812	0.552885	1.06888	0.026036	0	0
Mcu	Gid_2677	0.1062	2.3637	0.855656	0.0412807	1.07639	0.0677008	0	0
Lrch2	Gid_2674	0.0822	1.4695	0.896885	0.174446	1.05863	0.0472633	0	0
Gatm	Gid_7283	-0.0831	-2.2062	0.855656	0.0534575	0.944027	0.0677008	0	0
Hars	Gid_3109	0.0105	0.3633	0.966277	0.724341	1.0073	0.0148982	0	0
Tmpo	Gid_3108	-0.19	-2.5627	0.855656	0.0296211	0.876606	0.0677008	0	0
Clasp2	Gid_4738	-0.0586	-0.3321	0.966277	0.747147	0.960195	0.0148982	0	0
Gorab	Gid_4735	0.0718	1.0325	0.914477	0.327749	1.05103	0.0388271	0	0
Man2a2	Gid_4734	-0.0452	-0.6073	0.941812	0.558072	0.969155	0.026036	0	0
Clasp2	Gid_4737	0.0016	0.038	0.998831	0.970479	1.00111	0.000507892	0	0
Cc2d1b	Gid_4736	-0.0021	-0.0211	0.998831	0.98363	0.998545	0.000507892	0	0
Rell2	Gid_4731	0.0831	0.9772	0.916927	0.353004	1.05929	0.0376654	0	0
Kmt2c	Gid_4730	-0.2336	-2.2586	0.855656	0.0491623	0.85051	0.0677008	0	0
Ncoa2	Gid_3105	-0.1279	-1.1092	0.905801	0.294968	0.915163	0.0429674	0	0
Ppp1r3e	Gid_4732	0.15	1.652	0.881116	0.131572	1.10957	0.054967	0	0
Vps72	Gid_3351	-0.0805	-1.1656	0.90261	0.27257	0.94573	0.0444999	0	0
Gatad2a	Gid_5283	0.1221	1.3225	0.896885	0.217366	1.08832	0.0472633	0	0
Epn2	Gid_5280	-0.0333	-0.5667	0.943295	0.584224	0.977183	0.0253524	0	0
Eif2b5	Gid_5281	-0.0111	-0.3647	0.966277	0.723344	0.992336	0.0148982	0	0
Slain2	Gid_5286	-0.0087	-0.2197	0.981246	0.830828	0.993988	0.00822205	0	0
Gnl3	Gid_5287	-0.0886	-1.6537	0.881116	0.131229	0.940435	0.054967	0	0
Flywch1	Gid_5284	0.3527	1.6335	0.881493	0.135449	1.27695	0.0547809	0	0
Dnpep	Gid_8348	-0.0126	-0.3705	0.966277	0.719196	0.991304	0.0148982	0	0
Ptk2b	Gid_7829	0.0807	2.3739	0.855656	0.0403664	1.05753	0.0677008	0	0
Fam89b	Gid_7820	0.0075	0.0607	0.993535	0.952874	1.00521	0.00281693	0	0
Acsl4	Gid_7821	-0.0093	-0.2158	0.981254	0.833727	0.993574	0.00821844	0	0
Psma6	Gid_7822	0.0114	0.4022	0.962259	0.696487	1.00793	0.0167082	0	0
Psma7	Gid_8343	0.0017	0.0536	0.995407	0.958373	1.00118	0.00199951	0	0
Hapln1	Gid_7824	-0.0157	-0.3373	0.966277	0.743305	0.989177	0.0148982	0	0
Prep	Gid_7825	0.0309	0.8653	0.919676	0.408299	1.02165	0.0363654	0	0
Pin1	Gid_7826	-0.0057	-0.2094	0.981254	0.838599	0.996057	0.00821844	0	0
Sema7a	Gid_7827	0.0514	1.1446	0.904314	0.280576	1.03627	0.0436808	0	0
Robo1	Gid_833	0.0096	0.3169	0.96889	0.758234	1.00668	0.0137255	0	0
Tpp1	Gid_832	0.0085	0.1734	0.983961	0.865998	1.00591	0.00702233	0	0
Lgmn	Gid_831	-0.0118	-0.1996	0.981838	0.846055	0.991854	0.00796013	0	0
Cpd	Gid_830	0.0034	0.0804	0.991477	0.937602	1.00236	0.00371718	0	0
Itm2b	Gid_837	-0.0046	-0.0829	0.99134	0.935673	0.996817	0.00377732	0	0
Mkln1	Gid_836	0.0946	1.9874	0.855656	0.0768427	1.06777	0.0677008	0	0
Hcn1	Gid_783	0.1357	1.9662	0.855656	0.0795448	1.09863	0.0677008	0	0
Hcn2	Gid_782	-0.065	-0.4959	0.955631	0.631388	0.955945	0.0197096	0	0
Cope	Gid_839	0.0197	0.5483	0.945021	0.596202	1.01375	0.0245585	0	0
Coro1a	Gid_838	0.0471	1.7454	0.87002	0.113241	1.03319	0.060471	0	0
Bsn	Gid_789	0.0243	0.614	0.941812	0.553678	1.01699	0.026036	0	0
Hsd17b7	Gid_788	-0.0404	-0.8291	0.924233	0.427595	0.972385	0.0342186	0	0
Clint1	Gid_6412	-0.0176	-0.6535	0.933658	0.529003	0.987875	0.0298123	0	0
Cryl1	Gid_6413	0.0339	1.1725	0.902008	0.269701	1.02378	0.0447897	0	0
Ciao1	Gid_6411	0.0503	0.9764	0.916927	0.353367	1.03548	0.0376654	0	0
Rnf34	Gid_6416	0.0216	0.5366	0.948248	0.603949	1.01508	0.0230782	0	0
Ppif	Gid_6417	0.023	0.3422	0.966277	0.739768	1.01607	0.0148982	0	0
Prpf19	Gid_6414	-0.0109	-0.4255	0.961845	0.679981	0.992473	0.0168948	0	0
Nampt	Gid_6415	-0.0557	-1.2998	0.896885	0.224474	0.962128	0.0472633	0	0
Fuca2	Gid_6418	-0.3035	-1.838	0.855656	0.0979015	0.810284	0.0677008	0	0
Vmp1	Gid_6419	-0.0125	-0.2053	0.981254	0.841748	0.991373	0.00821844	0	0
Kiaa1033	Gid_2670	0.0192	0.3069	0.970469	0.76566	1.0134	0.0130182	0	0
Trappc12	Gid_5466	0.0157	0.2852	0.971994	0.781695	1.01094	0.0123364	0	0
Mrpl38	Gid_5467	0.1434	1.9468	0.855656	0.0820956	1.10451	0.0677008	0	0
Rell1	Gid_5464	0.0035	0.0419	0.998303	0.967493	1.00243	0.000737593	0	0
Agfg1	Gid_5465	0.0207	0.6092	0.941812	0.556741	1.01445	0.026036	0	0
Manba	Gid_5462	0.0775	1.0151	0.916732	0.335542	1.05519	0.0377575	0	0
Plcd3	Gid_5463	0.1099	1.1702	0.902008	0.270813	1.07915	0.0447897	0	0
Otud6b	Gid_5460	0.0056	0.1993	0.981838	0.846219	1.00389	0.00796013	0	0
Fntb	Gid_5461	0.0612	0.6248	0.939374	0.54702	1.04333	0.0271617	0	0
Dlgap4	Gid_160	0.0577	0.6436	0.933722	0.535228	1.04081	0.0297824	0	0
Cad	Gid_166	0.0216	0.9114	0.916976	0.384719	1.01508	0.037642	0	0
Ythdc2	Gid_169	0.2854	2.1533	0.855656	0.0585192	1.21875	0.0677008	0	0
Ttc28	Gid_4233	-0.0579	-1.0637	0.914394	0.314112	0.960661	0.0388665	0	0
Cpt1c	Gid_4384	-0.0175	-0.7007	0.933658	0.500392	0.987943	0.0298123	0	0
Lmna	Gid_1503	-0.0092	-0.3612	0.966277	0.725903	0.993643	0.0148982	0	0
Las1l	Gid_99	-0.0545	-0.5538	0.945021	0.592649	0.962928	0.0245585	0	0
Pcnt	Gid_1505	-0.052	-0.7194	0.933658	0.489454	0.964598	0.0298123	0	0
Hspa4l	Gid_1504	0.031	0.8942	0.918716	0.393405	1.02172	0.0368185	0	0
Cox7a2	Gid_1507	0.0254	0.3777	0.965669	0.71407	1.01776	0.0151718	0	0
Cbr1	Gid_1506	0.0288	1.157	0.903265	0.275669	1.02016	0.0441849	0	0
Slc25a4	Gid_1509	-0.0779	-1.3211	0.896885	0.217803	0.947436	0.0472633	0	0
Fibcd1	Gid_93	0.1214	0.8162	0.924233	0.434632	1.08779	0.0342186	0	0
Slc25a25	Gid_90	0.0398	0.8044	0.924358	0.440986	1.02797	0.03416	0	0
Upf2	Gid_91	0.0533	1.0119	0.916744	0.336998	1.03764	0.0377518	0	0
Arhgef10l	Gid_96	0.0471	0.9185	0.916927	0.3814	1.03319	0.0376654	0	0
Rabgap1	Gid_94	-0.0032	-0.1146	0.986028	0.911194	0.997784	0.00611079	0	0
Gnl3l	Gid_3771	-0.0058	-0.1332	0.983961	0.896863	0.995988	0.00702233	0	0
Ythdf3	Gid_4908	-0.1094	-1.1759	0.902008	0.268626	0.926973	0.0447897	0	0
Zc3h6	Gid_4909	-0.0247	-0.4955	0.955631	0.631656	0.983025	0.0197096	0	0
Dbnl	Gid_3331	0.0517	2.0478	0.855656	0.0693651	1.03649	0.0677008	0	0
Tbc1d17	Gid_4902	-0.0526	-0.7165	0.933658	0.491156	0.964197	0.0298123	0	0
Kiaa1467	Gid_4903	-0.0313	-0.5203	0.951255	0.614892	0.978538	0.0217029	0	0
Taok3	Gid_4900	0.0487	0.4671	0.957408	0.651076	1.03433	0.0189031	0	0
Tbc1d4	Gid_4906	0.1137	1.1918	0.899455	0.262641	1.082	0.0460206	0	0
Tnr	Gid_4904	-0.0189	-0.4782	0.957193	0.643382	0.986985	0.0190006	0	0
Tbc1d4	Gid_4905	0.0717	0.8053	0.924358	0.4406	1.05095	0.03416	0	0
Mrpl44	Gid_6898	-0.0385	-0.4392	0.95833	0.670446	0.973667	0.018485	0	0
Pard3	Gid_6548	0.1115	1.1952	0.899455	0.261382	1.08035	0.0460206	0	0
Hspbp1	Gid_6549	0.0165	0.3281	0.966277	0.75001	1.0115	0.0148982	0	0
Cct6a	Gid_2085	0.002	0.0717	0.993313	0.944329	1.00139	0.00291371	0	0
Cct5	Gid_2084	0.0049	0.2084	0.981254	0.839335	1.0034	0.00821844	0	0
Ptprn2	Gid_2087	0.0714	1.5361	0.891551	0.157544	1.05074	0.0498537	0	0
Cct3	Gid_2086	0.0139	0.502	0.95485	0.627116	1.00968	0.0200649	0	0
Cct7	Gid_2081	0.0002	0.0084	0.999484	0.9935	1.00014	0.000224215	0	0
Atp8a1	Gid_2080	0.0829	0.6603	0.933658	0.524969	1.05914	0.0298123	0	0
Cct4	Gid_2083	0.0194	0.7405	0.931989	0.47698	1.01354	0.0305892	0	0
Cct2	Gid_2082	-0.0352	-1.5207	0.895853	0.161032	0.975896	0.047763	0	0
Irs2	Gid_2089	-0.02	-0.4168	0.962259	0.68622	0.986233	0.0167082	0	0
Nucb2	Gid_2088	-0.0297	-0.8101	0.924233	0.437784	0.979624	0.0342186	0	0
Gab1	Gid_7934	0.0196	0.3558	0.966277	0.729897	1.01368	0.0148982	0	0
Metap2	Gid_397	0.0699	2.477	0.855656	0.0339714	1.04964	0.0677008	0	0
	Gid_2884	-0.1494	-3.2819	0.720194	0.00899473	0.901625	0.14255	0	0
Prkaa1	Gid_2887	0.0037	0.0464	0.997782	0.963938	1.00257	0.000964296	0	0
Sh3gl3	Gid_3335	-0.0143	-0.4553	0.958105	0.65915	0.990137	0.0185869	0	0
Lrrc8b	Gid_2880	0.0874	1.1738	0.902008	0.269444	1.06245	0.0447897	0	0
Ehmt1	Gid_2882	-0.017	-0.2669	0.973766	0.795346	0.988286	0.0115454	0	0
Ostf1	Gid_3336	0.0289	0.4908	0.956157	0.634881	1.02023	0.0194708	0	0
Ephb6	Gid_395	-0.0509	-0.6883	0.933658	0.507956	0.965334	0.0298123	0	0
Tssc4	Gid_7613	-0.08	-1.235	0.896885	0.246901	0.946058	0.0472633	0	0
Rfc2	Gid_8132	0.0152	0.3198	0.967131	0.756147	1.01059	0.0145147	0	0
Eif4h	Gid_8131	-0.0017	-0.0215	0.998831	0.983335	0.998822	0.000507892	0	0
Gtf2h1	Gid_7342	-0.3049	-1.8365	0.855656	0.0981395	0.809498	0.0677008	0	0
Dhdh	Gid_7345	-0.019	-0.3585	0.966277	0.727891	0.986917	0.0148982	0	0
Coro1c	Gid_8136	0.0181	0.623	0.940065	0.548026	1.01262	0.0268421	0	0
Rcan1	Gid_7615	-0.0666	-1.3749	0.896885	0.20112	0.954886	0.0472633	0	0
Selo	Gid_7346	-0.0774	-1.3129	0.896885	0.220455	0.947764	0.0472633	0	0
Ndufa4	Gid_3337	0.0739	1.8016	0.855656	0.103592	1.05256	0.0677008	0	0
Prkar1a	Gid_7348	0.0141	0.4416	0.958248	0.668675	1.00982	0.0185223	0	0
Tmod3	Gid_7619	-0.064	-0.9838	0.916927	0.349897	0.956608	0.0376654	0	0
Exosc9	Gid_7618	0.04	1.0356	0.914477	0.326267	1.02811	0.0388271	0	0
Bnip1	Gid_3800	-0.0583	-1.5648	0.883408	0.150489	0.960395	0.0538387	0	0
Magi1	Gid_3804	0.0052	0.0692	0.993493	0.94625	1.00361	0.00283504	0	0
Chd2	Gid_314	-0.15	-1.4891	0.896885	0.169305	0.90125	0.0472633	0	0
Ascc3	Gid_313	-0.0257	-0.3908	0.962259	0.704659	0.982344	0.0167082	0	0
Setd1a	Gid_310	0.1293	1.147	0.904314	0.279825	1.09376	0.0436808	0	0
Prr12	Gid_311	-0.038	-0.5535	0.945021	0.59287	0.974004	0.0245585	0	0
Stxbp1	Gid_390	0.0813	1.6206	0.883198	0.138193	1.05797	0.0539418	0	0
Tmx2	Gid_7194	-0.0508	-1.2508	0.896885	0.241193	0.965401	0.0472633	0	0
Cyb5r3	Gid_7447	0.0142	0.489	0.956703	0.635983	1.00989	0.0192229	0	0
Gstk1	Gid_7444	-0.119	-3.0495	0.771722	0.0130498	0.920826	0.112539	0	0
Exosc8	Gid_7197	-0.0462	-0.7078	0.933658	0.496279	0.968484	0.0298123	0	0
Paics	Gid_7442	-0.0202	-0.7535	0.931989	0.469512	0.986096	0.0305892	0	0
Rpap3	Gid_7192	0.0501	1.3792	0.896885	0.199625	1.03534	0.0472633	0	0
Ppp1r2	Gid_7441	-0.0202	-0.6528	0.933658	0.529463	0.986096	0.0298123	0	0
Kctd12	Gid_3824	0.0594	1.1901	0.900138	0.263029	1.04203	0.0456907	0	0
Eid2	Gid_3825	0.1347	1.4738	0.896885	0.173306	1.09786	0.0472633	0	0
Slc44a1	Gid_3826	0.0717	0.5558	0.945021	0.591341	1.05095	0.0245585	0	0
Dstyk	Gid_3827	-0.9937	-1.72	0.87002	0.118191	0.502188	0.060471	0	0
Pcp4l1	Gid_3821	0.1056	2.0498	0.855656	0.0693577	1.07594	0.0677008	0	0
Ubr2	Gid_3822	-0.0123	-0.2225	0.980279	0.828698	0.991511	0.00865034	0	0
Dagla	Gid_3823	0.1721	0.9863	0.916927	0.348759	1.1267	0.0376654	0	0
Znfx1	Gid_5619	0.0054	0.1643	0.983961	0.872919	1.00375	0.00702233	0	0
Slc38a3	Gid_7448	-0.0917	-2.4849	0.855656	0.0335701	0.938416	0.0677008	0	0
Sirt3	Gid_5611	0.0198	0.1319	0.983961	0.897824	1.01382	0.00702233	0	0
Slc25a42	Gid_5610	0.0122	0.1351	0.983961	0.895396	1.00849	0.00702233	0	0
Flad1	Gid_5613	0.0146	0.4	0.962259	0.698059	1.01017	0.0167082	0	0
Vps37c	Gid_5612	-0.0585	-0.5242	0.951255	0.612327	0.960262	0.0217029	0	0
Slc29a4	Gid_5615	0.1775	3.4887	0.654069	0.00642997	1.13092	0.184377	0	0
Sccpdh	Gid_5614	0.0064	0.1709	0.983961	0.867884	1.00445	0.00702233	0	0
Apeh	Gid_5617	-0.0133	-0.4528	0.958105	0.660929	0.990824	0.0185869	0	0
Gnb2l1	Gid_1978	0.037	0.7631	0.931989	0.464146	1.02598	0.0305892	0	0
Prkacb	Gid_1979	-0.0043	-0.1568	0.983961	0.878676	0.997024	0.00702233	0	0
Pcbp1	Gid_1758	0.0061	0.1876	0.983961	0.855163	1.00424	0.00702233	0	0
Ppfia3	Gid_1759	0.0239	0.8659	0.919676	0.40797	1.0167	0.0363654	0	0
Rims4	Gid_1754	-0.0031	-0.0556	0.994874	0.956789	0.997854	0.00223178	0	0
Plp1	Gid_1755	0.0261	0.3838	0.963793	0.709667	1.01826	0.0160164	0	0
Eif3e	Gid_1756	-0.0037	-0.1218	0.984413	0.905588	0.997439	0.00682259	0	0
Phb	Gid_1973	0.0054	0.1741	0.983961	0.865423	1.00375	0.00702233	0	0
Arpc4	Gid_1750	-0.0013	-0.0367	0.998831	0.97145	0.999099	0.000507892	0	0
Sst	Gid_1751	-0.0547	-0.5756	0.942494	0.578419	0.962795	0.0257212	0	0
Sec61g	Gid_1752	0.0257	0.3268	0.96628	0.750997	1.01797	0.0148972	0	0
Ruvbl1	Gid_1753	-0.0193	-0.7052	0.933658	0.497691	0.986711	0.0298123	0	0
Lamtor3	Gid_774	-0.0835	-0.7795	0.930679	0.454916	0.943765	0.0312	0	0
Brd7	Gid_775	-0.0657	-0.8027	0.924358	0.441859	0.955482	0.03416	0	0
Psmc3	Gid_777	0.0222	1.0329	0.914477	0.327349	1.01551	0.0388271	0	0
Fam136a	Gid_6766	-0.009	-0.2717	0.973766	0.791674	0.993781	0.0115454	0	0
Golph3	Gid_6767	0.1376	2.1136	0.855656	0.0624776	1.10007	0.0677008	0	0
Gosr1	Gid_772	-0.0242	-0.536	0.948393	0.604359	0.983366	0.0230115	0	0
Pak1	Gid_773	0.012	0.3147	0.969213	0.759855	1.00835	0.0135808	0	0
Carhsp1	Gid_6762	-0.0068	-0.1293	0.983961	0.899868	0.995298	0.00702233	0	0
Gucy1b3	Gid_595	0.0974	2.067	0.855656	0.0672499	1.06984	0.0677008	0	0
Hmgb3	Gid_596	-0.0345	-0.4608	0.958105	0.655383	0.97637	0.0185869	0	0
Cd200	Gid_597	0.0119	0.3368	0.966277	0.743657	1.00828	0.0148982	0	0
Rgs7	Gid_590	0.0255	0.7092	0.933658	0.4953	1.01783	0.0298123	0	0
Csnk2a2	Gid_591	-0.0021	-0.0474	0.997507	0.963156	0.998545	0.00108398	0	0
Prickle1	Gid_2563	0.0212	0.4065	0.962259	0.693514	1.0148	0.0167082	0	0
Rps20	Gid_1775	-0.0544	-1.4366	0.896885	0.1831	0.962995	0.0472633	0	0
Fam96b	Gid_7040	0.0259	0.9961	0.916875	0.343989	1.01811	0.0376899	0	0
Cbx8	Gid_7877	-0.0523	-0.8579	0.919676	0.412338	0.964398	0.0363654	0	0
Megf8	Gid_1778	-0.0194	-0.5139	0.951652	0.619174	0.986643	0.0215218	0	0
Yrdc	Gid_2564	-0.0432	-0.5528	0.945021	0.593322	0.9705	0.0245585	0	0
Pyurf	Gid_7045	0.0238	0.2301	0.978429	0.822973	1.01663	0.00947073	0	0
Pcsk1n	Gid_7876	0.1372	3.088	0.767176	0.0122421	1.09977	0.115105	0	0
Reps1	Gid_599	0.1419	2.2256	0.855656	0.051927	1.10336	0.0677008	0	0
Lysmd1	Gid_6999	0.0391	1.0976	0.906767	0.299552	1.02747	0.0425041	0	0
Hnrnpm	Gid_6998	0.0015	0.0461	0.997782	0.964202	1.00104	0.000964296	0	0
Srsf9	Gid_6993	-0.0282	-0.3481	0.966277	0.73546	0.980643	0.0148982	0	0
Arpin	Gid_6992	-0.0452	-0.6624	0.933658	0.523649	0.969155	0.0298123	0	0
Mgrn1	Gid_6991	-0.1343	-1.4477	0.896885	0.180288	0.911112	0.0472633	0	0
Mms19	Gid_6990	-0.1201	-1.8985	0.855656	0.0887873	0.920124	0.0677008	0	0
Gtf2e1	Gid_6997	-0.0269	-0.4627	0.958105	0.654145	0.981527	0.0185869	0	0
Mtpap	Gid_6996	-0.1746	-2.3352	0.855656	0.0432875	0.886013	0.0677008	0	0
Trmt5	Gid_6995	0.0856	0.6646	0.933658	0.522335	1.06113	0.0298123	0	0
Pbdc1	Gid_6994	-0.0026	-0.0582	0.994057	0.95484	0.998199	0.0025886	0	0
Tbcb	Gid_7049	-0.0004	-0.0127	0.999149	0.990163	0.999723	0.000369616	0	0
Ppp2r1b	Gid_3965	-0.0061	-0.0475	0.997507	0.96311	0.995781	0.00108398	0	0
Fdxr	Gid_3212	0.0185	0.4582	0.958105	0.657183	1.01291	0.0185869	0	0
Snrnp40	Gid_3743	0.0257	0.5453	0.945831	0.598299	1.01797	0.0241866	0	0
Scpep1	Gid_6193	-0.0429	-0.7429	0.931989	0.475766	0.970702	0.0305892	0	0
Sncb	Gid_6192	0.0945	2.3362	0.855656	0.0429917	1.0677	0.0677008	0	0
Lrp1	Gid_6191	0.0106	0.3904	0.962259	0.70487	1.00737	0.0167082	0	0
Comtd1	Gid_4530	-0.0981	-1.7441	0.87002	0.113762	0.934263	0.060471	0	0
Fdps	Gid_6196	-0.0209	-0.4049	0.962259	0.694539	0.985618	0.0167082	0	0
Supt16h	Gid_6195	-0.0065	-0.2406	0.977528	0.81498	0.995505	0.00987059	0	0
Afg3l1	Gid_6194	-0.0875	-1.441	0.896885	0.182124	0.941152	0.0472633	0	0
Cstf2	Gid_4537	0.0088	0.255	0.974232	0.804218	1.00612	0.0113375	0	0
Fads1	Gid_6199	-0.0586	-1.8867	0.855656	0.090241	0.960195	0.0677008	0	0
Wdr7	Gid_6198	0.0537	1.5552	0.883408	0.152686	1.03792	0.0538387	0	0
Dars2	Gid_4536	-0.0945	-1.8125	0.855656	0.101852	0.936597	0.0677008	0	0
Hook1	Gid_4535	0.046	0.9447	0.916927	0.368529	1.0324	0.0376654	0	0
Dock9	Gid_4534	-0.0261	-0.822	0.924233	0.431314	0.982072	0.0342186	0	0
Chmp5	Gid_7222	-0.0526	-1.2692	0.896885	0.234889	0.964197	0.0472633	0	0
Plod2	Gid_7995	0.0679	0.8536	0.920109	0.414592	1.04819	0.0361608	0	0
Arhgdib	Gid_3219	0.1162	2.7944	0.822899	0.0200677	1.08388	0.0846536	0	0
Gdi2	Gid_3218	0.0289	1.0174	0.916732	0.334282	1.02023	0.0377575	0	0
Dusp3	Gid_7226	0.0604	1.2192	0.89823	0.252428	1.04275	0.0466125	0	0
Ggct	Gid_7227	0.0242	0.9285	0.916927	0.376216	1.01692	0.0376654	0	0
Med8	Gid_7224	0.0462	0.6122	0.941812	0.554965	1.03254	0.026036	0	0
Kctd4	Gid_7225	0.0948	0.9461	0.916927	0.367828	1.06792	0.0376654	0	0
Fam172a	Gid_2478	0.1183	1.6741	0.877845	0.127084	1.08546	0.0565821	0	0
Ttyh1	Gid_7119	0.0008	0.0196	0.998831	0.984735	1.00055	0.000507892	0	0
Isg20l2	Gid_2533	0.1555	0.999	0.916875	0.342895	1.11381	0.0376899	0	0
Gdpgp1	Gid_2474	0.0298	0.4345	0.958932	0.673753	1.02087	0.0182122	0	0
Scrn3	Gid_2475	0.1075	1.4608	0.896885	0.176675	1.07736	0.0472633	0	0
Tmem38a	Gid_2476	-0.1368	-1.5225	0.895853	0.16087	0.909534	0.047763	0	0
Rufy3	Gid_7117	0.0455	1.7912	0.855656	0.105259	1.03204	0.0677008	0	0
Mrpl19	Gid_7110	0.0129	0.2712	0.973766	0.792137	1.00898	0.0115454	0	0
Acp1	Gid_7111	0.019	0.6468	0.933722	0.533145	1.01326	0.0297824	0	0
Acp1	Gid_7112	-0.0418	-0.4417	0.958248	0.668749	0.971442	0.0185223	0	0
Ephx1	Gid_7113	0.0083	0.2706	0.973766	0.792528	1.00577	0.0115454	0	0
Sestd1	Gid_4139	-0.01	-0.2846	0.971994	0.782118	0.993092	0.0123364	0	0
Rab3gap1	Gid_4138	0.0446	1.275	0.896885	0.232731	1.0314	0.0472633	0	0
2021-09-09	Gid_4136	-0.0499	-1.2664	0.896885	0.235688	0.966003	0.0472633	0	0
2021-09-09	Gid_4135	-0.05	-0.9864	0.916927	0.34871	0.965936	0.0376654	0	0
Plxna4	Gid_4134	0.0182	0.7583	0.931989	0.46676	1.0127	0.0305892	0	0
Ube3c	Gid_4131	-0.0301	-0.972	0.916927	0.355273	0.979352	0.0376654	0	0
Nup214	Gid_4130	0.0688	1.9708	0.855656	0.0787002	1.04884	0.0677008	0	0
Pag1	Gid_2532	-0.2462	-1.6814	0.874828	0.125623	0.843114	0.0580774	0	0
Sec31a	Gid_2691	0.0176	0.6522	0.933658	0.529799	1.01227	0.0298123	0	0
Iqgap2	Gid_2695	0.1072	1.3819	0.896885	0.199028	1.07714	0.0472633	0	0
Tars2	Gid_2696	-0.0064	-0.1138	0.986359	0.911829	0.995574	0.00596518	0	0
Selh	Gid_2697	0.0276	0.4129	0.962259	0.688957	1.01932	0.0167082	0	0
Fcho2	Gid_2699	0.1015	1.2934	0.896885	0.226815	1.07289	0.0472633	0	0
Map3k2	Gid_3121	0.0552	0.8434	0.924157	0.42	1.039	0.0342544	0	0
Cdc37	Gid_3120	0.0243	0.7581	0.931989	0.466856	1.01699	0.0305892	0	0
Fzd3	Gid_3123	-0.1319	-1.736	0.87002	0.115226	0.912629	0.060471	0	0
Map3k3	Gid_3122	0.2703	2.7924	0.822899	0.0201889	1.20606	0.0846536	0	0
Ksr1	Gid_3125	-0.1187	-1.3514	0.896885	0.20827	0.921017	0.0472633	0	0
Abcb7	Gid_3127	0.0064	0.1273	0.983961	0.901384	1.00445	0.00702233	0	0
Phlpp1	Gid_5260	-0.0512	-0.796	0.925429	0.445558	0.965133	0.0336569	0	0
Gcc2	Gid_5261	0.0063	0.1722	0.983961	0.866948	1.00438	0.00702233	0	0
Rapgef2	Gid_5263	0.0128	0.3429	0.966277	0.739152	1.00891	0.0148982	0	0
2021-09-08	Gid_5265	0.0406	1.2955	0.896885	0.225866	1.02854	0.0472633	0	0
Ep400	Gid_5266	-0.0131	-0.2892	0.971994	0.778737	0.990961	0.0123364	0	0
Mboat7	Gid_5267	-0.2304	-2.1008	0.855656	0.0638166	0.852399	0.0677008	0	0
Edf1	Gid_7809	-0.0128	-0.3013	0.971593	0.769706	0.991167	0.0125155	0	0
Ap3b2	Gid_7806	0.0135	0.5617	0.945021	0.587389	1.0094	0.0245585	0	0
Trappc2l	Gid_7807	-0.0858	-1.1189	0.904444	0.291017	0.942262	0.0436183	0	0
Stard10	Gid_7804	0.1867	4.9338	0.467932	0.00069901	1.13816	0.329817	0	0
Chst11	Gid_7805	-0.0776	-0.6528	0.933658	0.529536	0.947633	0.0298123	0	0
Znf207	Gid_7802	0.0856	1.6542	0.881116	0.130836	1.06113	0.054967	0	0
Dnaja4	Gid_7800	-0.0703	-1.6207	0.883026	0.137906	0.95244	0.0540266	0	0
Kcnq2	Gid_8361	-0.0052	-0.1255	0.984413	0.902794	0.996402	0.00682259	0	0
Cacng2	Gid_769	-0.0596	-0.8219	0.924233	0.431541	0.95953	0.0342186	0	0
Becn1	Gid_768	0.0343	0.8173	0.924233	0.434058	1.02406	0.0342186	0	0
Pias1;Pias2	Gid_815	0.1403	3.0038	0.775459	0.0142123	1.10213	0.110441	0	0
Sap30	Gid_766	0.003	0.0452	0.997782	0.964905	1.00208	0.000964296	0	0
Syn1	Gid_817	0.0634	1.2426	0.896885	0.244057	1.04493	0.0472633	0	0
Mpp3	Gid_816	0.0152	0.2507	0.975132	0.807443	1.01059	0.0109365	0	0
Apaf1	Gid_811	-0.0527	-0.7498	0.931989	0.471792	0.96413	0.0305892	0	0
Zfand5	Gid_810	0.0644	1.4882	0.896885	0.169259	1.04565	0.0472633	0	0
Hdac3	Gid_813	0.1514	4.5812	0.467932	0.00116589	1.11065	0.329817	0	0
Apba3	Gid_812	0.1085	0.581	0.942494	0.574924	1.07811	0.0257212	0	0
Gab2	Gid_8285	0.0461	0.6091	0.941812	0.55693	1.03247	0.026036	0	0
Snrnp27	Gid_5404	-0.0239	-0.4741	0.957193	0.646262	0.98357	0.0190006	0	0
Cmc2	Gid_5405	0.2112	3.4489	0.654069	0.00682767	1.15765	0.184377	0	0
Cc2d1a	Gid_5407	0.0174	0.4584	0.958105	0.657059	1.01213	0.0185869	0	0
Pdxk	Gid_5402	-0.1177	-1.8553	0.855656	0.0952083	0.921656	0.0677008	0	0
Trmt1l	Gid_109	-0.1144	-1.6218	0.883026	0.137936	0.923766	0.0540266	0	0
Kalrn	Gid_103	-0.0126	-0.3924	0.962259	0.703439	0.991304	0.0167082	0	0
Arid1a	Gid_100	0.0239	0.8267	0.924233	0.42876	1.0167	0.0342186	0	0
Dennd5b	Gid_106	0.0555	1.1937	0.899455	0.261814	1.03922	0.0460206	0	0
Uhrf1bp1l	Gid_105	0.0032	0.0766	0.992366	0.94054	1.00222	0.00332823	0	0
Arid4b	Gid_104	0.0255	0.4311	0.960132	0.676105	1.01783	0.0176692	0	0
Slc1a1	Gid_1566	0.1702	3.0793	0.767176	0.0125449	1.12521	0.115105	0	0
Slc25a5	Gid_1565	-0.0873	-1.432	0.896885	0.184623	0.941283	0.0472633	0	0
Fabp7	Gid_1564	0.0279	0.8904	0.918716	0.395336	1.01953	0.0368185	0	0
Atp6v0d1	Gid_1563	0.0415	0.8212	0.924233	0.431842	1.02918	0.0342186	0	0
Hdgf	Gid_1561	0.0094	0.2441	0.977528	0.81238	1.00654	0.00987059	0	0
Gss	Gid_1560	-0.0088	-0.1911	0.983961	0.85252	0.993919	0.00702233	0	0
Nek1	Gid_1569	-0.0934	-1.7836	0.861197	0.106822	0.937311	0.0648976	0	0
Mnat1	Gid_1568	0.0458	0.2506	0.975132	0.807557	1.03226	0.0109365	0	0
Lsm7	Gid_6698	0.0039	0.0597	0.993535	0.953674	1.00271	0.00281693	0	0
Rps21	Gid_6699	-0.0222	-0.926	0.916927	0.37746	0.98473	0.0376654	0	0
Mrpl33	Gid_6694	0.0613	1.2982	0.896885	0.225112	1.04341	0.0472633	0	0
Chchd5	Gid_6695	-0.1619	-3.491	0.654069	0.00636299	0.893847	0.184377	0	0
Gemin2	Gid_6696	-0.0497	-0.1663	0.983961	0.871435	0.966137	0.00702233	0	0
Atp5f1	Gid_6697	-0.063	-1.0367	0.914477	0.325894	0.957271	0.0388271	0	0
Glrx3	Gid_6690	-0.0227	-0.8632	0.919676	0.409388	0.984389	0.0363654	0	0
Trap1	Gid_6691	-0.0476	-1.3778	0.896885	0.200002	0.967545	0.0472633	0	0
Tomm6	Gid_6692	0.0573	0.6791	0.933658	0.51346	1.04052	0.0298123	0	0
Mrpl41	Gid_6693	-0.0294	-0.993	0.916927	0.345434	0.979828	0.0376654	0	0
Setd3	Gid_6038	0.0118	0.297	0.971994	0.772952	1.00821	0.0123364	0	0
Anapc4	Gid_6031	-0.0439	-0.4196	0.962259	0.684243	0.970029	0.0167082	0	0
Hdac11	Gid_6033	-0.0264	-0.9088	0.917448	0.386027	0.981867	0.0374187	0	0
Sharpin	Gid_6035	0.0497	1.0851	0.910068	0.304879	1.03505	0.040926	0	0
Slc4a10	Gid_2862	-0.0207	-0.5665	0.943295	0.584237	0.985754	0.0253524	0	0
Psd	Gid_2867	-0.0429	-1.27	0.896885	0.23443	0.970702	0.0472633	0	0
Jakmip3	Gid_2865	-0.0131	-0.2974	0.971994	0.77259	0.990961	0.0123364	0	0
Rnf20	Gid_2864	-0.0312	-1.1416	0.904444	0.281717	0.978606	0.0436183	0	0
Afap1l2	Gid_2869	-0.0697	-0.594	0.942068	0.566556	0.952836	0.0259179	0	0
Stk4	Gid_7639	-0.0266	-0.5791	0.942494	0.576137	0.981731	0.0257212	0	0
Stk3	Gid_7638	0.0605	0.8032	0.924358	0.441748	1.04283	0.03416	0	0
Ncor2	Gid_8111	0.0193	0.4087	0.962259	0.691969	1.01347	0.0167082	0	0
Palmd	Gid_7630	0.0555	0.304	0.971487	0.767754	1.03922	0.0125631	0	0
Isyna1	Gid_7633	0.0593	0.734	0.931989	0.480928	1.04196	0.0305892	0	0
Dync1h1	Gid_7632	0.0132	0.5749	0.942494	0.578766	1.00919	0.0257212	0	0
Eefsec	Gid_7635	-0.0806	-1.2934	0.896885	0.226827	0.945664	0.0472633	0	0
Nit2	Gid_7634	-0.0008	-0.0253	0.998831	0.980347	0.999446	0.000507892	0	0
Farsb	Gid_8117	0.012	0.5234	0.951255	0.612756	1.00835	0.0217029	0	0
Ccs	Gid_8116	-0.0503	-0.7183	0.933658	0.490105	0.965735	0.0298123	0	0
Braf	Gid_1220	0.0267	0.3492	0.966277	0.734654	1.01868	0.0148982	0	0
Chmp2a	Gid_7324	0.0218	0.5828	0.942494	0.573676	1.01523	0.0257212	0	0
Haghl	Gid_7323	0.0814	1.4693	0.896885	0.174412	1.05804	0.0472633	0	0
Phkg2	Gid_7322	-0.1994	-2.8941	0.790485	0.017048	0.870913	0.102106	0	0
Iah1	Gid_7321	0.011	0.339	0.966277	0.742021	1.00765	0.0148982	0	0
Ap1s2	Gid_7329	0.1535	1.8046	0.855656	0.103282	1.11226	0.0677008	0	0
Zfpl1	Gid_7328	-0.0608	-0.5313	0.948962	0.607596	0.958732	0.0227512	0	0
Rpl9	Gid_1551	-0.0052	-0.136	0.983961	0.894715	0.996402	0.00702233	0	0
Gna11	Gid_1129	0.0606	2.0389	0.855656	0.0703873	1.0429	0.0677008	0	0
Hsd17b4	Gid_1556	-0.024	-1.0537	0.914394	0.31819	0.983502	0.0388665	0	0
Clcn3	Gid_1557	0.0926	1.4192	0.896885	0.188214	1.06629	0.0472633	0	0
Adh5	Gid_1227	0.0041	0.1378	0.983961	0.893305	1.00285	0.00702233	0	0
Hsp90aa1	Gid_898	-0.0041	-0.1622	0.983961	0.874583	0.997162	0.00702233	0	0
Hk2	Gid_371	0.0263	0.338	0.966277	0.742778	1.0184	0.0148982	0	0
Capn2	Gid_372	0.0246	0.6454	0.933722	0.534024	1.0172	0.0297824	0	0
S1pr1	Gid_373	0.0007	0.0108	0.999149	0.991633	1.00049	0.000369616	0	0
Cacna2d1	Gid_374	0.0798	3.1882	0.756801	0.0103741	1.05687	0.121018	0	0
Bin1	Gid_375	0.037	1.2844	0.896885	0.229562	1.02598	0.0472633	0	0
Sec22b	Gid_377	-0.0184	-0.3905	0.962259	0.704828	0.987327	0.0167082	0	0
Dpysl2	Gid_379	-0.0075	-0.32	0.967131	0.755947	0.994815	0.0145147	0	0
Oat	Gid_1257	-0.0459	-1.4458	0.896885	0.180557	0.968685	0.0472633	0	0
Sorbs3	Gid_8069	0.0611	1.0218	0.915707	0.3325	1.04326	0.0382436	0	0
Armc6	Gid_4678	-0.0108	-0.3283	0.966277	0.749828	0.992542	0.0148982	0	0
Trmt2a	Gid_4679	-0.0591	-0.3942	0.962259	0.702219	0.959863	0.0167082	0	0
Paqr9	Gid_3809	0.0143	0.1356	0.983961	0.894976	1.00996	0.00702233	0	0
Fat3	Gid_4671	0.0939	1.2254	0.896885	0.250308	1.06725	0.0472633	0	0
Wdr35	Gid_4672	0.0168	0.1347	0.983961	0.895721	1.01171	0.00702233	0	0
Tcaf1	Gid_4673	-0.0704	-1.1096	0.905801	0.294831	0.952374	0.0429674	0	0
Gnptg	Gid_3806	-0.1224	-1.5608	0.883408	0.151664	0.918658	0.0538387	0	0
Krit1	Gid_3807	-0.1766	-1.1247	0.904444	0.288702	0.884786	0.0436183	0	0
Neto2	Gid_4676	-0.0868	-1.0541	0.914394	0.318241	0.941609	0.0388665	0	0
Ccsmst1	Gid_3805	-0.0421	-0.4128	0.962259	0.689005	0.97124	0.0167082	0	0
Sae1	Gid_8061	0.0048	0.1246	0.984413	0.903456	1.00333	0.00682259	0	0
Tmcc3	Gid_5679	-0.1769	-1.778	0.862546	0.107786	0.884602	0.0642178	0	0
Vps18	Gid_5678	0.0276	0.9154	0.916927	0.382747	1.01932	0.0376654	0	0
Nabp2	Gid_5677	0.061	0.6538	0.933658	0.528954	1.04319	0.0298123	0	0
Ptrh2	Gid_5676	-0.0317	-0.8939	0.918716	0.393552	0.978267	0.0368185	0	0
Abhd6	Gid_5674	-0.0009	-0.0227	0.998831	0.982335	0.999376	0.000507892	0	0
Nudt4	Gid_5672	0.0352	0.9195	0.916927	0.380681	1.0247	0.0376654	0	0
Ntmt1	Gid_5671	0.0725	2.0027	0.855656	0.0747355	1.05154	0.0677008	0	0
Seh1l	Gid_5670	0.0674	1.5047	0.896885	0.165321	1.04783	0.0472633	0	0
Ensa	Gid_1772	0.0167	0.3298	0.966277	0.748765	1.01164	0.0148982	0	0
Eif4a1	Gid_1773	-0.0502	-1.7109	0.87002	0.119631	0.965802	0.060471	0	0
Cdc42	Gid_1770	-0.0474	-1.6982	0.87002	0.122066	0.967679	0.060471	0	0
Cirbp	Gid_1771	-0.0284	-0.476	0.957193	0.644848	0.980507	0.0190006	0	0
Snap25	Gid_1776	0.0207	0.6071	0.941812	0.558072	1.01445	0.026036	0	0
Snap25	Gid_1777	0.1264	1.8772	0.855656	0.0919081	1.09157	0.0677008	0	0
Lzts1	Gid_1774	0.2192	3.6601	0.654069	0.00488605	1.16409	0.184377	0	0
Eif5a	Gid_1959	0.0233	0.7676	0.931989	0.461474	1.01628	0.0305892	0	0
Gng2	Gid_1956	-0.0042	-0.1551	0.983961	0.88002	0.997093	0.00702233	0	0
Gng3	Gid_1957	0.028	0.4292	0.960218	0.677495	1.0196	0.0176301	0	0
Sumo1	Gid_1954	-0.1348	-2.2504	0.855656	0.0498357	0.910796	0.0677008	0	0
Dynll1	Gid_1955	0.0785	1.9412	0.855656	0.0825925	1.05592	0.0677008	0	0
Hmgb1	Gid_1952	0.0585	1.9358	0.855656	0.0833157	1.04138	0.0677008	0	0
Snrpn	Gid_1953	-0.0321	-0.6699	0.933658	0.519105	0.977996	0.0298123	0	0
Crnkl1	Gid_1951	0.0684	1.4258	0.896885	0.18628	1.04855	0.0472633	0	0
Adam23	Gid_8066	0.0961	1.947	0.855656	0.081926	1.06888	0.0677008	0	0
Scai	Gid_5098	-0.033	-0.9298	0.916927	0.375602	0.977386	0.0376654	0	0
Zfp62	Gid_5092	-0.0952	-1.1462	0.904314	0.280125	0.936142	0.0436808	0	0
Emc1	Gid_5090	-0.071	-1.3209	0.896885	0.217871	0.951978	0.0472633	0	0
Srsf12	Gid_5097	-0.0157	-0.1745	0.983961	0.865153	0.989177	0.00702233	0	0
Uba3	Gid_5096	-0.0101	-0.2836	0.971994	0.78286	0.993024	0.0123364	0	0
Itch	Gid_5095	-0.0203	-0.4799	0.957193	0.6423	0.986028	0.0190006	0	0
Myef2	Gid_5094	-0.0026	-0.081	0.991477	0.937157	0.998199	0.00371718	0	0
Syt12	Gid_6203	-0.104	-0.7541	0.931989	0.469322	0.93045	0.0305892	0	0
Msi2	Gid_6207	0.0138	0.2951	0.971994	0.774362	1.00961	0.0123364	0	0
Vps16	Gid_6206	-0.0449	-1.6006	0.883408	0.142298	0.969357	0.0538387	0	0
Ak5	Gid_6205	0.0182	0.6768	0.933658	0.514757	1.0127	0.0298123	0	0
Brinp1	Gid_6204	-0.0264	-0.5157	0.951255	0.61799	0.981867	0.0217029	0	0
Als2	Gid_6209	0.0333	0.5183	0.951255	0.616245	1.02335	0.0217029	0	0
Ivns1abp	Gid_6208	-0.1329	-3.4155	0.654069	0.00717204	0.911996	0.184377	0	0
Mrps21	Gid_1695	0.0475	0.8878	0.918747	0.396876	1.03347	0.0368039	0	0
Nadk	Gid_1694	0.065	0.6203	0.940277	0.549831	1.04608	0.0267444	0	0
Rasa2	Gid_1697	-0.0291	-0.5221	0.951255	0.613684	0.980031	0.0217029	0	0
Mrps6	Gid_1696	-0.1162	-1.2279	0.896885	0.249403	0.922615	0.0472633	0	0
Tm9sf2	Gid_1691	-0.0466	-0.6832	0.933658	0.510997	0.968215	0.0298123	0	0
Idi1	Gid_1693	-0.005	-0.147	0.983961	0.886225	0.99654	0.00702233	0	0
Dlgap1	Gid_7132	-0.1125	-0.8643	0.919676	0.408968	0.924984	0.0363654	0	0
GOLGA7B	Gid_7133	-0.1193	-2.4807	0.855656	0.0339647	0.920634	0.0677008	0	0
Mfap3l	Gid_7130	0.1993	1.5051	0.896885	0.165214	1.14814	0.0472633	0	0
Igf2r	Gid_2323	0.0219	0.6677	0.933658	0.52027	1.0153	0.0298123	0	0
Cmip	Gid_7136	0.1069	1.6273	0.882861	0.136768	1.07691	0.0541079	0	0
Gmps	Gid_2457	-0.0111	-0.3866	0.962501	0.707636	0.992336	0.016599	0	0
Aarsd1	Gid_2454	-0.0196	-0.4351	0.95842	0.673233	0.986506	0.0184443	0	0
Polr3c	Gid_7135	0.003	0.0338	0.998831	0.973717	1.00208	0.000507892	0	0
Mest	Gid_2328	0.0256	0.3541	0.966277	0.73107	1.0179	0.0148982	0	0
Bax	Gid_2329	0.0045	0.1011	0.989534	0.921588	1.00312	0.00456927	0	0
Mat2a	Gid_2458	0.0336	1.2996	0.896885	0.224514	1.02356	0.0472633	0	0
Clvs1	Gid_7139	-0.0612	-1.173	0.902008	0.26972	0.958467	0.0447897	0	0
Rimbp2	Gid_4115	0.0231	0.3518	0.966277	0.732731	1.01614	0.0148982	0	0
Cnot10	Gid_4442	0.0276	0.5111	0.951745	0.621132	1.01932	0.0214794	0	0
Arl6ip6	Gid_4441	-0.0769	-0.3966	0.962259	0.700553	0.948093	0.0167082	0	0
Hectd1	Gid_3492	0.0653	1.6451	0.881493	0.132866	1.0463	0.0547809	0	0
Wasf2	Gid_4447	0.106	2.8918	0.790485	0.016967	1.07624	0.102106	0	0
Ppp1r13b	Gid_3326	0.0598	1.3013	0.896885	0.224236	1.04232	0.0472633	0	0
Neurod2	Gid_3325	0.143	2.9089	0.790485	0.0166262	1.1042	0.102106	0	0
Tm9sf4	Gid_4444	-0.0372	-0.6364	0.93512	0.539763	0.974545	0.0291326	0	0
Thsd7a	Gid_3499	0.0439	1.1491	0.904314	0.278771	1.0309	0.0436808	0	0
Coro2b	Gid_4448	-0.0295	-0.6964	0.933658	0.50294	0.97976	0.0298123	0	0
Rims3	Gid_4119	-0.0358	-0.2083	0.981254	0.839418	0.975491	0.00821844	0	0
Avl9	Gid_4118	0.0669	1.0976	0.906767	0.299777	1.04746	0.0425041	0	0
Mapre1	Gid_3147	-0.0167	-0.6918	0.933658	0.505685	0.988491	0.0298123	0	0
Ctcf	Gid_3145	0.101	1.3798	0.896885	0.199663	1.07252	0.0472633	0	0
Map4k2	Gid_3144	0.0887	1.2382	0.896885	0.245745	1.06341	0.0472633	0	0
Ppp2r5e	Gid_3142	0.0536	1.6242	0.882861	0.137156	1.03785	0.0541079	0	0
Psen2	Gid_3140	-0.0216	-0.1328	0.983961	0.897157	0.98514	0.00702233	0	0
Papola	Gid_3149	0.1096	2.1391	0.855656	0.059915	1.07893	0.0677008	0	0
Prdx2	Gid_3148	0.0364	0.952	0.916927	0.364867	1.02555	0.0376654	0	0
Gkap1	Gid_7798	0.0846	1.9844	0.855656	0.0772234	1.06039	0.0677008	0	0
Cntn6	Gid_7799	0.0321	0.9632	0.916927	0.359421	1.0225	0.0376654	0	0
Usp14	Gid_7796	0.0552	2.3153	0.855656	0.0445204	1.039	0.0677008	0	0
Qtrt1	Gid_7797	0.0277	0.473	0.957193	0.646965	1.01939	0.0190006	0	0
Arl6ip4	Gid_7794	0.0163	0.1789	0.983961	0.861808	1.01136	0.00702233	0	0
Cdc42ep4	Gid_7795	0.0073	0.1676	0.983961	0.870444	1.00507	0.00702233	0	0
Arpc3	Gid_7793	0.0142	0.2502	0.975183	0.807795	1.00989	0.0109141	0	0
Kcnj10	Gid_7791	0.1929	4.5185	0.467932	0.00129389	1.14306	0.329817	0	0
Hist1h2af;Hist3h2a;Hist1h2ah	Gid_5246	-0.0302	-0.7137	0.933658	0.492774	0.979285	0.0298123	0	0
Gpn1	Gid_5795	0.0637	0.7258	0.933658	0.485688	1.04514	0.0298123	0	0
Nt5m	Gid_5796	0.0847	0.813	0.924233	0.436368	1.06047	0.0342186	0	0
Mavs	Gid_5797	-0.0167	-0.3431	0.966277	0.739054	0.988491	0.0148982	0	0
Bai2	Gid_5242	-0.0261	-0.557	0.945021	0.590545	0.982072	0.0245585	0	0
Spon1	Gid_5791	0.071	1.3944	0.896885	0.195361	1.05044	0.0472633	0	0
Med17	Gid_5792	-0.1077	-1.8954	0.855656	0.0892462	0.928066	0.0677008	0	0
Reep2	Gid_5793	0.0438	0.729	0.933621	0.483822	1.03083	0.0298292	0	0
Cant1	Gid_5798	-0.0968	-1.2125	0.898777	0.254976	0.935105	0.0463481	0	0
Calcoco1	Gid_5248	0.0406	0.4825	0.956703	0.640521	1.02854	0.0192229	0	0
Tshz3	Gid_5249	0.0513	1.2439	0.896885	0.243474	1.0362	0.0472633	0	0
Jmy	Gid_7864	-0.0242	-0.4851	0.956703	0.63876	0.983366	0.0192229	0	0
Snapin	Gid_8305	0.0239	0.4117	0.962259	0.689794	1.0167	0.0167082	0	0
Trip4	Gid_7866	0.0568	0.8356	0.924233	0.424137	1.04016	0.0342186	0	0
Rlbp1	Gid_8307	0.0258	0.3452	0.966277	0.73759	1.01804	0.0148982	0	0
Kif21b	Gid_7860	-0.0083	-0.2958	0.971994	0.773773	0.994263	0.0123364	0	0
Kif21a	Gid_7861	-0.0192	-0.6419	0.934545	0.536168	0.98678	0.0293997	0	0
Fxyd1	Gid_8302	0.0562	0.6198	0.940524	0.550133	1.03972	0.0266302	0	0
Nme7	Gid_7863	-0.0086	-0.151	0.983961	0.883181	0.994057	0.00702233	0	0
Exoc4	Gid_496	0.0279	0.9109	0.916976	0.384962	1.01953	0.037642	0	0
Baz1b	Gid_8308	-0.0483	-0.7706	0.931989	0.459935	0.967075	0.0305892	0	0
Pdpk1	Gid_8309	-0.0883	-1.5997	0.883408	0.142767	0.94063	0.0538387	0	0
Cntfr	Gid_749	-0.0015	-0.0159	0.998831	0.987644	0.998961	0.000507892	0	0
Nsd1	Gid_748	0.0399	0.6801	0.933658	0.512885	1.02804	0.0298123	0	0
Piezo1	Gid_299	-0.0978	-0.3693	0.966277	0.720107	0.934457	0.0148982	0	0
Soga1	Gid_298	-0.0492	-1.2074	0.899296	0.256599	0.966472	0.0460973	0	0
Amd1;Amd2	Gid_293	-0.0322	-0.1641	0.983961	0.873173	0.977928	0.00702233	0	0
Klc1	Gid_740	0.0204	0.672	0.933658	0.517633	1.01424	0.0298123	0	0
Capns1	Gid_743	0.021	0.4503	0.958105	0.662693	1.01466	0.0185869	0	0
Dhcr7	Gid_742	-0.0066	-0.1079	0.988181	0.916322	0.995436	0.00516362	0	0
Smim20	Gid_297	0.0145	0.4778	0.957193	0.643677	1.0101	0.0190006	0	0
Znf106	Gid_744	-0.015	-0.3392	0.966277	0.741936	0.989657	0.0148982	0	0
Gls	Gid_295	0.051	1.2454	0.896885	0.24296	1.03598	0.0472633	0	0
Dync1i1	Gid_746	-0.0037	-0.1267	0.983961	0.90186	0.997439	0.00702233	0	0
Spats2	Gid_5423	-0.0787	-1.7959	0.855656	0.104729	0.946911	0.0677008	0	0
Tnpo1	Gid_4347	0.0416	1.4681	0.896885	0.174526	1.02925	0.0472633	0	0
Pnpla8	Gid_5421	-0.0317	-0.6061	0.941812	0.558848	0.978267	0.026036	0	0
Unc5d	Gid_5426	0.0614	0.4984	0.955631	0.629694	1.04348	0.0197096	0	0
Pnpt1	Gid_5424	0.0222	0.5119	0.951736	0.620445	1.01551	0.0214835	0	0
Nek9	Gid_5425	0.0055	0.1502	0.983961	0.883783	1.00382	0.00702233	0	0
Mipep	Gid_124	-0.0448	-0.7989	0.924358	0.4441	0.969424	0.03416	0	0
Sac3d1	Gid_127	-0.1023	-1.1726	0.902008	0.269904	0.931547	0.0447897	0	0
Armt1	Gid_126	-0.0943	-2.1347	0.855656	0.0601028	0.936727	0.0677008	0	0
Ttc38	Gid_120	-0.0507	-1.2311	0.896885	0.248009	0.965468	0.0472633	0	0
Fau	Gid_1899	-0.0076	-0.1678	0.983961	0.870291	0.994746	0.00702233	0	0
Rps28	Gid_1898	0.0226	0.4913	0.956157	0.634487	1.01579	0.0194708	0	0
Rps26	Gid_1897	0.0358	0.6059	0.941812	0.558972	1.02513	0.026036	0	0
Rps25	Gid_1896	-0.0068	-0.2088	0.981254	0.838998	0.995298	0.00821844	0	0
Rps24	Gid_1895	0.0016	0.0645	0.993493	0.949901	1.00111	0.00283504	0	0
Rps15	Gid_1894	-0.0221	-0.6911	0.933658	0.506126	0.984798	0.0298123	0	0
Rabgap1l	Gid_129	-0.0221	-0.5294	0.948962	0.608834	0.984798	0.0227512	0	0
Rabgap1l	Gid_128	-0.0478	-0.9106	0.916976	0.385295	0.96741	0.037642	0	0
Rpl23	Gid_1891	-0.0156	-0.4684	0.957265	0.650105	0.989245	0.018968	0	0
Ran	Gid_1890	0.057	1.771	0.865954	0.108722	1.0403	0.0625052	0	0
Trim46	Gid_3964	0.0033	0.1061	0.988552	0.917707	1.00229	0.00500055	0	0
Eif2a	Gid_4564	-0.005	-0.1417	0.983961	0.890316	0.99654	0.00702233	0	0
Minos1	Gid_3967	0.0959	1.4394	0.896885	0.182582	1.06873	0.0472633	0	0
Rps6ka1	Gid_1097	0.0584	1.1285	0.904444	0.287153	1.04131	0.0436183	0	0
Hmgn1	Gid_1096	0.0724	0.802	0.924358	0.44242	1.05146	0.03416	0	0
Bsg	Gid_1094	0.0111	0.3029	0.971573	0.768536	1.00772	0.0125244	0	0
Ctsd	Gid_1092	0.0222	0.8086	0.924358	0.438633	1.01551	0.03416	0	0
Mthfd2	Gid_1091	-0.0605	-0.9873	0.916927	0.348305	0.958932	0.0376654	0	0
Ptpra	Gid_1090	-0.0024	-0.0653	0.993493	0.949294	0.998338	0.00283504	0	0
Cfl1	Gid_1099	-0.0155	-0.4763	0.957193	0.644677	0.989314	0.0190006	0	0
Rps6ka3	Gid_1098	0.0201	0.414	0.962259	0.688184	1.01403	0.0167082	0	0
Igsf21	Gid_3966	-0.0324	-0.7227	0.933658	0.487514	0.977792	0.0298123	0	0
Napb	Gid_1239	0.0445	0.8039	0.924358	0.441343	1.03133	0.03416	0	0
2021-09-04	Gid_1238	0.0634	1.3847	0.896885	0.197928	1.04493	0.0472633	0	0
Acadl	Gid_1549	-0.0516	-1.4534	0.896885	0.178479	0.964866	0.0472633	0	0
Uros	Gid_1548	0.0428	1.218	0.89823	0.252738	1.03011	0.0466125	0	0
Ptpn3	Gid_58	0.0041	0.021	0.998831	0.983718	1.00285	0.000507892	0	0
Rap1gap	Gid_59	0.0456	1.0565	0.914394	0.317108	1.03211	0.0388665	0	0
Camk2b	Gid_1233	0.0434	1.5626	0.883408	0.150948	1.03054	0.0538387	0	0
Tub	Gid_1544	-0.0851	-1.2592	0.896885	0.238389	0.942719	0.0472633	0	0
Adssl1	Gid_1231	-0.0175	-0.1738	0.983961	0.865704	0.987943	0.00702233	0	0
Max	Gid_1230	0.2337	2.783	0.822899	0.0205087	1.17585	0.0846536	0	0
Pnisr	Gid_52	0.0973	1.7973	0.855656	0.104367	1.06977	0.0677008	0	0
Frmpd1	Gid_53	-0.0449	-0.5355	0.948439	0.60479	0.969357	0.0229907	0	0
Atxn10	Gid_1235	0.0122	0.5194	0.951255	0.615386	1.00849	0.0217029	0	0
Acadvl	Gid_1542	-0.0227	-0.7188	0.933658	0.489659	0.984389	0.0298123	0	0
Diras2	Gid_2923	0.0958	2.1689	0.855656	0.0570341	1.06866	0.0677008	0	0
Gldc	Gid_6018	-0.0475	-1.4556	0.896885	0.177888	0.967612	0.0472633	0	0
Csde1	Gid_6019	-0.0022	-0.0632	0.993493	0.950932	0.998476	0.00283504	0	0
Ncoa5	Gid_6016	0.04	1.0522	0.914394	0.318865	1.02811	0.0388665	0	0
	Gid_6014	0.0027	0.0567	0.994857	0.955941	1.00187	0.00223916	0	0
Usp3	Gid_6015	0.0556	0.7388	0.931989	0.478096	1.03929	0.0305892	0	0
Smap1	Gid_6012	0.0416	1.0158	0.916732	0.335121	1.02925	0.0377575	0	0
Tdrd3	Gid_6013	0.0004	0.0091	0.999484	0.992952	1.00028	0.000224215	0	0
Znf622	Gid_6011	-0.2142	-2.306	0.855656	0.0454361	0.862024	0.0677008	0	0
Nup160	Gid_8240	0.0871	1.5734	0.883408	0.148725	1.06223	0.0538387	0	0
Adck4	Gid_2841	-0.0617	-0.6263	0.939374	0.546076	0.958134	0.0271617	0	0
Thrap3	Gid_2843	-0.0293	-0.9792	0.916927	0.351883	0.979896	0.0376654	0	0
Ddx46	Gid_2842	-0.0226	-0.8674	0.919676	0.407195	0.984457	0.0363654	0	0
Gpkow	Gid_2845	0.0291	0.646	0.933722	0.533759	1.02038	0.0297824	0	0
Scn2b	Gid_2844	0.0577	0.8197	0.924233	0.432736	1.04081	0.0342186	0	0
Pex1	Gid_2856	0.0196	0.519	0.951255	0.615685	1.01368	0.0217029	0	0
Stau1	Gid_8247	-0.053	-0.6177	0.941232	0.551487	0.96393	0.0263035	0	0
Adnp	Gid_8246	-0.023	-0.4894	0.956703	0.63573	0.984184	0.0192229	0	0
Mettl1	Gid_8249	0.1335	0.9528	0.916927	0.3646	1.09695	0.0376654	0	0
Aldh18a1	Gid_8248	-0.0094	-0.2076	0.981254	0.839995	0.993506	0.00821844	0	0
Osbp2	Gid_2927	0.032	0.5076	0.952676	0.623492	1.02243	0.0210546	0	0
Kcnk2	Gid_2159	-0.1253	-0.7654	0.931989	0.462839	0.916813	0.0305892	0	0
Mprip	Gid_2158	-0.018	-0.3258	0.966695	0.751745	0.987601	0.0147107	0	0
Prpf4	Gid_7309	-0.0383	-0.8639	0.919676	0.409194	0.973802	0.0363654	0	0
Cnpy3	Gid_7308	-0.0753	-1.5745	0.883408	0.148472	0.949145	0.0538387	0	0
Ccdc22	Gid_7659	-0.0419	-1.2525	0.896885	0.240469	0.971375	0.0472633	0	0
Ppp1r3f	Gid_7658	-0.2431	-3.4104	0.654069	0.00729721	0.844928	0.184377	0	0
Copb1	Gid_7657	0.0324	1.0093	0.916875	0.337947	1.02271	0.0376899	0	0
Timm9	Gid_8176	-0.035	-1.1815	0.900393	0.266251	0.976032	0.0455678	0	0
Prmt1	Gid_7655	0.0151	0.3323	0.966277	0.746903	1.01052	0.0148982	0	0
Gng12	Gid_7306	0.1256	1.7512	0.87002	0.112478	1.09096	0.060471	0	0
Rangrf	Gid_7653	-0.0238	-0.3125	0.969259	0.761476	0.983638	0.0135601	0	0
Sphk2	Gid_7652	-0.0241	-0.4574	0.958105	0.657806	0.983434	0.0185869	0	0
Lgi1	Gid_7651	0.1046	1.8066	0.855656	0.102961	1.0752	0.0677008	0	0
Phpt1	Gid_7302	0.0668	0.7467	0.931989	0.47357	1.04739	0.0305892	0	0
Nudcd1	Gid_3792	-0.1613	-2.5716	0.855656	0.0291804	0.894219	0.0677008	0	0
	Gid_3793	-0.0665	-0.8583	0.919676	0.412125	0.954952	0.0363654	0	0
Atp1a2	Gid_3790	-0.0409	-1.1653	0.90261	0.272433	0.972048	0.0444999	0	0
Dmxl1	Gid_3796	0.4841	2.6208	0.855656	0.0268794	1.39871	0.0677008	0	0
Rhbdf1	Gid_3794	0.0169	0.1416	0.983961	0.890412	1.01178	0.00702233	0	0
Dalrd3	Gid_3795	-0.08	-1.6046	0.883408	0.141695	0.946058	0.0538387	0	0
Atp2b4	Gid_3798	0.09	2.4641	0.855656	0.0347525	1.06437	0.0677008	0	0
Suv420h2	Gid_3799	0.1356	0.9407	0.916927	0.370477	1.09855	0.0376654	0	0
Habp4	Gid_7746	0.0078	0.1853	0.983961	0.856876	1.00542	0.00702233	0	0
Sipa1l3	Gid_359	-0.0991	-1.2942	0.896885	0.226572	0.933615	0.0472633	0	0
Syngap1	Gid_352	0.038	1.3045	0.896885	0.22291	1.02669	0.0472633	0	0
Sec16a	Gid_351	-0.0472	-1.1506	0.904314	0.27832	0.967813	0.0436808	0	0
Farp1	Gid_357	0.0007	0.0222	0.998831	0.982766	1.00049	0.000507892	0	0
Yjefn3	Gid_354	0.0639	0.6047	0.941812	0.559747	1.04529	0.026036	0	0
Tpr	Gid_355	0.0111	0.5115	0.951736	0.620742	1.00772	0.0214835	0	0
Ankfy1	Gid_4300	0.0113	0.3851	0.963487	0.708684	1.00786	0.0161539	0	0
Slitrk5	Gid_4301	-0.0656	-0.468	0.957265	0.650498	0.955548	0.018968	0	0
Slitrk2	Gid_4303	0.1152	1.9649	0.855656	0.079715	1.08313	0.0677008	0	0
Slitrk1	Gid_4304	0.0445	0.2654	0.973766	0.796432	1.03133	0.0115454	0	0
Grwd1	Gid_4305	0.0114	0.306	0.970488	0.766234	1.00793	0.0130099	0	0
Ckap4	Gid_4658	-0.036	-0.5056	0.953359	0.624837	0.975355	0.0207437	0	0
Ccdc184	Gid_4659	-0.0271	-0.7257	0.933658	0.485612	0.981391	0.0298123	0	0
Cep85	Gid_4656	-0.0885	-0.8292	0.924233	0.427602	0.9405	0.0342186	0	0
Mettl2	Gid_4657	0.1439	2.0082	0.855656	0.0742793	1.10489	0.0677008	0	0
Lars	Gid_4654	0.0214	0.8561	0.919705	0.413082	1.01494	0.0363513	0	0
Eif1ax	Gid_4655	0.0483	1.2486	0.896885	0.241878	1.03405	0.0472633	0	0
Fbxo38	Gid_4652	0.0092	0.0856	0.99134	0.9336	1.0064	0.00377732	0	0
Gga3	Gid_4653	0.2277	2.6131	0.855656	0.0272295	1.17097	0.0677008	0	0
Rab3gap2	Gid_4651	-0.0114	-0.3268	0.96628	0.750939	0.992129	0.0148972	0	0
Anxa7	Gid_2321	0.0345	0.7966	0.925388	0.445368	1.0242	0.0336761	0	0
Igfbp5	Gid_2322	0.007	0.1195	0.984443	0.907425	1.00486	0.0068096	0	0
Ctbs	Gid_5655	-0.0867	-1.4823	0.896885	0.171058	0.941674	0.0472633	0	0
Eepd1	Gid_2451	0.0538	0.5299	0.948962	0.608505	1.038	0.0227512	0	0
Tmed4	Gid_5651	-0.0634	-0.8137	0.924233	0.435987	0.957006	0.0342186	0	0
Cog4	Gid_5650	-0.059	-1.3844	0.896885	0.198306	0.959929	0.0472633	0	0
	Gid_5653	0.0105	0.14	0.983961	0.891646	1.0073	0.00702233	0	0
Spg20	Gid_5652	0.0128	0.4466	0.958121	0.665183	1.00891	0.0185795	0	0
Serpine2	Gid_2324	-0.0432	-0.6661	0.933658	0.521411	0.9705	0.0298123	0	0
Fuom	Gid_5659	-0.1777	-2.37	0.855656	0.0408505	0.884111	0.0677008	0	0
Stmn4	Gid_1934	-0.071	-1.3634	0.896885	0.204594	0.951978	0.0472633	0	0
Vamp2	Gid_1935	0.0513	1.6448	0.881493	0.132785	1.0362	0.0547809	0	0
Sult4a1	Gid_1936	0.0211	0.3241	0.967039	0.752985	1.01473	0.0145561	0	0
Pcp4	Gid_1937	0.0985	2.7674	0.822899	0.0208859	1.07066	0.0846536	0	0
Cyth2	Gid_1930	0.0154	0.3704	0.966277	0.719221	1.01073	0.0148982	0	0
Cntn3	Gid_2326	0.0393	1.0051	0.916875	0.339874	1.02762	0.0376899	0	0
Hspd1	Gid_1932	-0.0147	-0.5174	0.951255	0.616754	0.989862	0.0217029	0	0
Cplx1	Gid_1933	0.0145	0.4223	0.962259	0.682242	1.0101	0.0167082	0	0
Acads	Gid_2327	-0.0775	-2.4353	0.855656	0.0364296	0.947698	0.0677008	0	0
Thra	Gid_1939	0.0278	0.2897	0.971994	0.778346	1.01946	0.0123364	0	0
Aida	Gid_5037	0.0086	0.0839	0.99134	0.934881	1.00598	0.00377732	0	0
Trappc13	Gid_2459	-0.0443	-0.8141	0.924233	0.43576	0.96976	0.0342186	0	0
Isy1	Gid_3491	-0.2265	-2.087	0.855656	0.0652793	0.854706	0.0677008	0	0
Cep170b	Gid_4117	-0.0252	-0.8822	0.919676	0.399527	0.982684	0.0363654	0	0
Pck2	Gid_4440	0.0164	0.5096	0.952193	0.621978	1.01143	0.0212752	0	0
Sorbs1	Gid_3327	-0.0137	-0.4865	0.956703	0.637719	0.990549	0.0192229	0	0
Clec16a	Gid_4110	-0.0723	-0.4768	0.957193	0.644434	0.95112	0.0190006	0	0
Tm7sf2	Gid_3889	-0.0874	-0.6967	0.933658	0.502885	0.941217	0.0298123	0	0
Kazn	Gid_3497	0.129	4.3838	0.467932	0.00156447	1.09354	0.329817	0	0
Arhgef17	Gid_4112	-0.034	-0.6257	0.939374	0.546455	0.976709	0.0271617	0	0
Napa	Gid_7312	0.0703	2.1497	0.855656	0.0586276	1.04993	0.0677008	0	0
Atp1b3	Gid_2141	0.022	0.7021	0.933658	0.49954	1.01537	0.0298123	0	0
Cnn3	Gid_7310	0.0034	0.1149	0.986028	0.910901	1.00236	0.00611079	0	0
Ddx27	Gid_6229	0.1695	1.8868	0.855656	0.0904968	1.12467	0.0677008	0	0
Fam49b	Gid_6228	0.0526	1.8369	0.855656	0.0977992	1.03713	0.0677008	0	0
Psme2	Gid_2143	0.0243	0.7461	0.931989	0.473753	1.01699	0.0305892	0	0
Sh3bp4	Gid_6221	-0.1237	-1.4512	0.896885	0.179345	0.917831	0.0472633	0	0
Atp5o	Gid_7316	0.0174	0.3305	0.966277	0.748296	1.01213	0.0148982	0	0
Rheb	Gid_6223	0.0657	1.4861	0.896885	0.169875	1.04659	0.0472633	0	0
Exosc4	Gid_6222	0.0465	0.7776	0.930802	0.456	1.03276	0.0311428	0	0
Cog2	Gid_6225	-0.0065	-0.1656	0.983961	0.871976	0.995505	0.00702233	0	0
Tmco1	Gid_6224	-0.0394	-0.5	0.955369	0.628608	0.97306	0.0198291	0	0
Golga2	Gid_6227	0.0257	0.857	0.919676	0.412639	1.01797	0.0363654	0	0
Sf3b3	Gid_6226	0.0047	0.1744	0.983961	0.865243	1.00326	0.00702233	0	0
Anxa11	Gid_2147	0.0282	0.6446	0.933722	0.53459	1.01974	0.0297824	0	0
Pigt	Gid_4888	-0.0358	-0.6381	0.93512	0.538695	0.975491	0.0291326	0	0
Agap1	Gid_4883	-0.0636	-1.3944	0.896885	0.19535	0.956873	0.0472633	0	0
Tmem87a	Gid_4887	0.0723	0.9633	0.916927	0.359596	1.05139	0.0376654	0	0
Arfrp1	Gid_4884	-0.0376	-0.8645	0.919676	0.408896	0.974274	0.0363654	0	0
Dnal1	Gid_2307	0.11	3.1225	0.767176	0.0115633	1.07923	0.115105	0	0
Ptprg	Gid_2304	-0.0505	-0.948	0.916927	0.366738	0.965602	0.0376654	0	0
Pc	Gid_2305	-0.0307	-1.0098	0.916875	0.337717	0.978945	0.0376899	0	0
Fabp5	Gid_2302	-0.0155	-0.6545	0.933658	0.528404	0.989314	0.0298123	0	0
Fmn1	Gid_2303	0.0207	0.3663	0.966277	0.722248	1.01445	0.0148982	0	0
Hspg2	Gid_2301	0.1114	3.3914	0.654069	0.00743509	1.08028	0.184377	0	0
Drp2	Gid_2308	-0.1219	-0.7902	0.92626	0.448914	0.918977	0.0332671	0	0
Tenm3	Gid_8094	0.021	0.8821	0.919676	0.399613	1.01466	0.0363654	0	0
Atp6v1g2	Gid_8095	0.0354	0.9359	0.916927	0.372627	1.02484	0.0376654	0	0
Phf2	Gid_8096	0.1271	2.339	0.855656	0.0430137	1.0921	0.0677008	0	0
Cdh13	Gid_8090	0.0265	0.9025	0.918716	0.389204	1.01854	0.0368185	0	0
Fut8	Gid_8091	-0.0976	-1.8818	0.855656	0.0912298	0.934586	0.0677008	0	0
Tenm1	Gid_8092	0.0284	0.6026	0.941812	0.56109	1.01988	0.026036	0	0
Tenm2	Gid_8093	0.0491	1.2316	0.896885	0.247874	1.03462	0.0472633	0	0
Mapk9	Gid_8098	0.1469	2.513	0.855656	0.0321806	1.10719	0.0677008	0	0
Tgoln1;Tgoln2	Gid_3309	-0.0638	-0.7279	0.933658	0.484452	0.956741	0.0298123	0	0
Taf6	Gid_3308	-0.0583	-0.2091	0.981254	0.838836	0.960395	0.00821844	0	0
Sephs1	Gid_4461	-0.0189	-0.5675	0.943295	0.583578	0.986985	0.0253524	0	0
Atl1	Gid_4460	0.0022	0.0628	0.993535	0.951222	1.00153	0.00281693	0	0
Thrsp	Gid_3303	-0.0612	-0.4495	0.958105	0.663311	0.958467	0.0185869	0	0
Sptbn1	Gid_3302	-0.0027	-0.0886	0.991201	0.931227	0.99813	0.00383805	0	0
Syp	Gid_3305	-0.0015	-0.0195	0.998831	0.984863	0.998961	0.000507892	0	0
Rnf41	Gid_4464	0.0737	1.2256	0.896885	0.250243	1.05241	0.0472633	0	0
Spock1	Gid_3307	0.0786	1.6922	0.87002	0.123308	1.05599	0.060471	0	0
Tspan7	Gid_3306	0.1634	1.765	0.868199	0.110037	1.11992	0.0613809	0	0
Ppm1f	Gid_5229	-0.0478	-1.2597	0.896885	0.237994	0.96741	0.0472633	0	0
Adprhl2	Gid_5224	0.0821	2.4153	0.855656	0.0376685	1.05856	0.0677008	0	0
Akr7a2	Gid_5226	0.0519	1.9197	0.855656	0.0855285	1.03663	0.0677008	0	0
Tp53bp2	Gid_5227	0.0271	0.3509	0.966277	0.733448	1.01896	0.0148982	0	0
Rab43	Gid_5221	-0.0285	-0.2351	0.978135	0.819201	0.980439	0.00960099	0	0
Mycbp	Gid_7519	0.0609	1.0331	0.914477	0.32745	1.04312	0.0388271	0	0
Rgs6	Gid_8328	-0.0187	-0.5049	0.953375	0.625224	0.987122	0.020736	0	0
Epb41l1	Gid_8329	0.0162	0.5754	0.942494	0.578466	1.01129	0.0257212	0	0
Taf8	Gid_7510	-0.436	-1.9535	0.855656	0.0812178	0.739181	0.0677008	0	0
Mrpl46	Gid_7511	0.0224	0.6611	0.933658	0.524329	1.01565	0.0298123	0	0
Tpcn1	Gid_7512	-0.0074	-0.1056	0.988552	0.918144	0.994884	0.00500055	0	0
Magi3	Gid_7513	-0.0599	-0.6643	0.933658	0.5225	0.959331	0.0298123	0	0
Tsc22d4	Gid_7514	0.0111	0.1621	0.983961	0.874653	1.00772	0.00702233	0	0
Ehd4	Gid_7515	0.0448	1.1553	0.903265	0.276325	1.03154	0.0441849	0	0
Yipf5	Gid_7516	0.0069	0.1056	0.988552	0.918153	1.00479	0.00500055	0	0
Mgea5	Gid_7517	-0.0801	-2.1205	0.855656	0.0615323	0.945992	0.0677008	0	0
Grem2	Gid_723	0.0378	0.5405	0.946534	0.601472	1.02655	0.0238639	0	0
Cfdp1	Gid_722	0.0332	0.9498	0.916927	0.365856	1.02328	0.0376654	0	0
Ttc3	Gid_721	0.0109	0.3206	0.967131	0.755463	1.00758	0.0145147	0	0
Sorl1	Gid_726	-0.007	-0.1328	0.983961	0.897127	0.99516	0.00702233	0	0
Znf326	Gid_725	-0.0051	-0.1044	0.988757	0.919005	0.996471	0.00491045	0	0
Wiz	Gid_724	-0.0682	-0.8684	0.919676	0.406866	0.953827	0.0363654	0	0
Wdr1	Gid_729	0.0369	1.236	0.896885	0.246296	1.02591	0.0472633	0	0
Soat1	Gid_3169	0.0033	0.0599	0.993535	0.953504	1.00229	0.00281693	0	0
Igbp1	Gid_3168	0.0201	0.5456	0.945667	0.597989	1.01403	0.0242616	0	0
Plekha1	Gid_4797	0.0253	0.4411	0.958248	0.669105	1.01769	0.0185223	0	0
Lcp1	Gid_3164	-0.0419	-0.6438	0.933722	0.535165	0.971375	0.0297824	0	0
Hook3	Gid_4795	-0.0093	-0.3601	0.966277	0.726675	0.993574	0.0148982	0	0
Lrp12	Gid_4794	0.1032	0.6048	0.941812	0.559647	1.07415	0.026036	0	0
Senp7	Gid_4793	-0.0271	-0.3287	0.966277	0.74964	0.981391	0.0148982	0	0
Eif2d	Gid_3160	-0.0665	-1.271	0.896885	0.234339	0.954952	0.0472633	0	0
Aifm2	Gid_4791	0.0909	1.3405	0.896885	0.211647	1.06503	0.0472633	0	0
Mre11a	Gid_3162	-0.0674	-0.9884	0.916927	0.347764	0.954356	0.0376654	0	0
Rbmx	Gid_8151	-0.0709	-0.9834	0.916927	0.350093	0.952044	0.0376654	0	0
Entpd5	Gid_8150	-0.0269	-0.7899	0.92626	0.448923	0.981527	0.0332671	0	0
Gabbr1	Gid_8152	0.0093	0.2801	0.971994	0.785449	1.00647	0.0123364	0	0
Rtf1	Gid_78	0.0351	0.7334	0.931989	0.481229	1.02463	0.0305892	0	0
Skt	Gid_79	0.0471	0.9448	0.916927	0.368474	1.03319	0.0376654	0	0
Plaa	Gid_1213	-0.0005	-0.0184	0.998831	0.985708	0.999653	0.000507892	0	0
Gna13	Gid_1212	-0.0505	-1.0161	0.916732	0.335087	0.965602	0.0377575	0	0
Rpl3	Gid_1215	-0.0233	-0.7498	0.931989	0.471631	0.983979	0.0305892	0	0
Xrcc5	Gid_1214	0.0394	0.6519	0.933658	0.530116	1.02769	0.0298123	0	0
Rasgrf1	Gid_1217	0.0924	2.3057	0.855656	0.0453594	1.06614	0.0677008	0	0
H2afx	Gid_1216	0.0371	0.8314	0.924233	0.426336	1.02605	0.0342186	0	0
Pdia3	Gid_1218	-0.0231	-0.6616	0.933658	0.524012	0.984116	0.0298123	0	0
Fmnl2	Gid_74	-0.0324	-0.8436	0.924157	0.41977	0.977792	0.0342544	0	0
Ndufaf5	Gid_76	-0.1172	-1.1803	0.900393	0.266955	0.921975	0.0455678	0	0
Xkr6	Gid_336	-0.0464	-0.4078	0.962259	0.692568	0.96835	0.0167082	0	0
Rtn4	Gid_6552	0.0367	1.3081	0.896885	0.221727	1.02576	0.0472633	0	0
Rab27b	Gid_6551	0.0058	0.0972	0.990156	0.924609	1.00403	0.00429618	0	0
Cntnap4	Gid_6550	0.1371	2.7467	0.822899	0.0217892	1.09969	0.0846536	0	0
Ogfr	Gid_6556	0.0078	0.1561	0.983961	0.879254	1.00542	0.00702233	0	0
Gpnmb	Gid_6554	0.066	0.7506	0.931989	0.471309	1.04681	0.0305892	0	0
Purb	Gid_486	0.0806	1.9745	0.855656	0.0782183	1.05746	0.0677008	0	0
Ascc2	Gid_6074	-0.0097	-0.1477	0.983961	0.885692	0.993299	0.00702233	0	0
Cisd1	Gid_6075	-0.0225	-0.6781	0.933658	0.513935	0.984525	0.0298123	0	0
Cbs	Gid_6077	-0.0364	-0.8058	0.924358	0.440329	0.975085	0.03416	0	0
Yars	Gid_6072	-0.008	-0.2489	0.975841	0.808796	0.99447	0.010621	0	0
Taf5l	Gid_6073	0.1671	1.3471	0.896885	0.2096	1.1228	0.0472633	0	0
Pitpna	Gid_1606	-0.0348	-0.5499	0.945021	0.595253	0.976167	0.0245585	0	0
As3mt	Gid_6078	0.0735	0.8477	0.921686	0.417738	1.05227	0.035417	0	0
Dr1	Gid_6079	-0.0525	-0.9979	0.916875	0.343368	0.964264	0.0376899	0	0
Por	Gid_1355	-0.0059	-0.1725	0.983961	0.866704	0.995919	0.00702233	0	0
Abl2	Gid_2798	-0.0057	-0.2279	0.978429	0.824562	0.996057	0.00947073	0	0
Trim67	Gid_2828	-0.018	-0.2405	0.977528	0.815128	0.987601	0.00987059	0	0
Opa3	Gid_2827	0.0301	0.3079	0.970469	0.76486	1.02108	0.0130182	0	0
Prpf38a	Gid_2794	0.0727	1.6203	0.883026	0.138019	1.05168	0.0540266	0	0
Zbtb8os	Gid_2825	-0.0361	-1.1941	0.899455	0.261515	0.975288	0.0460206	0	0
Mars2	Gid_2791	-0.0668	-2.1	0.855656	0.0636434	0.954753	0.0677008	0	0
Shank3	Gid_2792	-0.0685	-1.5058	0.896885	0.165043	0.953629	0.0472633	0	0
Exoc7	Gid_484	0.0372	1.5777	0.883408	0.14746	1.02612	0.0538387	0	0
Smad4	Gid_2171	-0.0317	-0.828	0.924233	0.428136	0.978267	0.0342186	0	0
Ppp4c	Gid_2170	0.0534	1.163	0.90261	0.273574	1.03771	0.0444999	0	0
Htra2	Gid_7677	0.0475	0.8037	0.924358	0.441473	1.03347	0.03416	0	0
Tarbp2	Gid_2172	-0.1234	-1.0615	0.914394	0.315029	0.918022	0.0388665	0	0
Adcy8	Gid_2175	0.0739	1.4142	0.896885	0.189488	1.05256	0.0472633	0	0
Fam193a	Gid_5240	-0.0115	-0.1702	0.983961	0.868453	0.99206	0.00702233	0	0
Txn2	Gid_2177	-0.0213	-0.3306	0.966277	0.748216	0.985344	0.0148982	0	0
Rgs14	Gid_2176	0.0568	0.698	0.933658	0.502123	1.04016	0.0298123	0	0
Smarcc1	Gid_2179	-0.0232	-0.5117	0.951736	0.620632	0.984048	0.0214835	0	0
Gclc	Gid_2178	0.0394	0.9948	0.916875	0.344644	1.02769	0.0376899	0	0
Lonp1	Gid_5241	-0.028	-0.5777	0.942494	0.577007	0.980779	0.0257212	0	0
Flii	Gid_7679	-0.0019	-0.0611	0.993535	0.952561	0.998684	0.00281693	0	0
Plscr3	Gid_7678	0.1427	0.8591	0.919676	0.411702	1.10397	0.0363654	0	0
Ccdc136	Gid_2498	0.0023	0.0475	0.997507	0.963101	1.0016	0.00108398	0	0
Sdk2	Gid_3815	-0.0528	-0.7098	0.933658	0.495083	0.964063	0.0298123	0	0
Myh14	Gid_3814	-0.0007	-0.0225	0.998831	0.982516	0.999515	0.000507892	0	0
Ranbp10	Gid_3817	0.0436	0.4963	0.955631	0.631086	1.03068	0.0197096	0	0
Ccdc88c	Gid_3816	0.0593	0.6149	0.941812	0.553244	1.04196	0.026036	0	0
Mecr	Gid_7451	0.0414	1.0579	0.914394	0.316408	1.02911	0.0388665	0	0
Akr1e2	Gid_7453	0.0716	2.008	0.855656	0.0740503	1.05088	0.0677008	0	0
Ndufb10	Gid_7452	-0.0102	-0.2702	0.973766	0.792802	0.992955	0.0115454	0	0
Sdf2	Gid_7455	-0.0284	-0.8471	0.921686	0.417856	0.980507	0.035417	0	0
Mpnd	Gid_2496	0.0852	0.4915	0.956157	0.634405	1.06083	0.0194708	0	0
Rasal1	Gid_8306	0.0259	0.7046	0.933658	0.498065	1.01811	0.0298123	0	0
Ndufs3	Gid_7454	-0.0124	-0.3278	0.966277	0.750231	0.991442	0.0148982	0	0
Shroom1	Gid_2977	0.0763	0.7336	0.931989	0.481135	1.05431	0.0305892	0	0
Mocs2	Gid_8300	-0.2388	-2.0318	0.855656	0.0714643	0.84745	0.0677008	0	0
Bap18	Gid_7456	0.075	0.3822	0.964058	0.710832	1.05336	0.0158969	0	0
Mocs2	Gid_8301	0.03	0.7592	0.931989	0.466268	1.02101	0.0305892	0	0
Nr2c2ap	Gid_2497	0.0362	0.5269	0.950335	0.610521	1.02541	0.0221231	0	0
Fkbp9	Gid_8303	-0.0862	-1.8153	0.855656	0.101527	0.942001	0.0677008	0	0
Cpeb2	Gid_4326	-0.1706	-2.0698	0.855656	0.0671478	0.888473	0.0677008	0	0
Pdk1	Gid_4327	-0.0011	-0.0113	0.999149	0.991221	0.999238	0.000369616	0	0
Srgap3	Gid_4324	-0.0373	-1.6404	0.881493	0.13371	0.974477	0.0547809	0	0
Tmem214	Gid_4637	-0.0876	-1.0467	0.914394	0.32146	0.941087	0.0388665	0	0
Ubp1	Gid_4322	0.1345	2.0813	0.855656	0.0658965	1.09771	0.0677008	0	0
Mfn1	Gid_4323	0.0164	0.4471	0.958105	0.664895	1.01143	0.0185869	0	0
Arhgap32	Gid_4320	-0.0359	-0.819	0.924233	0.433023	0.975423	0.0342186	0	0
Pcyt1b	Gid_4321	0.0508	1.165	0.90261	0.272582	1.03584	0.0444999	0	0
Nyap2	Gid_4638	0.1789	1.074	0.913632	0.3097	1.13202	0.0392288	0	0
Hspa13	Gid_4639	-0.0039	-0.0853	0.99134	0.933812	0.9973	0.00377732	0	0
Wdr82	Gid_4328	-0.0401	-0.809	0.924358	0.438541	0.972588	0.03416	0	0
Pddc1	Gid_4329	0.0932	1.9148	0.855656	0.0864801	1.06673	0.0677008	0	0
Abcg2	Gid_3940	-0.0061	-0.0795	0.991533	0.938314	0.995781	0.00369288	0	0
Klc2	Gid_741	-0.0088	-0.3221	0.967131	0.754359	0.993919	0.0145147	0	0
Igf2bp1	Gid_745	-0.074	-1.8006	0.855656	0.103676	0.95	0.0677008	0	0
Dync1i2	Gid_747	0.034	1.2722	0.896885	0.233687	1.02385	0.0472633	0	0
Mdga2	Gid_1765	-0.0767	-1.1951	0.899455	0.261396	0.948224	0.0460206	0	0
Eif4e	Gid_1940	-0.0123	-0.3087	0.970469	0.76425	0.991511	0.0130182	0	0
Slc17a7	Gid_2512	-0.0647	-1.2966	0.896885	0.225578	0.956144	0.0472633	0	0
Morf4l1	Gid_1767	-0.0616	-0.972	0.916927	0.355443	0.958201	0.0376654	0	0
Nrgn	Gid_1766	0.1195	2.7412	0.822899	0.021903	1.08636	0.0846536	0	0
Gabarapl2	Gid_1761	0.0311	0.6595	0.933658	0.525462	1.02179	0.0298123	0	0
Pdxp	Gid_1760	0.0091	0.1923	0.983961	0.851601	1.00633	0.00702233	0	0
Tbrg1	Gid_2574	0.051	0.3605	0.966277	0.726441	1.03598	0.0148982	0	0
Ube2g2	Gid_1762	0.0075	0.1959	0.983047	0.848833	1.00521	0.00742572	0	0
Rps27a;Ubc;Ubb	Gid_1918	-0.0429	-0.7502	0.931989	0.471546	0.970702	0.0305892	0	0
Uba52	Gid_1919	-0.0443	-0.4191	0.962259	0.684569	0.96976	0.0167082	0	0
Gtf2b	Gid_1912	0.0791	1.9727	0.855656	0.0785062	1.05636	0.0677008	0	0
Myeov2	Gid_2571	-0.0683	-1.035	0.914477	0.326621	0.953761	0.0388271	0	0
Rps3	Gid_1910	-0.0004	-0.0139	0.998892	0.989207	0.999723	0.000481282	0	0
Rpl32	Gid_1911	-0.0452	-1.3482	0.896885	0.208996	0.969155	0.0472633	0	0
Pfn1	Gid_1916	0.0251	0.7541	0.931989	0.469168	1.01755	0.0305892	0	0
Crabp1	Gid_1917	0.0648	1.0169	0.916732	0.334737	1.04594	0.0377575	0	0
Ybx1	Gid_1915	0.1162	2.2649	0.855656	0.0484241	1.08388	0.0677008	0	0
Rab1b	Gid_7053	0.0342	1.0624	0.914394	0.314432	1.02399	0.0388665	0	0
Fastkd2	Gid_6249	-0.1549	-1.6354	0.881493	0.135037	0.898195	0.0547809	0	0
Pcyt2	Gid_6248	-0.0116	-0.2861	0.971994	0.781004	0.991992	0.0123364	0	0
Mthfd1	Gid_6247	-0.0165	-0.7338	0.931989	0.480893	0.988628	0.0305892	0	0
Ppp6r3	Gid_6246	0.0881	1.2884	0.896885	0.228489	1.06297	0.0472633	0	0
Traf7	Gid_6244	-0.0809	-0.5477	0.945021	0.596719	0.945468	0.0245585	0	0
Dars	Gid_6243	0.0379	1.3978	0.896885	0.1941	1.02662	0.0472633	0	0
Macrod1	Gid_6242	0.0431	0.5885	0.942367	0.570081	1.03033	0.02578	0	0
Tnfaip8	Gid_6240	-0.1193	-0.5621	0.945021	0.587255	0.920634	0.0245585	0	0
Otulin	Gid_2579	-0.0042	-0.0666	0.993493	0.948291	0.997093	0.00283504	0	0
Ddx19a	Gid_3226	0.0178	0.6622	0.933658	0.523645	1.01241	0.0298123	0	0
Ddx5	Gid_3227	-0.0022	-0.0695	0.993493	0.946067	0.998476	0.00283504	0	0
Grid1	Gid_3224	0.2549	1.8422	0.855656	0.0972412	1.19325	0.0677008	0	0
Ganab	Gid_4505	0.0007	0.0295	0.998831	0.977092	1.00049	0.000507892	0	0
Ppm1l	Gid_4502	-0.0514	-0.722	0.933658	0.487909	0.964999	0.0298123	0	0
Ctbp2	Gid_1668	0.0208	0.6542	0.933658	0.528567	1.01452	0.0298123	0	0
Slc1a3	Gid_1669	0.1172	1.3598	0.896885	0.205684	1.08463	0.0472633	0	0
Cox6b1	Gid_1662	0.0816	1.6092	0.883408	0.140685	1.05819	0.0538387	0	0
Psmf1	Gid_4501	0.0247	0.7129	0.933658	0.49315	1.01727	0.0298123	0	0
Cyb5a	Gid_1664	0.0154	0.3806	0.964641	0.711952	1.01073	0.0156345	0	0
Usp5	Gid_1665	-0.0036	-0.1508	0.983961	0.883291	0.997508	0.00702233	0	0
Atp5b	Gid_1666	-0.0008	-0.0259	0.998831	0.97984	0.999446	0.000507892	0	0
Prkab1	Gid_7987	-0.0222	-0.1573	0.983961	0.87831	0.98473	0.00702233	0	0
Ak1	Gid_8032	0.027	0.817	0.924233	0.434023	1.01889	0.0342186	0	0
Bcam	Gid_7986	0.1112	1.2196	0.89823	0.252408	1.08013	0.0466125	0	0
Gyg1	Gid_7985	-0.0181	-0.3625	0.966277	0.725036	0.987532	0.0148982	0	0
Nt5c3b	Gid_2600	-0.0147	-0.4366	0.95842	0.672218	0.989862	0.0184443	0	0
Rpl37	Gid_7231	0.0084	0.1419	0.983961	0.890146	1.00584	0.00702233	0	0
Amfr	Gid_7982	-0.0231	-0.6356	0.93512	0.540156	0.984116	0.0291326	0	0
Enox1	Gid_4508	-0.2494	-2.2891	0.855656	0.0467357	0.841246	0.0677008	0	0
	Gid_4509	0.0425	0.4982	0.955631	0.629805	1.0299	0.0197096	0	0
Exoc6b	Gid_123	0.041	1.2572	0.896885	0.238829	1.02883	0.0472633	0	0
Mtr	Gid_122	-0.0049	-0.0293	0.998831	0.97722	0.996609	0.000507892	0	0
Acot9;Acot10	Gid_8030	-0.0244	-0.4827	0.956703	0.640411	0.983229	0.0192229	0	0
Rpgr	Gid_8031	0.0585	0.6649	0.933658	0.522111	1.04138	0.0298123	0	0
Rap1a	Gid_1892	0.1605	2.2115	0.855656	0.0531542	1.11767	0.0677008	0	0
Hnrnpa2b1	Gid_764	0.1155	0.7365	0.931989	0.479421	1.08335	0.0305892	0	0
Samd12	Gid_2369	0.0479	0.724	0.933658	0.486743	1.03376	0.0298123	0	0
Itgb8	Gid_2364	0.0021	0.0415	0.998303	0.967781	1.00146	0.000737593	0	0
	Gid_2365	0.0247	0.241	0.977528	0.814722	1.01727	0.00987059	0	0
Rbm15	Gid_2366	0.018	0.4104	0.962259	0.690738	1.01255	0.0167082	0	0
Zc3h18	Gid_2360	0.1362	2.537	0.855656	0.0309193	1.09901	0.0677008	0	0
Dact3	Gid_2361	-0.0462	-0.7813	0.929514	0.45388	0.968484	0.0317441	0	0
Pcm1	Gid_8004	-0.172	-2.1726	0.855656	0.0566909	0.887611	0.0677008	0	0
Gda	Gid_8034	0.0457	1.6619	0.881116	0.129265	1.03218	0.054967	0	0
Sqrdl	Gid_8035	-0.0191	-0.3225	0.967131	0.754179	0.986848	0.0145147	0	0
Mex3d	Gid_2588	-0.1284	-1.4492	0.896885	0.179902	0.914845	0.0472633	0	0
	Gid_2589	0.0321	0.9267	0.916927	0.377108	1.0225	0.0376654	0	0
Atxn7l3b	Gid_2580	-0.1068	-1.1158	0.904444	0.292305	0.928646	0.0436183	0	0
Ttll12	Gid_2582	0.024	0.7743	0.931989	0.457702	1.01677	0.0305892	0	0
Slc2a6	Gid_2583	0.1322	3.4044	0.654069	0.00732165	1.09596	0.184377	0	0
Trafd1	Gid_2584	-0.0008	-0.014	0.998892	0.989149	0.999446	0.000481282	0	0
Wdr41	Gid_2585	0.0198	0.4284	0.960218	0.678061	1.01382	0.0176301	0	0
Yipf3	Gid_2586	-0.0736	-1.196	0.899455	0.261075	0.950264	0.0460206	0	0
Hgsnat	Gid_2587	0.1119	1.5858	0.883408	0.145889	1.08065	0.0538387	0	0
Ncln	Gid_5808	-0.0464	-0.9811	0.916927	0.351176	0.96835	0.0376654	0	0
Cth	Gid_5809	0.0108	0.1556	0.983961	0.87963	1.00751	0.00702233	0	0
Ublcp1	Gid_4409	0	0.0003	1	0.999767	1	0	0	0
Mcf2l	Gid_3368	0.0079	0.1177	0.984998	0.90876	1.00549	0.00656481	0	0
Tfe3	Gid_3367	0.062	1.7248	0.87002	0.117014	1.04391	0.060471	0	0
Dhcr24	Gid_5801	-0.0269	-0.8055	0.924358	0.440307	0.981527	0.03416	0	0
Raly	Gid_3365	-0.0033	-0.0672	0.993493	0.947865	0.997715	0.00283504	0	0
Crk	Gid_3364	0.0526	1.1391	0.904444	0.282822	1.03713	0.0436183	0	0
Mef2d	Gid_3363	0.0664	0.984	0.916927	0.349803	1.0471	0.0376654	0	0
Map2k2	Gid_3362	0.0952	2.5398	0.855656	0.0305831	1.06821	0.0677008	0	0
Omg	Gid_3361	0.0792	2.0217	0.855656	0.0724021	1.05643	0.0677008	0	0
Ugt1a1;Ugt1a9;Ugt1a6;Ugt1a2;Ugt1a7c	Gid_3360	-0.1216	-1.2241	0.89753	0.250789	0.919168	0.0469509	0	0
Sh3kbp1	Gid_5750	-0.0019	-0.0433	0.997984	0.966364	0.998684	0.000876635	0	0
Otud7a	Gid_5751	-0.0846	-2.3181	0.855656	0.0443469	0.943046	0.0677008	0	0
Clasrp	Gid_5200	-0.0021	-0.0536	0.995407	0.958405	0.998545	0.00199951	0	0
Snx8	Gid_5201	-0.0451	-0.932	0.916927	0.374715	0.969223	0.0376654	0	0
Sulf2	Gid_5206	-0.007	-0.2056	0.981254	0.841447	0.99516	0.00821844	0	0
Scyl2	Gid_5204	-0.0084	-0.1196	0.984443	0.907317	0.994194	0.0068096	0	0
Actr1b	Gid_5757	0.0138	0.4163	0.962259	0.686485	1.00961	0.0167082	0	0
Zmynd11	Gid_5758	-0.0158	-0.2765	0.971994	0.788165	0.989108	0.0123364	0	0
Nedd4l	Gid_5208	0.0114	0.3142	0.969213	0.760213	1.00793	0.0135808	0	0
Cdc34	Gid_5209	0.0089	0.1593	0.983961	0.876832	1.00619	0.00702233	0	0
Dap3	Gid_7538	-0.0118	-0.17	0.983961	0.868623	0.991854	0.00702233	0	0
Tfcp2	Gid_7539	-0.0287	-0.4693	0.957265	0.649598	0.980303	0.018968	0	0
Cars	Gid_7536	-0.0567	-0.9764	0.916927	0.353408	0.961461	0.0376654	0	0
Elp4	Gid_7537	0.0492	1.4256	0.896885	0.186157	1.03469	0.0472633	0	0
Wtap	Gid_7534	0.0776	1.8176	0.855656	0.100955	1.05526	0.0677008	0	0
Cars	Gid_7535	-0.0509	-1.7015	0.87002	0.121427	0.965334	0.060471	0	0
Spock2	Gid_7531	0.0218	0.5335	0.948833	0.605968	1.01523	0.0228103	0	0
Hcn4	Gid_709	0.0459	0.5909	0.942068	0.568528	1.03233	0.0259179	0	0
Hsd17b12	Gid_708	-0.0012	-0.0285	0.998831	0.977872	0.999169	0.000507892	0	0
Snx12	Gid_705	-0.0059	-0.1271	0.983961	0.901569	0.995919	0.00702233	0	0
Snx3	Gid_704	-0.0675	-2.6629	0.831512	0.0248814	0.95429	0.0801315	0	0
Clcn7	Gid_707	0.1741	2.3524	0.855656	0.0420674	1.12826	0.0677008	0	0
Ugdh	Gid_700	-0.0307	-0.4477	0.958105	0.664511	0.978945	0.0185869	0	0
Ubr1	Gid_703	0.1011	1.3645	0.896885	0.204262	1.07259	0.0472633	0	0
Vamp4	Gid_702	0.0523	1.5677	0.883408	0.149773	1.03692	0.0538387	0	0
Bcap31	Gid_3183	-0.0175	-0.4024	0.962259	0.696337	0.987943	0.0167082	0	0
Bcap29	Gid_3182	-0.0112	-0.2264	0.978924	0.825752	0.992267	0.00925117	0	0
Cntn2	Gid_3181	-0.0683	-1.847	0.855656	0.0962267	0.953761	0.0677008	0	0
Cox7a2l	Gid_3187	-0.0336	-1.011	0.916875	0.337205	0.976979	0.0376899	0	0
Traf4	Gid_3186	0.1849	1.0368	0.914477	0.325829	1.13674	0.0388271	0	0
Bcan	Gid_3185	-0.0469	-1.9824	0.855656	0.0772186	0.968014	0.0677008	0	0
Bad	Gid_3184	0.0009	0.0058	1	0.995479	1.00062	0	0	0
Cct6b	Gid_3188	0.1018	1.3309	0.896885	0.214675	1.07311	0.0472633	0	0
Cbln1	Gid_8039	-0.0233	-0.8389	0.924233	0.422208	0.983979	0.0342186	0	0
Lnp	Gid_3989	0.0424	1.1122	0.904444	0.293538	1.02983	0.0436183	0	0
C2cd5	Gid_3982	0.0382	0.7326	0.931989	0.481738	1.02683	0.0305892	0	0
Actn1	Gid_3981	-0.1363	-2.7721	0.822899	0.0208858	0.90985	0.0846536	0	0
Mybbp1a	Gid_3986	0.0126	0.2868	0.971994	0.780532	1.00877	0.0123364	0	0
Dzip3	Gid_3985	-0.0065	-0.1644	0.983961	0.872868	0.995505	0.00702233	0	0
Tbr1	Gid_3397	0.0496	0.8684	0.919676	0.406687	1.03498	0.0363654	0	0
Lgals3	Gid_1053	0.0186	0.1687	0.983961	0.869592	1.01298	0.00702233	0	0
Fgfr1	Gid_1052	0.0192	0.3472	0.966277	0.736142	1.0134	0.0148982	0	0
Met	Gid_1051	-0.0847	-0.7959	0.925429	0.445774	0.942981	0.0336569	0	0
Prkce	Gid_1050	0.0588	1.6353	0.881493	0.134782	1.0416	0.0547809	0	0
Cnp	Gid_1057	-0.0657	-1.3511	0.896885	0.208099	0.955482	0.0472633	0	0
Slc4a3	Gid_1056	0.1235	0.8534	0.920109	0.414701	1.08937	0.0361608	0	0
Srp14	Gid_1055	-0.0066	-0.1804	0.983961	0.860641	0.995436	0.00702233	0	0
Ldhb	Gid_1054	0.0027	0.0719	0.993313	0.944187	1.00187	0.00291371	0	0
Efnb2	Gid_1589	0.0599	1.2607	0.896885	0.237883	1.04239	0.0472633	0	0
Zmym4	Gid_13	0.1273	2.0361	0.855656	0.0709621	1.09225	0.0677008	0	0
Cdc27	Gid_11	0.007	0.1418	0.983961	0.890244	1.00486	0.00702233	0	0
Camta1	Gid_16	0.1112	2.2131	0.855656	0.0529386	1.08013	0.0677008	0	0
Chd5	Gid_17	0.0461	0.8407	0.924224	0.421435	1.03247	0.0342225	0	0
Pkm	Gid_1580	0.0477	0.926	0.916927	0.377679	1.03362	0.0376654	0	0
Ndufs6	Gid_1583	0.0133	0.376	0.96617	0.715179	1.00926	0.0149467	0	0
Ube2e3	Gid_1582	0.0645	0.7419	0.931989	0.476322	1.04572	0.0305892	0	0
Uck1	Gid_1585	-0.017	-0.6705	0.933658	0.51857	0.988286	0.0298123	0	0
Hrsp12	Gid_1587	0.0249	0.7895	0.92626	0.449136	1.01741	0.0332671	0	0
Fgd1	Gid_1586	-0.1536	-2.003	0.855656	0.0749151	0.899004	0.0677008	0	0
Prkar2b	Gid_1276	0.0391	0.9734	0.916927	0.354715	1.02747	0.0376654	0	0
Aimp1	Gid_1273	-0.0296	-1.0846	0.910068	0.304963	0.979692	0.040926	0	0
Ctnnd1	Gid_1271	0.0155	0.5175	0.951255	0.616717	1.0108	0.0217029	0	0
Ctnnd1	Gid_1270	0.2229	3.6164	0.654069	0.00523907	1.16708	0.184377	0	0
Slc6a1	Gid_1279	0.0642	0.6053	0.941812	0.55937	1.04551	0.026036	0	0
Coro2a	Gid_4981	0.0156	0.2686	0.973766	0.794052	1.01087	0.0115454	0	0
Ppp4r4	Gid_4987	0.0845	1.0598	0.914394	0.315787	1.06032	0.0388665	0	0
Sipa1l1	Gid_4984	-0.014	-0.3488	0.966277	0.734935	0.990343	0.0148982	0	0
Tlk1	Gid_4985	0.0763	0.9023	0.918716	0.389479	1.05431	0.0368185	0	0
Itfg3	Gid_4988	0.1199	1.896	0.855656	0.089151	1.08666	0.0677008	0	0
Cox6c	Gid_6584	-0.1038	-0.9048	0.918716	0.388223	0.930579	0.0368185	0	0
Tomm22	Gid_6585	0.0094	0.3734	0.966277	0.717095	1.00654	0.0148982	0	0
Atp5l	Gid_6586	-0.0125	-0.1589	0.983961	0.877131	0.991373	0.00702233	0	0
Rwdd4	Gid_6587	0.013	0.1579	0.983961	0.877892	1.00905	0.00702233	0	0
Vimp	Gid_6580	-0.0163	-0.2005	0.981838	0.845385	0.988765	0.00796013	0	0
Igf2bp3	Gid_6581	-0.0082	-0.2403	0.977528	0.815261	0.994332	0.00987059	0	0
Npm3	Gid_6582	-0.0581	-1.4472	0.896885	0.18022	0.960528	0.0472633	0	0
Ndufa5	Gid_6583	-0.0241	-0.5591	0.945021	0.589107	0.983434	0.0245585	0	0
Rpl17	Gid_6588	-0.0243	-0.5483	0.945021	0.596326	0.983298	0.0245585	0	0
Mrpl15	Gid_6589	0.0131	0.3454	0.966277	0.737355	1.00912	0.0148982	0	0
Ndufa6	Gid_6728	0.013	0.329	0.966277	0.749351	1.00905	0.0148982	0	0
Ndufb3	Gid_6729	-0.0258	-0.483	0.956703	0.640163	0.982276	0.0192229	0	0
Fubp1	Gid_6058	-0.0059	-0.1834	0.983961	0.85836	0.995919	0.00702233	0	0
Lrrfip2	Gid_6059	0.0224	0.6475	0.933722	0.532715	1.01565	0.0297824	0	0
Timm10b	Gid_8175	0.0801	2.2647	0.855656	0.0484349	1.05709	0.0677008	0	0
Prkag2	Gid_6052	0.0337	0.4755	0.957193	0.645334	1.02363	0.0190006	0	0
Dgkg	Gid_6053	0.1131	2.2046	0.855656	0.0536484	1.08155	0.0677008	0	0
Rabep2	Gid_6050	-0.0655	-1.4408	0.896885	0.182189	0.955614	0.0472633	0	0
Elp2	Gid_6051	-0.0341	-1.0976	0.906767	0.299537	0.976641	0.0425041	0	0
Magt1	Gid_6724	-0.0042	-0.0358	0.998831	0.972219	0.997093	0.000507892	0	0
Spats2l	Gid_6057	0.1363	3.1978	0.756298	0.0102407	1.09908	0.121307	0	0
Gne	Gid_6054	0.0895	0.9046	0.918716	0.38831	1.064	0.0368185	0	0
Hsbp1	Gid_6727	-0.0238	-0.4476	0.958105	0.66461	0.983638	0.0185869	0	0
Phlda3	Gid_8174	0.096	1.1863	0.900393	0.264703	1.06881	0.0455678	0	0
Mfhas1	Gid_2773	0.2981	1.6499	0.881413	0.132005	1.22952	0.0548206	0	0
Nt5c2	Gid_2772	0.0041	0.0635	0.993493	0.950693	1.00285	0.00283504	0	0
Fam73a	Gid_2807	-0.143	-0.7973	0.925249	0.444992	0.905634	0.0337415	0	0
Trp53i11	Gid_2806	-0.1083	-2.4127	0.855656	0.037944	0.927681	0.0677008	0	0
Lace1	Gid_2777	0.0605	0.9998	0.916875	0.34253	1.04283	0.0376899	0	0
Arap1	Gid_2803	0.1468	2.2619	0.855656	0.0488921	1.10711	0.0677008	0	0
Elmod1	Gid_2774	0.0105	0.3272	0.96628	0.750642	1.0073	0.0148972	0	0
Pacs2	Gid_2779	0.0069	0.2054	0.981254	0.841638	1.00479	0.00821844	0	0
Herc2	Gid_2808	-0.057	-1.193	0.899455	0.262174	0.961261	0.0460206	0	0
Cdh8	Gid_2117	-0.0084	-0.1493	0.983961	0.88447	0.994194	0.00702233	0	0
Mcl1	Gid_2116	0.6858	2.9264	0.790485	0.0161577	1.60859	0.102106	0	0
Isoc2a	Gid_2114	0.0185	0.4842	0.956703	0.639264	1.01291	0.0192229	0	0
Adcy5	Gid_2113	0.1065	1.8721	0.855656	0.0926599	1.07661	0.0677008	0	0
H3f3a;H3f3c	Gid_2112	0.0385	0.3505	0.966277	0.733722	1.02705	0.0148982	0	0
Hist1h3b	Gid_2111	-0.0522	-0.6428	0.934066	0.535737	0.964464	0.0296227	0	0
Srsf3	Gid_2110	0.1111	2.0272	0.855656	0.0720022	1.08005	0.0677008	0	0
Epb41l3	Gid_8171	0.0646	1.7836	0.861197	0.106549	1.04579	0.0648976	0	0
Nptn	Gid_2118	0.0544	1.1713	0.902008	0.27026	1.03843	0.0447897	0	0
Cox5b	Gid_1111	-0.0423	-0.5969	0.942068	0.564697	0.971106	0.0259179	0	0
Ca8	Gid_1232	-0.1982	-2.6304	0.855656	0.0263174	0.871637	0.0677008	0	0
Tmsb4x	Gid_1116	0.0826	1.4483	0.896885	0.180127	1.05892	0.0472633	0	0
Rab7a	Gid_1547	0.0356	1.2265	0.896885	0.249659	1.02498	0.0472633	0	0
Nr3c1	Gid_887	-0.1536	-2.99	0.777225	0.0145396	0.899004	0.109453	0	0
Focad	Gid_55	0.1164	0.8106	0.924233	0.437697	1.08403	0.0342186	0	0
Pdgfa	Gid_1114	-0.2437	-1.0627	0.914394	0.314515	0.844576	0.0388665	0	0
Gas1	Gid_2251	0.0507	1.3487	0.896885	0.20889	1.03577	0.0472633	0	0
Nckap1	Gid_1237	0.0522	1.8168	0.855656	0.101011	1.03684	0.0677008	0	0
Ptgfrn	Gid_8170	0.0226	0.6716	0.933658	0.517894	1.01579	0.0298123	0	0
Celf1	Gid_1236	0.0509	0.6857	0.933658	0.50953	1.03591	0.0298123	0	0
Pa2g4	Gid_1543	-0.0019	-0.0605	0.993535	0.952995	0.998684	0.00281693	0	0
Cacna1c	Gid_2254	-0.2278	-0.9636	0.916927	0.359442	0.853936	0.0376654	0	0
Nap1l1	Gid_1234	0.0552	1.5841	0.883408	0.146012	1.039	0.0538387	0	0
Gpi	Gid_888	0.012	0.3388	0.966277	0.742176	1.00835	0.0148982	0	0
Uggt1	Gid_3648	-0.0072	-0.2236	0.979638	0.827828	0.995022	0.00893442	0	0
Gga2	Gid_3649	-0.02	-0.2904	0.971994	0.777838	0.986233	0.0123364	0	0
Actbl2	Gid_4349	0.0134	0.2112	0.981254	0.837228	1.00933	0.00821844	0	0
Fam222b	Gid_3640	0.0494	0.3136	0.969213	0.760655	1.03483	0.0135808	0	0
Kctd3	Gid_4345	0.0888	1.0511	0.914394	0.319547	1.06349	0.0388665	0	0
Inppl1	Gid_3642	0.0962	1.0741	0.913632	0.30965	1.06895	0.0392288	0	0
Znf182;Zfp2	Gid_3643	0.1025	0.9743	0.916927	0.354381	1.07363	0.0376654	0	0
Rrp12	Gid_3644	0.0139	0.2707	0.973766	0.792488	1.00968	0.0115454	0	0
Pcid2	Gid_4341	-0.1055	-1.3489	0.896885	0.209034	0.929483	0.0472633	0	0
Dhx57	Gid_3646	0.0367	0.8038	0.924358	0.441261	1.02576	0.03416	0	0
Smchd1	Gid_3647	-0.0804	-1.6178	0.883408	0.138791	0.945795	0.0538387	0	0
Esd	Gid_8018	0.0396	1.05	0.914394	0.319808	1.02783	0.0388665	0	0
Smap	Gid_8019	0.0159	0.3166	0.96889	0.758504	1.01108	0.0137255	0	0
Syt7	Gid_8015	-0.1081	-2.5326	0.855656	0.0310838	0.927809	0.0677008	0	0
Mtor	Gid_7776	-0.0182	-0.5154	0.951255	0.618109	0.987464	0.0217029	0	0
Dld	Gid_407	-0.0002	-0.0066	1	0.994908	0.999861	0	0	0
Galk1	Gid_8010	0.0602	2.2162	0.855656	0.0525096	1.04261	0.0677008	0	0
Aldh9a1	Gid_7771	-0.0765	-2.9095	0.790485	0.0164724	0.948356	0.102106	0	0
Dclk1	Gid_7773	0.0182	0.813	0.924233	0.436189	1.0127	0.0342186	0	0
Acat1	Gid_5563	-0.0185	-0.5937	0.942068	0.566634	0.987259	0.0259179	0	0
Hibch	Gid_5561	-0.0339	-0.6589	0.933658	0.525731	0.976776	0.0298123	0	0
Eif3l	Gid_5567	0.0177	0.6353	0.93512	0.540276	1.01234	0.0291326	0	0
Asun	Gid_5566	0.14	1.4688	0.896885	0.174624	1.10191	0.0472633	0	0
Stk32c	Gid_5565	-0.0655	-1.2656	0.896885	0.236208	0.955614	0.0472633	0	0
Timm8a1	Gid_8177	-0.1209	-3.5778	0.654069	0.00549657	0.919614	0.184377	0	0
2021-03-02	Gid_6265	0.0275	0.9463	0.916927	0.367524	1.01924	0.0376654	0	0
Glyr1	Gid_6264	-0.0398	-0.7007	0.933658	0.500508	0.97279	0.0298123	0	0
Lrrc59	Gid_6267	-0.0678	-0.7188	0.933658	0.48979	0.954092	0.0298123	0	0
Spcs2	Gid_6910	-0.0953	-1.6012	0.883408	0.142445	0.936078	0.0538387	0	0
Tmem135	Gid_6917	0.0617	0.5613	0.945021	0.587762	1.04369	0.0245585	0	0
Cap2	Gid_6916	0.0374	0.9604	0.916927	0.360783	1.02626	0.0376654	0	0
Tmem132a	Gid_6263	-0.0011	-0.031	0.998831	0.975903	0.999238	0.000507892	0	0
	Gid_6262	0.0028	0.0731	0.993247	0.943289	1.00194	0.00294258	0	0
Hdhd3	Gid_6918	-0.25	-2.7721	0.822899	0.0208838	0.840896	0.0846536	0	0
Chid1	Gid_6268	0.0059	0.1362	0.983961	0.894535	1.0041	0.00702233	0	0
Gba2	Gid_3477	0.0159	0.4091	0.962259	0.69157	1.01108	0.0167082	0	0
Brsk2	Gid_3470	-0.0443	-0.9014	0.918716	0.389966	0.96976	0.0368185	0	0
Stmn2	Gid_1648	-0.0218	-0.367	0.966277	0.721714	0.985003	0.0148982	0	0
Golga3	Gid_1649	-0.0036	-0.1676	0.983961	0.870392	0.997508	0.00702233	0	0
Cdh11	Gid_1646	-0.0077	-0.1845	0.983961	0.857548	0.994677	0.00702233	0	0
Lrpap1	Gid_1647	-0.0277	-0.8845	0.919034	0.398371	0.980983	0.0366683	0	0
Rab8a	Gid_1644	0.0097	0.1896	0.983961	0.853684	1.00675	0.00702233	0	0
Adk	Gid_1645	0.0221	0.685	0.933658	0.509772	1.01544	0.0298123	0	0
Abcd3	Gid_1640	-0.0309	-0.7221	0.933658	0.487694	0.978809	0.0298123	0	0
Padi2	Gid_2342	-0.1712	-3.0177	0.775459	0.0138886	0.888104	0.110441	0	0
Ids	Gid_2343	0.0261	0.4381	0.95842	0.671236	1.01826	0.0184443	0	0
Eps8	Gid_2340	-0.0466	-1.1264	0.904444	0.287872	0.968215	0.0436183	0	0
Tfdp1	Gid_2341	0.0391	0.6366	0.93512	0.539613	1.02747	0.0291326	0	0
Slc7a1	Gid_2346	0.0457	0.6868	0.933658	0.508844	1.03218	0.0298123	0	0
B4galnt1	Gid_2347	0.01	0.2865	0.971994	0.780664	1.00696	0.0123364	0	0
Ssrp1	Gid_2344	-0.0516	-1.0641	0.914394	0.313906	0.964866	0.0388665	0	0
Ap4m1	Gid_7730	0.0245	0.1761	0.983961	0.863985	1.01713	0.00702233	0	0
Ap3m1	Gid_7731	-0.0229	-0.5533	0.945021	0.592969	0.984252	0.0245585	0	0
Scamp5	Gid_7732	-0.0852	-1.3194	0.896885	0.218354	0.942654	0.0472633	0	0
Iqgap1	Gid_7733	0.0068	0.0837	0.99134	0.935053	1.00472	0.00377732	0	0
Pvrl1	Gid_7735	0.0606	2.3529	0.855656	0.0418106	1.0429	0.0677008	0	0
Saal1	Gid_7088	-0.1446	-2.1347	0.855656	0.0603452	0.90463	0.0677008	0	0
Polr3h	Gid_7089	-0.0215	-0.3125	0.969259	0.761515	0.985208	0.0135601	0	0
Bcas2	Gid_7086	-0.0468	-1.9123	0.855656	0.0865712	0.968081	0.0677008	0	0
Trappc6b	Gid_7087	-0.1186	-2.2416	0.855656	0.0505708	0.921081	0.0677008	0	0
Mmab	Gid_7084	-0.0985	-0.9836	0.916927	0.350008	0.934004	0.0376654	0	0
Fam114a1	Gid_7085	0.056	0.2998	0.971994	0.770869	1.03958	0.0123364	0	0
Bcl9	Gid_7083	-0.0095	-0.264	0.973766	0.797422	0.993437	0.0115454	0	0
Nol3	Gid_7081	0.2958	3.0887	0.767176	0.0123515	1.22757	0.115105	0	0
Wapal	Gid_3433	-0.0579	-1.3109	0.896885	0.221066	0.960661	0.0472633	0	0
Nptx1	Gid_3344	0.0323	0.5465	0.945595	0.597518	1.02264	0.0242947	0	0
Gart	Gid_3431	-0.032	-1.2308	0.896885	0.248143	0.978063	0.0472633	0	0
Cr1l	Gid_3430	-0.1725	-1.8246	0.855656	0.100026	0.887304	0.0677008	0	0
Dos	Gid_3437	-0.0003	-0.006	1	0.995372	0.999792	0	0	0
Ndrg1	Gid_3340	-0.0168	-0.4415	0.958248	0.668771	0.988423	0.0185223	0	0
Vamp1	Gid_3343	0.1559	1.5334	0.891551	0.158194	1.11412	0.0498537	0	0
Tle4	Gid_3342	-0.0164	-0.1587	0.983961	0.877247	0.988697	0.00702233	0	0
Znf385a	Gid_5826	-0.0357	-0.4237	0.962259	0.681357	0.975558	0.0167082	0	0
Sgtb	Gid_5827	0.0363	0.8939	0.918716	0.393546	1.02548	0.0368185	0	0
Tusc1	Gid_3439	-0.03	-0.3094	0.970469	0.763793	0.97942	0.0130182	0	0
Gripap1	Gid_5825	0.0204	0.6638	0.933658	0.522657	1.01424	0.0298123	0	0
Itga3	Gid_3349	0.0155	0.2377	0.977643	0.817209	1.0108	0.0098199	0	0
Sgsm3	Gid_5823	-0.0456	-0.4729	0.957193	0.647089	0.968887	0.0190006	0	0
Utp6	Gid_5820	-0.0357	-0.8116	0.924233	0.436994	0.975558	0.0342186	0	0
Lppr2	Gid_5821	0.1243	1.7292	0.87002	0.116488	1.08998	0.060471	0	0
Clptm1	Gid_5777	0.0553	1.2743	0.896885	0.233233	1.03908	0.0472633	0	0
Mpdz	Gid_5774	0.0436	0.6653	0.933658	0.521904	1.03068	0.0298123	0	0
Camkk1	Gid_5775	-0.0889	-1.2287	0.896885	0.249134	0.940239	0.0472633	0	0
Bbx	Gid_5772	0	0	1	1	1	0	0	0
Nae1	Gid_5773	0.0439	1.8172	0.855656	0.100944	1.0309	0.0677008	0	0
Cops8	Gid_5770	0.0601	1.3378	0.896885	0.212515	1.04254	0.0472633	0	0
Slc6a8	Gid_5771	-0.0394	-0.5846	0.942494	0.572637	0.97306	0.0257212	0	0
Efnb1	Gid_1588	0.0989	2.9012	0.790485	0.0167027	1.07096	0.102106	0	0
Dak	Gid_5779	-0.0326	-1.0866	0.910068	0.304136	0.977657	0.040926	0	0
Rdh14	Gid_7554	-0.0009	-0.0245	0.998831	0.980997	0.999376	0.000507892	0	0
Cse1l	Gid_7555	0.0275	0.9154	0.916927	0.382719	1.01924	0.0376654	0	0
Gucy1a3	Gid_7556	0.0286	0.8548	0.919977	0.413798	1.02002	0.0362232	0	0
Scamp2	Gid_7557	-0.1131	-1.6411	0.881493	0.133839	0.924599	0.0547809	0	0
Lima1	Gid_7550	-0.0633	-1.7636	0.868199	0.110015	0.957072	0.0613809	0	0
Strn3	Gid_7551	0.0534	1.0266	0.9154	0.330376	1.03771	0.0383891	0	0
Slc25a13	Gid_7880	-0.0513	-0.5958	0.942068	0.565387	0.965066	0.0259179	0	0
Jmjd6	Gid_7553	-0.0145	-0.2382	0.977643	0.81685	0.99	0.0098199	0	0
Ndel1	Gid_7559	0.0236	0.8474	0.921686	0.417702	1.01649	0.035417	0	0
Ddx25	Gid_7889	-0.3244	-1.7776	0.862546	0.107854	0.79863	0.0642178	0	0
Akap5	Gid_279	0.0166	0.2906	0.971994	0.777685	1.01157	0.0123364	0	0
Hnrnpf	Gid_8352	-0.0171	-0.2995	0.971994	0.771066	0.988217	0.0123364	0	0
Rbm25	Gid_183	0.0139	0.4684	0.957265	0.65012	1.00968	0.018968	0	0
Plxnb2	Gid_182	0.0054	0.1851	0.983961	0.857025	1.00375	0.00702233	0	0
Ankrd44	Gid_181	0.0423	0.6404	0.93512	0.53727	1.02975	0.0291326	0	0
Qtrtd1	Gid_187	-0.02	-0.4758	0.957193	0.645082	0.986233	0.0190006	0	0
Xpnpep3	Gid_185	-0.334	-5.6721	0.402927	0.00026203	0.793334	0.394773	0	0
Ildr2	Gid_184	0.0742	1.504	0.896885	0.165499	1.05278	0.0472633	0	0
Pdzd8	Gid_189	-0.075	-1.3335	0.896885	0.213866	0.949342	0.0472633	0	0
Clip3	Gid_188	0.0737	1.4373	0.896885	0.183147	1.05241	0.0472633	0	0
Shank2	Gid_4283	0.0347	1.0329	0.914477	0.327355	1.02434	0.0388271	0	0
Bai3	Gid_4285	0.0422	0.5983	0.941812	0.563813	1.02968	0.026036	0	0
Rap2a	Gid_4287	-0.052	-1.3219	0.896885	0.217377	0.964598	0.0472633	0	0
Lrsam1	Gid_4286	-0.0506	-1.081	0.91193	0.306721	0.965535	0.0400384	0	0
Snx32	Gid_4289	-0.0765	-0.7938	0.925429	0.446924	0.948356	0.0336569	0	0
Zer1	Gid_4288	0.1214	2.297	0.855656	0.0461236	1.08779	0.0677008	0	0
Syt6	Gid_8016	-0.1236	-1.7471	0.87002	0.113215	0.917894	0.060471	0	0
Ptbp1	Gid_1078	0.0119	0.4309	0.960132	0.676201	1.00828	0.0176692	0	0
Akt3	Gid_8119	0.0754	1.7975	0.855656	0.104198	1.05365	0.0677008	0	0
Lamp2	Gid_1071	0.0159	0.2914	0.971994	0.77709	1.01108	0.0123364	0	0
Hmga1	Gid_1073	-0.0018	-0.0297	0.998831	0.976926	0.998753	0.000507892	0	0
Hmga1	Gid_1072	0.0992	2.7592	0.822899	0.0211734	1.07118	0.0846536	0	0
Hspa2	Gid_1075	0.0708	2.0146	0.855656	0.0732441	1.0503	0.0677008	0	0
Zfp37	Gid_1074	-0.0582	-1.1544	0.903668	0.276901	0.960462	0.0439913	0	0
Eno2	Gid_1077	0.0254	0.5534	0.945021	0.592802	1.01776	0.0245585	0	0
Eno1	Gid_1076	0.0137	0.4006	0.962259	0.697618	1.00954	0.0167082	0	0
Mdk	Gid_989	-0.0746	-1.3692	0.896885	0.202625	0.949605	0.0472633	0	0
App	Gid_988	0.0438	1.4776	0.896885	0.172032	1.03083	0.0472633	0	0
Camk2a	Gid_983	0.0648	1.4673	0.896885	0.174743	1.04594	0.0472633	0	0
L1cam	Gid_981	0.0004	0.0123	0.999149	0.990438	1.00028	0.000369616	0	0
Dmd	Gid_980	0.0033	0.0647	0.993493	0.94975	1.00229	0.00283504	0	0
Tcp1	Gid_987	0.009	0.3336	0.966277	0.745979	1.00626	0.0148982	0	0
Nudt19	Gid_986	-0.0654	-1.8176	0.855656	0.100879	0.95568	0.0677008	0	0
Itpr1	Gid_985	-0.0068	-0.1716	0.983961	0.867412	0.995298	0.00702233	0	0
Pfkp	Gid_8118	0.0748	1.9322	0.855656	0.0838037	1.05322	0.0677008	0	0
Matr3	Gid_5489	0.0185	0.6202	0.940277	0.549751	1.01291	0.0267444	0	0
Mrpl47	Gid_5485	-0.0106	-0.3079	0.970469	0.764811	0.99268	0.0130182	0	0
Prpf39	Gid_5487	-0.0804	-2.0256	0.855656	0.0720774	0.945795	0.0677008	0	0
Ipo11	Gid_5480	-0.0377	-1.1636	0.90261	0.27311	0.974207	0.0444999	0	0
Obfc1	Gid_5482	0.0191	0.3199	0.967131	0.756073	1.01333	0.0145147	0	0
Ambra1	Gid_38	-0.1419	-0.6213	0.940277	0.54923	0.906325	0.0267444	0	0
Camsap1	Gid_39	0.0255	0.9644	0.916927	0.358876	1.01783	0.0376654	0	0
Map7d2	Gid_34	0.0625	1.2359	0.896885	0.246387	1.04427	0.0472633	0	0
	Gid_35	0.1204	0.973	0.916927	0.354776	1.08704	0.0376654	0	0
Med12	Gid_36	-0.0523	-0.3742	0.966277	0.716602	0.964398	0.0148982	0	0
Nedd8	Gid_1256	0.0167	0.4995	0.955491	0.628848	1.01164	0.0197732	0	0
Pabpc1	Gid_1251	-0.0559	-0.8922	0.918716	0.394604	0.961994	0.0368185	0	0
Epha3	Gid_1250	-0.1371	-2.4512	0.855656	0.0354752	0.909345	0.0677008	0	0
Ftl1	Gid_1253	0.0087	0.1286	0.983961	0.900366	1.00605	0.00702233	0	0
Gnb4	Gid_1252	0.0499	1.395	0.896885	0.194944	1.03519	0.0472633	0	0
Syt11	Gid_8011	-0.0649	-0.8353	0.924233	0.424347	0.956012	0.0342186	0	0
Syt5	Gid_8013	0.0007	0.0274	0.998831	0.978723	1.00049	0.000507892	0	0
Txndc12	Gid_6709	0.0121	0.2664	0.973766	0.795652	1.00842	0.0115454	0	0
Sec61b	Gid_6704	0.106	1.0436	0.914477	0.32283	1.07624	0.0388271	0	0
Mri1	Gid_6705	-0.0305	-0.8238	0.924233	0.430353	0.979081	0.0342186	0	0
Nop10	Gid_6702	0.0362	0.5392	0.946548	0.602332	1.02541	0.0238575	0	0
Slc25a46	Gid_6703	0.0405	0.81	0.924233	0.438014	1.02847	0.0342186	0	0
Acot13	Gid_6700	-0.0097	-0.2173	0.981254	0.832563	0.993299	0.00821844	0	0
Ppp6c	Gid_6701	0.045	0.8546	0.920109	0.414066	1.03168	0.0361608	0	0
Pcsk5	Gid_2287	-0.1042	-0.7468	0.931989	0.473488	0.930321	0.0305892	0	0
Tjp2	Gid_8234	0.056	1.7124	0.87002	0.11935	1.03958	0.060471	0	0
Smpd1	Gid_2285	-0.0187	-0.4208	0.962259	0.683405	0.987122	0.0167082	0	0
Ckb	Gid_2284	0.0141	0.5389	0.946548	0.602435	1.00982	0.0238575	0	0
Rela	Gid_2283	-0.0579	-1.2002	0.899296	0.259278	0.960661	0.0460973	0	0
Pfdn6	Gid_2281	-0.0301	-1.015	0.916732	0.335377	0.979352	0.0377575	0	0
Kcnd1	Gid_2280	0.3558	2.6838	0.822899	0.0241977	1.27969	0.0846536	0	0
Smarcad1	Gid_2289	0.0201	0.2826	0.971994	0.783618	1.01403	0.0123364	0	0
Nf1	Gid_2288	0.0102	0.2971	0.971994	0.772823	1.0071	0.0123364	0	0
Kcnd2	Gid_8237	-0.048	-0.5908	0.942068	0.568616	0.967276	0.0259179	0	0
Lemd3	Gid_8110	0.0178	0.2158	0.981254	0.833786	1.01241	0.00821844	0	0
Bpnt1	Gid_8230	-0.0007	-0.025	0.998831	0.980543	0.999515	0.000507892	0	0
Rabac1	Gid_8231	0.0643	1.005	0.916875	0.34015	1.04558	0.0376899	0	0
Abcb8	Gid_6864	-0.1812	-3.2301	0.741262	0.00978932	0.881969	0.130028	0	0
Xpr1	Gid_8233	0.0609	0.8559	0.919705	0.413392	1.04312	0.0363513	0	0
Atrn	Gid_8113	0.0443	1.1432	0.90443	0.281066	1.03118	0.0436251	0	0
Timm17b	Gid_8238	0.0147	0.2426	0.977528	0.813507	1.01024	0.00987059	0	0
Tom1l2	Gid_2943	0.2258	2.8208	0.822899	0.0192554	1.16943	0.0846536	0	0
Pus1	Gid_8112	0.0835	1.4543	0.896885	0.1785	1.05959	0.0472633	0	0
Svip	Gid_2759	0.001	0.0196	0.998831	0.984783	1.00069	0.000507892	0	0
Lrrfip1	Gid_2758	-0.0265	-0.5398	0.946534	0.601895	0.981799	0.0238639	0	0
Macrod2	Gid_2751	-0.0533	-1.5276	0.894232	0.159335	0.963729	0.04855	0	0
Ppm1h	Gid_2750	-0.0208	-0.3503	0.966277	0.733875	0.985686	0.0148982	0	0
Rgl3	Gid_2753	0.012	0.1871	0.983961	0.855599	1.00835	0.00702233	0	0
Adrbk2	Gid_2752	-0.2884	-3.4956	0.654069	0.00635885	0.81881	0.184377	0	0
Ncbp1	Gid_2755	0.078	1.5006	0.896885	0.166354	1.05555	0.0472633	0	0
Vdac2	Gid_3083	-0.0247	-0.2601	0.973766	0.800376	0.983025	0.0115454	0	0
Dbp	Gid_3080	-0.2287	-1.846	0.855656	0.0966457	0.853404	0.0677008	0	0
Vdac3	Gid_3084	-0.0936	-0.9353	0.916927	0.373119	0.937181	0.0376654	0	0
Vdac1	Gid_3085	-0.0579	-0.6904	0.933658	0.506655	0.960661	0.0298123	0	0
Evi5	Gid_2139	-0.0634	-0.68	0.933658	0.512924	0.957006	0.0298123	0	0
Sephs2	Gid_2138	0.0676	1.07	0.913632	0.31141	1.04797	0.0392288	0	0
Sms	Gid_2135	0.0409	0.97	0.916927	0.356212	1.02876	0.0376654	0	0
S100a13	Gid_2134	0.0807	1.5432	0.891551	0.155821	1.05753	0.0498537	0	0
Sptlc2	Gid_2137	-0.0402	-0.7652	0.931989	0.463006	0.97252	0.0305892	0	0
Etv6	Gid_2136	0.2203	2.2649	0.855656	0.0486466	1.16498	0.0677008	0	0
Nxn	Gid_2131	0.104	1.5637	0.883408	0.150973	1.07475	0.0538387	0	0
[truncated: 3,984 more rows]

## Sheet: Table S2
Supplemental Table 2: Phospho-proteomics 7 days post PFF or PBS treatment
gene	phosphopep	M83_PFF_Day07_vs_M83_PBS_Day07_logFC	M83_PFF_Day07_vs_M83_PBS_Day07_t	M83_PFF_Day07_vs_M83_PBS_Day07_padj	M83_PFF_Day07_vs_M83_PBS_Day07_pval	M83_PFF_Day07_vs_M83_PBS_Day07_FC	Negative log10 padj value	logFC<-1 and padj <.05	logFC >1 and padj <.05
Rnpc3	UID8291	-0.0965	-1.9845	0.704508	0.0768194	0.935299	0.152114	0	0
Fmn1	UID6541	0.0383	0.2833	0.962747	0.783069	1.0269	0.0164879	0	0
Lrrfip1	UID8295	0.0155	0.2066	0.969889	0.840698	1.0108	0.0132778	0	0
Lrrfip1	UID8296	-0.0777	-1.8379	0.706587	0.0974972	0.947567	0.150834	0	0
Lrrfip1	UID8297	-0.0494	-0.8281	0.865469	0.427923	0.966338	0.0627487	0	0
Lrrfip1	UID8298	0.0742	1.6495	0.728307	0.131671	1.05278	0.137686	0	0
Sltm	UID17459	0.0261	0.1911	0.971354	0.852497	1.01826	0.0126223	0	0
Kcnq5	UID22581	0.0176	0.1969	0.970574	0.848137	1.01227	0.0129712	0	0
Kcnq5	UID22580	-0.0628	-1.1751	0.797966	0.268563	0.957404	0.0980158	0	0
Kcnq5	UID22586	-0.0639	-0.7672	0.875126	0.461835	0.956674	0.0579296	0	0
Kcnq5	UID22585	-0.0584	-1.0376	0.823764	0.325128	0.960329	0.0841972	0	0
Kcnq5	UID22584	-0.0668	-1.3024	0.779595	0.223452	0.954753	0.108131	0	0
Psma2	UID4580	0.0178	0.2719	0.963493	0.791536	1.01241	0.0161514	0	0
Psen1	UID4582	0.4721	5.4582	0.669846	0.000346	1.38713	0.174025	0	0
Psen1	UID4583	-0.0294	-0.233	0.967609	0.820734	0.979828	0.0143	0	0
Psen1	UID4584	-0.1645	-2.9836	0.669846	0.0144928	0.892238	0.174025	0	0
Bckdha	UID4585	0.0013	0.0055	0.998784	0.995706	1.0009	0.000528254	0	0
Ildr2	UID25126	0.0624	1.0605	0.817958	0.315232	1.0442	0.087269	0	0
Nsd1	UID34040	0.0468	0.6449	0.897945	0.534444	1.03297	0.04675	0	0
Clip3	UID25128	0.0429	0.7151	0.8835	0.491796	1.03018	0.0537934	0	0
Gng4	UID4589	-0.0475	-0.5091	0.923772	0.622461	0.967612	0.0344352	0	0
Phlpp2	UID16183	-0.0436	-0.644	0.897945	0.534976	0.970231	0.04675	0	0
Bag3	UID22757	-0.1915	-2.5888	0.670126	0.0283214	0.875695	0.173844	0	0
Apc	UID27481	0.1182	1.8143	0.710586	0.10162	1.08538	0.148383	0	0
Shisa6	UID58363	-0.0269	-0.2903	0.961519	0.777901	0.981527	0.0170423	0	0
Hist1h1e	UID26110	-0.0862	-1.2083	0.795482	0.256473	0.942001	0.0993698	0	0
Hist1h1e	UID26111	-0.1029	-1.3057	0.779206	0.222719	0.931159	0.108348	0	0
Hist1h1a	UID26112	-0.1579	-1.5378	0.751577	0.157083	0.896329	0.124027	0	0
Hist1h1b	UID26113	-0.0755	-0.8412	0.862356	0.421124	0.949013	0.0643133	0	0
Hist1h1d	UID26115	-0.1516	-1.4857	0.756663	0.170136	0.900251	0.121098	0	0
Ppp1r12a	UID21724	-0.0463	-0.574	0.912722	0.579302	0.968417	0.0396614	0	0
Ppp1r12a	UID21725	-0.024	-0.4809	0.928255	0.641439	0.983502	0.0323327	0	0
Cfl2	UID26118	0.1153	1.6956	0.717583	0.122419	1.0832	0.144128	0	0
Ppp1r12a	UID21728	0.0667	1.1281	0.807218	0.286944	1.04732	0.0930094	0	0
Ppp1r12a	UID21729	0.1777	1.3095	0.779153	0.221498	1.13108	0.108377	0	0
Tnk2	UID31116	-0.0222	-0.3806	0.946773	0.711872	0.98473	0.0237543	0	0
Cnksr2	UID28566	0.0612	1.4329	0.757098	0.183967	1.04333	0.120848	0	0
Ptpn4	UID23980	0.0676	0.7111	0.884159	0.494302	1.04797	0.0534698	0	0
Kcnq5	UID22583	0.0091	0.1291	0.980541	0.900007	1.00633	0.00853406	0	0
Dync1li1	UID29556	0.0431	0.5692	0.913222	0.582585	1.03033	0.0394236	0	0
Hid1	UID29550	0.1322	1.6082	0.737695	0.140843	1.09596	0.132123	0	0
Lemd3	UID23986	-0.0517	-0.5298	0.921597	0.608524	0.964799	0.035459	0	0
Kcnq5	UID22582	0.0862	1.0988	0.810615	0.299209	1.06157	0.0911853	0	0
Lemd3	UID23988	-0.3272	-3.8124	0.669846	0.00382756	0.797082	0.174025	0	0
Ncor2	UID23989	0.1404	1.6625	0.724219	0.129374	1.10221	0.14013	0	0
Bag3	UID22754	0.064	0.3272	0.956444	0.750672	1.04536	0.0193403	0	0
Arhgap21	UID11389	0.0567	0.9996	0.830496	0.342308	1.04008	0.0806627	0	0
Rrbp1	UID20747	-0.1623	-1.2014	0.795486	0.259032	0.893599	0.0993673	0	0
	UID12449	0.0129	0.2886	0.961679	0.779093	1.00898	0.01697	0	0
Shank2	UID28607	0.0463	0.7635	0.876149	0.463699	1.03261	0.057422	0	0
Shank2	UID28604	0.0488	0.9409	0.843301	0.370064	1.0344	0.0740172	0	0
Arhgap21	UID11388	-0.0344	-0.5272	0.921597	0.610222	0.976438	0.035459	0	0
Hip1r	UID22635	0.1197	0.9797	0.835501	0.351782	1.08651	0.0780528	0	0
Hip1r	UID22634	0.0647	0.5009	0.925048	0.627957	1.04587	0.0338357	0	0
Hip1r	UID22636	0.1089	1.1442	0.804511	0.280872	1.07841	0.0944683	0	0
	UID12441	0.063	1.076	0.813071	0.308611	1.04464	0.0898714	0	0
	UID12440	-0.0029	-0.0333	0.995842	0.974116	0.997992	0.00180947	0	0
	UID12445	0.1021	1.1078	0.810615	0.295491	1.07333	0.0911853	0	0
	UID12444	-0.1187	-1.3538	0.770772	0.207469	0.921017	0.113074	0	0
Shank2	UID28609	-0.171	-1.0475	0.821713	0.32107	0.888227	0.0852798	0	0
Crmp1	UID37460	-0.2256	-1.4581	0.756663	0.177429	0.855239	0.121098	0	0
Ncor2	UID24007	0.0891	0.7389	0.880226	0.477999	1.06371	0.055406	0	0
Ccdc177	UID58368	-0.1396	-1.0891	0.811828	0.303269	0.907771	0.0905358	0	0
Bag3	UID22755	-0.2304	-1.5266	0.752304	0.1598	0.852399	0.123607	0	0
Ank2	UID29156	-0.0469	-0.9564	0.84034	0.362561	0.968014	0.0755452	0	0
Cep170b	UID59893	-0.0576	-0.9829	0.834612	0.350116	0.960861	0.0785154	0	0
Vars	UID30977	0.2627	2.3794	0.670126	0.0401726	1.19972	0.173844	0	0
Cep170b	UID59891	0.0425	0.8659	0.857289	0.407865	1.0299	0.066873	0	0
Ncor2	UID24001	0.0443	0.7655	0.875126	0.462615	1.03118	0.0579296	0	0
Ing5	UID21586	-0.2062	-2.6544	0.670126	0.0253813	0.866817	0.173844	0	0
Pdcl	UID30290	-0.0323	-0.3181	0.957505	0.757335	0.97786	0.018859	0	0
Map1b	UID25790	-0.0972	-1.2948	0.781134	0.226306	0.934846	0.107274	0	0
Arhgap32	UID14663	-0.1704	-1.3403	0.772971	0.211683	0.888596	0.111837	0	0
Rims1	UID30036	-0.0198	-0.2765	0.9628	0.788142	0.986369	0.0164638	0	0
Arhgap32	UID14661	0.0003	0.004	0.998986	0.996884	1.00021	0.000440798	0	0
Ccdc124	UID21581	0.049	1.0532	0.820166	0.318316	1.03455	0.0860983	0	0
Sh3d19	UID19640	0.0525	0.904	0.849955	0.388423	1.03706	0.0706041	0	0
Apba1	UID25122	-0.0145	-0.2318	0.967609	0.821632	0.99	0.0143	0	0
Arhgap32	UID14669	0.0624	0.9557	0.840606	0.363032	1.0442	0.0754078	0	0
Isca1	UID21589	0.0482	0.7043	0.885247	0.498335	1.03397	0.0529353	0	0
Rps28	UID5327	0.0426	0.3058	0.95894	0.766461	1.02997	0.0182085	0	0
Ran	UID5326	-0.0842	-1.3615	0.769745	0.204764	0.943307	0.113653	0	0
Tubb4b;Tubb5;Tubb2a;Tubb2b;Tubb4a	UID5457	-0.1232	-1.3546	0.770679	0.20724	0.918149	0.113126	0	0
Tubb4b;Tubb5;Tubb4a;Tubb3	UID5456	0.4208	4.1158	0.669846	0.00238815	1.33867	0.174025	0	0
Rab3c	UID5323	0.0369	0.6012	0.906123	0.561762	1.02591	0.0428129	0	0
Rab1A;Rab1b	UID5322	0.0915	1.4486	0.756663	0.179798	1.06548	0.121098	0	0
Tuba1a;Tuba3a	UID5453	0.1408	1.4056	0.763791	0.192052	1.10252	0.117025	0	0
Ywhaq	UID5452	0.0307	0.5328	0.920605	0.606404	1.02151	0.0359268	0	0
Trio	UID38170	0.0549	0.7368	0.880382	0.47926	1.03879	0.0553289	0	0
Srrm2	UID15823	0.0093	0.2258	0.968631	0.82617	1.00647	0.0138417	0	0
Srrm2	UID15820	-0.0758	-1.0897	0.811828	0.303029	0.948816	0.0905358	0	0
Cadm2	UID15397	0.1156	2.0063	0.700702	0.0741114	1.08343	0.154467	0	0
Tubb4b;Tubb5;Tubb2a;Tubb6;Tubb2b;Tubb4a;Tubb3	UID5459	0.1208	2.0881	0.693048	0.0648587	1.08734	0.159237	0	0
Tubb4b;Tubb5;Tubb2a;Tubb2b;Tubb4a	UID5458	-0.2174	-2.4854	0.670126	0.0336599	0.860114	0.173844	0	0
Gnb1	UID5329	-0.0184	-0.2583	0.965758	0.801733	0.987327	0.0151317	0	0
Gnb1	UID5328	-0.1466	-1.5812	0.74274	0.146878	0.903377	0.129163	0	0
Wipf3	UID3112	-0.0602	-0.3748	0.947305	0.716102	0.959131	0.0235102	0	0
Wipf3	UID3113	-0.0055	-0.0763	0.990402	0.940772	0.996195	0.00418833	0	0
Igsf11	UID3110	0.0531	0.8044	0.870328	0.440864	1.03749	0.0603172	0	0
Dnah2	UID3111	0.0821	1.6258	0.734437	0.136661	1.05856	0.134045	0	0
Wipf3	UID3116	0.0084	0.1284	0.980541	0.900493	1.00584	0.00853406	0	0
Chgb	UID3441	0.1293	2.4702	0.670126	0.0342576	1.09376	0.173844	0	0
Wipf3	UID3114	0.0414	0.638	0.898293	0.538545	1.02911	0.0465821	0	0
Wipf3	UID3115	0.1009	1.7423	0.714255	0.113671	1.07244	0.146147	0	0
Ntrk3	UID12625	-0.145	-1.7589	0.711601	0.11106	0.904379	0.147764	0	0
Wdfy3	UID12624	-0.0016	-0.0302	0.996215	0.976528	0.998892	0.00164691	0	0
Ubr2	UID12627	-0.1046	-1.3676	0.768528	0.203255	0.930063	0.11434	0	0
Prkce	UID3448	0.0691	1.5732	0.745226	0.148346	1.04906	0.127712	0	0
Prkce	UID3449	0.049	0.7037	0.885342	0.498714	1.03455	0.0528891	0	0
Wdfy3	UID12623	-0.0983	-0.9789	0.835616	0.352166	0.934133	0.077993	0	0
Commd2	UID16188	-0.3116	-2.8813	0.670126	0.0173835	0.805748	0.173844	0	0
Clip3	UID25129	-0.008	-0.0626	0.99149	0.951433	0.99447	0.00371159	0	0
Map3k9	UID38720	0.0085	0.1479	0.977733	0.88548	1.00591	0.00977972	0	0
Map3k9	UID38721	0.0239	0.4207	0.938268	0.683354	1.0167	0.0276731	0	0
Larp1	UID28176	-0.0094	-0.196	0.970574	0.848705	0.993506	0.0129712	0	0
Fbxo42	UID43709	0.0381	0.4404	0.934858	0.669625	1.02676	0.0292543	0	0
Arhgap32	UID14654	-0.0523	-0.7032	0.885514	0.498981	0.964398	0.0528045	0	0
Macf1	UID30620	-0.0423	-0.8672	0.857289	0.407185	0.971106	0.066873	0	0
Tjp2	UID24293	0.0408	0.7335	0.880382	0.480975	1.02868	0.0553289	0	0
Pafah1b2	UID27451	0.0582	1.1537	0.802203	0.276815	1.04117	0.095716	0	0
Syn1	UID2868	0.1037	1.4826	0.756663	0.170935	1.07453	0.121098	0	0
Tjp2	UID24297	0.0356	0.354	0.952265	0.731151	1.02498	0.0212421	0	0
Tjp2	UID24296	-0.1753	-1.7888	0.71116	0.105889	0.885583	0.148033	0	0
Syn1	UID2865	0.0319	0.3659	0.949717	0.722534	1.02236	0.0224058	0	0
Syn1	UID2864	0.0436	0.5989	0.906327	0.563216	1.03068	0.0427149	0	0
Syn1	UID2867	0.0824	0.8875	0.853481	0.39699	1.05878	0.068806	0	0
Ralgapa2	UID32130	-0.0127	-0.1117	0.983702	0.913416	0.991236	0.00713635	0	0
Syn1	UID2861	0.133	1.7915	0.71116	0.105314	1.09657	0.148033	0	0
Syn1	UID2860	0.0159	0.2353	0.967447	0.819024	1.01108	0.0143726	0	0
Syn1	UID2863	-0.0672	-1.0602	0.817958	0.31528	0.954489	0.087269	0	0
Syn1	UID2862	0.142	1.66	0.724219	0.129878	1.10343	0.14013	0	0
Ranbp3	UID20981	0.0014	0.0161	0.997571	0.987493	1.00097	0.00105633	0	0
Trerf1	UID16189	0.0728	1.2657	0.786335	0.235875	1.05176	0.104392	0	0
Lhfpl3	UID20982	-0.3047	-4.1578	0.669846	0.00223932	0.809611	0.174025	0	0
Zmym2	UID20985	-0.1916	-3.2862	0.669846	0.00880658	0.875634	0.174025	0	0
Cttnbp2nl	UID20456	-0.1266	-1.3577	0.770578	0.20628	0.915988	0.113183	0	0
Smurf1	UID20987	-0.0166	-0.2139	0.969261	0.835199	0.98856	0.0135595	0	0
Zmym2;Zmym5	UID20986	0.0065	0.0773	0.990199	0.940025	1.00452	0.0042774	0	0
Ubxn2b	UID58142	0.0201	0.1687	0.973971	0.869574	1.01403	0.0114541	0	0
Atxn3	UID20988	0.0129	0.1764	0.973091	0.863688	1.00898	0.0118464	0	0
Cttnbp2nl	UID20458	0.0127	0.2181	0.968978	0.831964	1.00884	0.0136861	0	0
Arhgap32	UID14655	0.076	1.6923	0.718151	0.12307	1.05409	0.143784	0	0
Srrm2	UID15833	0.0541	0.768	0.875126	0.461368	1.03821	0.0579296	0	0
Clasp2	UID47150	0.0422	0.5558	0.915048	0.591358	1.02968	0.038556	0	0
Srcin1	UID22969	0.054	0.6533	0.897066	0.529258	1.03814	0.0471758	0	0
Prrc2a	UID13280	0.0937	1.029	0.825443	0.329258	1.0671	0.0833129	0	0
Syn3	UID17869	0.101	1.0763	0.813094	0.308661	1.07252	0.0898591	0	0
Srcin1	UID22961	0.0538	0.5532	0.915377	0.593017	1.038	0.0383999	0	0
Srcin1	UID22960	-0.154	-2.1134	0.687445	0.062427	0.898755	0.162762	0	0
Srcin1	UID22962	0.0487	0.6493	0.897617	0.531673	1.03433	0.0469087	0	0
Srcin1	UID22965	0.0952	1.2201	0.794278	0.25219	1.06821	0.100027	0	0
Srcin1	UID22964	0.0787	0.6576	0.896404	0.526581	1.05607	0.0474961	0	0
Srcin1	UID22967	0.0007	0.0165	0.997571	0.987167	1.00049	0.00105633	0	0
Macf1	UID30628	-0.0505	-0.6699	0.892949	0.519029	0.965602	0.0491732	0	0
Fgf12	UID26284	0.1425	2.9648	0.669846	0.0149494	1.10382	0.174025	0	0
Arhgap35	UID19742	0.1171	1.4664	0.756663	0.175209	1.08455	0.121098	0	0
Sptbn1	UID73349	0.0901	1.8772	0.70628	0.0914924	1.06444	0.151023	0	0
Sptbn1	UID73348	0.0887	1.8975	0.70628	0.0885293	1.06341	0.151023	0	0
Nav1	UID17528	0.045	0.8834	0.854454	0.398838	1.03168	0.0683111	0	0
Sptbn1	UID73347	0.1495	2.4738	0.670126	0.0341505	1.10918	0.173844	0	0
Dmxl2	UID15538	-0.2471	-1.6098	0.737695	0.140489	0.842588	0.132123	0	0
Dmxl2	UID15539	0.0993	2.0325	0.698802	0.070997	1.07125	0.155646	0	0
Tmem186	UID30111	-0.2976	-1.9071	0.70628	0.0875142	0.813605	0.151023	0	0
Ccdc43	UID30110	0.0372	0.651	0.897617	0.53049	1.02612	0.0469087	0	0
Dpysl2	UID33099	-0.1775	-2.1116	0.687445	0.0626358	0.884234	0.162762	0	0
Carhsp1	UID30115	-0.015	-0.1241	0.982033	0.90382	0.989657	0.00787399	0	0
Carhsp1	UID30114	0.3054	1.74	0.715667	0.114443	1.23576	0.145289	0	0
Med1	UID20181	0.0582	0.7211	0.882288	0.488337	1.04117	0.0543894	0	0
Map4k5	UID15531	-0.0155	-0.2757	0.9628	0.788694	0.989314	0.0164638	0	0
Dmxl2	UID15532	-0.0125	-0.1578	0.975267	0.877989	0.991373	0.0108767	0	0
Prkag2	UID19601	-0.116	-1.2076	0.795482	0.256746	0.922742	0.0993698	0	0
Med1	UID20185	0.1626	1.2959	0.781134	0.225964	1.1193	0.107274	0	0
Med1	UID20184	-0.065	-1.008	0.828077	0.33869	0.955945	0.0819295	0	0
Med1	UID20186	0.0741	1.0211	0.82603	0.332769	1.0527	0.0830043	0	0
Nav1	UID17573	0.0541	0.6331	0.898723	0.541784	1.03821	0.0463743	0	0
Syn3	UID17860	-0.0265	-0.2895	0.961679	0.77851	0.981799	0.01697	0	0
Ankrd17	UID20675	0.1796	1.6609	0.724219	0.129701	1.13257	0.14013	0	0
Map1b	UID34808	0.0482	1.0738	0.813471	0.309445	1.03397	0.0896577	0	0
Farp1	UID1499	0.0404	0.7406	0.879433	0.47687	1.0284	0.0557971	0	0
Sptbn1	UID41868	-0.0162	-0.3299	0.955896	0.748608	0.988834	0.0195892	0	0
Arhgef1	UID27454	0.0046	0.0541	0.992884	0.958008	1.00319	0.00310149	0	0
Pard3	UID20679	-0.1226	-2.4967	0.670126	0.0327637	0.918531	0.173844	0	0
Ankrd17	UID20678	-0.0568	-0.2425	0.967419	0.813573	0.961394	0.0143852	0	0
Mast1	UID62295	0.041	0.7089	0.884283	0.495437	1.02883	0.0534087	0	0
Syn3	UID17863	0.0015	0.0293	0.99625	0.9772	1.00104	0.00163187	0	0
Mapt	UID34612	-0.0237	-0.4987	0.925132	0.629308	0.983707	0.0337962	0	0
Enah	UID37900	0.0243	0.3837	0.945915	0.709679	1.01699	0.0241477	0	0
Atp2a2	UID2241	-0.0255	-0.3982	0.943838	0.69926	0.98248	0.0251023	0	0
Acot1	UID2240	-0.0051	-0.0757	0.990435	0.941238	0.996471	0.00417421	0	0
Pja1	UID2243	-0.0873	-1.4736	0.756663	0.173032	0.941283	0.121098	0	0
Atp2a2	UID2242	-0.0023	-0.0539	0.992884	0.958125	0.998407	0.00310149	0	0
Syn3	UID17866	-0.0066	-0.0875	0.988248	0.932099	0.995436	0.00513426	0	0
Pja1	UID2247	-0.0778	-1.1314	0.807218	0.285656	0.947501	0.0930094	0	0
Pja1	UID2246	0.1276	1.1218	0.808034	0.289794	1.09247	0.0925702	0	0
Pja1	UID2249	0.2078	2.7781	0.670126	0.0206466	1.15493	0.173844	0	0
Pja1	UID2248	-0.0312	-0.4517	0.933745	0.661715	0.978606	0.0297717	0	0
Lrrc75a	UID13283	-0.0658	-1.2301	0.791167	0.248263	0.955415	0.101732	0	0
Rims1	UID52114	0.0149	0.1594	0.974591	0.876719	1.01038	0.0111778	0	0
Fam63b	UID43705	-0.1324	-1.1305	0.807218	0.286327	0.912313	0.0930094	0	0
Gpatch8	UID106	-0.0254	-0.1034	0.985451	0.919824	0.982548	0.00636491	0	0
Atxn2l	UID13229	-0.1341	-1.6588	0.724219	0.129894	0.911238	0.14013	0	0
Afap1	UID45972	-0.0676	-1.1995	0.795486	0.259443	0.954224	0.0993673	0	0
Ptpn4	UID23981	0.0307	0.5299	0.921597	0.608343	1.02151	0.035459	0	0
Git1	UID10950	-0.066	-1.1193	0.80845	0.290636	0.955283	0.092347	0	0
Git1	UID10952	-0.0617	-1.0615	0.817852	0.314784	0.958134	0.0873252	0	0
Git1	UID10955	0.0279	0.4432	0.934858	0.667565	1.01953	0.0292543	0	0
Farp1	UID1493	-0.1198	-1.7792	0.71116	0.107217	0.920315	0.148033	0	0
Ppp2r5e	UID27436	0.0112	0.1987	0.970574	0.84671	1.00779	0.0129712	0	0
Git1	UID10959	0.0003	0.0062	0.998679	0.995205	1.00021	0.000573904	0	0
Git1	UID10958	0.0018	0.0161	0.997571	0.987473	1.00125	0.00105633	0	0
Rims1	UID52113	0.029	0.5706	0.913144	0.581483	1.0203	0.0394608	0	0
Ank2	UID16984	-0.101	-1.755	0.711601	0.111385	0.932386	0.147764	0	0
Ank2	UID48500	0.0844	1.4157	0.762746	0.188911	1.06025	0.11762	0	0
Eps15l1	UID9645	0.0074	0.1399	0.979069	0.891641	1.00514	0.00918688	0	0
Dync1li1	UID29552	0.2042	1.8437	0.706587	0.0969493	1.15205	0.150834	0	0
Mtor	UID22733	-0.3627	-4.8958	0.669846	0.00075312	0.777708	0.174025	0	0
Ablim1	UID18447	0.1147	2.2665	0.676986	0.04817	1.08275	0.16942	0	0
Cherp	UID17445	0.0333	0.4908	0.926559	0.634823	1.02335	0.033127	0	0
Bsn	UID57051	0.0376	0.4225	0.938151	0.682164	1.0264	0.0277271	0	0
Nudt11;Nudt10	UID34572	-0.0766	-1.6817	0.718151	0.125153	0.94829	0.143784	0	0
Bsn	UID57052	0.0874	1.3665	0.768528	0.203262	1.06245	0.11434	0	0
Fam160a2	UID58296	0.1953	2.3847	0.670126	0.0398178	1.14496	0.173844	0	0
Myo9b	UID23219	0.6333	2.0197	0.70024	0.0728473	1.55111	0.154753	0	0
Taok1	UID8937	0.0155	0.2537	0.966037	0.805128	1.0108	0.0150064	0	0
Trappc9	UID7211	-0.0536	-0.498	0.925132	0.629931	0.963529	0.0337962	0	0
Nufip2	UID8930	0.0286	0.5913	0.908232	0.568108	1.02002	0.0418032	0	0
Khsrp	UID7213	0.0301	0.675	0.892515	0.515751	1.02108	0.0493847	0	0
Khsrp	UID7212	0.0122	0.1911	0.971354	0.852447	1.00849	0.0126223	0	0
Ulk2	UID23210	0.078	1.1227	0.80771	0.289433	1.05555	0.0927447	0	0
Ulk2	UID23211	-0.059	-0.7916	0.871985	0.448133	0.959929	0.059491	0	0
Ulk2	UID23212	0.0089	0.0738	0.990543	0.942742	1.00619	0.00412646	0	0
Marcks	UID35294	0.1016	1.0228	0.825848	0.332034	1.07296	0.0831001	0	0
Pag1	UID7219	-0.0264	-0.362	0.950688	0.725382	0.981867	0.0219618	0	0
Taok1	UID8938	0.0609	0.8345	0.863488	0.424735	1.04312	0.0637437	0	0
Ppp1r35	UID21548	-0.012	-0.2068	0.969889	0.840566	0.991717	0.0132778	0	0
Tacc2	UID53991	0.0983	1.7602	0.711511	0.110453	1.07051	0.147818	0	0
Tacc2	UID53992	0.1186	2.0918	0.69173	0.0643826	1.08568	0.160063	0	0
Add1	UID23280	0.0191	0.4345	0.93494	0.673612	1.01333	0.0292162	0	0
Ctnna2	UID27469	0.0511	0.9403	0.843457	0.370351	1.03605	0.0739369	0	0
Ncam1	UID34722	0.0789	1.525	0.752304	0.159828	1.05621	0.123607	0	0
Ncam1	UID34723	0.0642	1.2692	0.786335	0.234584	1.04551	0.104392	0	0
Ctnna2	UID27468	-0.1258	-0.9191	0.848956	0.381034	0.916496	0.0711151	0	0
Tanc2	UID31539	0.0384	0.428	0.935833	0.678285	1.02697	0.0288018	0	0
	UID21116	-0.053	-1.2055	0.795486	0.257179	0.96393	0.0993673	0	0
Rufy3	UID61678	0.0489	0.8756	0.856057	0.402864	1.03448	0.0674973	0	0
Rufy3	UID61679	-0.2722	-3.1253	0.669846	0.0116045	0.828056	0.174025	0	0
Sorbs1	UID10523	-0.0226	-0.2211	0.968932	0.829767	0.984457	0.0137065	0	0
Ablim1	UID18445	-0.0155	-0.1721	0.973971	0.867041	0.989314	0.0114541	0	0
Mapk12	UID1748	0.0853	0.7512	0.878834	0.470927	1.06091	0.0560931	0	0
Aak1	UID26938	0.0421	0.6704	0.892949	0.518628	1.02961	0.0491732	0	0
Aak1	UID26939	0.0175	0.3559	0.951857	0.729696	1.0122	0.0214285	0	0
Ralgapa2	UID655	-0.0666	-0.7528	0.878834	0.470008	0.954886	0.0560931	0	0
Ralgapa2	UID654	-0.0342	-0.5842	0.908889	0.572666	0.976573	0.0414891	0	0
Mapk12	UID1747	0.0853	0.7512	0.878834	0.470927	1.06091	0.0560931	0	0
Ell	UID1746	0.0963	1.7106	0.715951	0.119546	1.06903	0.145117	0	0
Chd6	UID651	-0.2778	-1.7307	0.715675	0.116158	0.824848	0.145284	0	0
Chd6	UID650	-0.0459	-0.6533	0.897066	0.529239	0.968685	0.0471758	0	0
Ralgapa2	UID653	-0.2352	-2.1145	0.687381	0.0623447	0.849567	0.162803	0	0
Shank2	UID28603	0.0154	0.0885	0.988029	0.931323	1.01073	0.00523047	0	0
Dnajb2	UID23371	0.1814	3.0858	0.669846	0.0122227	1.13398	0.174025	0	0
Elfn1	UID17058	0.0179	0.2257	0.968631	0.826244	1.01248	0.0138417	0	0
Shank2	UID28601	-0.0548	-0.4372	0.934858	0.671866	0.962728	0.0292543	0	0
Stxbp5l	UID40239	0.073	1.2683	0.786335	0.234894	1.0519	0.104392	0	0
Rasgrp2	UID54373	-0.2938	-3.4653	0.669846	0.0066612	0.815751	0.174025	0	0
Map2	UID25911	-0.0527	-0.7139	0.88361	0.492635	0.96413	0.0537393	0	0
Map2	UID25913	-0.0163	-0.2937	0.960255	0.77533	0.988765	0.0176132	0	0
Map2	UID25912	0.065	1.2365	0.789566	0.245961	1.04608	0.102611	0	0
Map2	UID25915	-0.0027	-0.0476	0.993853	0.96299	0.99813	0.00267765	0	0
Sugp1	UID17448	-0.0551	-1.0101	0.827922	0.337492	0.962528	0.0820105	0	0
Map2	UID25917	-0.0511	-0.6785	0.891448	0.513812	0.9652	0.049904	0	0
Fmn2	UID22638	-0.0389	-0.3009	0.959579	0.770066	0.973397	0.0179192	0	0
Map2	UID25919	-0.0467	-0.2474	0.967036	0.809929	0.968148	0.0145575	0	0
Map2	UID25918	0.0236	0.4958	0.925905	0.631313	1.01649	0.0334338	0	0
Tra2b;Tra2a	UID36821	0.0793	1.1289	0.807218	0.28694	1.05651	0.0930094	0	0
Rap1gap	UID387	0.0602	0.6298	0.89893	0.543817	1.04261	0.0462743	0	0
Rap1gap	UID385	-0.0123	-0.2502	0.966736	0.807768	0.991511	0.0146919	0	0
Rap1gap	UID384	0.0455	0.5514	0.9157	0.594211	1.03204	0.0382468	0	0
Rap1gap	UID383	0.1586	1.5398	0.751192	0.156593	1.1162	0.124249	0	0
Rap1gap	UID382	0.0295	0.4274	0.936021	0.678611	1.02066	0.0287143	0	0
Rap1gap	UID381	0.1358	1.6814	0.718151	0.125194	1.0987	0.143784	0	0
Map1b	UID34801	-0.0131	-0.1401	0.979069	0.89153	0.990961	0.00918688	0	0
Stxbp5l	UID40238	0.073	1.2683	0.786335	0.234894	1.0519	0.104392	0	0
Rap1gap	UID389	0.0238	0.4108	0.940721	0.690318	1.01663	0.0265391	0	0
Rap1gap	UID388	0.0351	0.469	0.930424	0.649729	1.02463	0.0313193	0	0
Fmnl2	UID478	0.0085	0.1196	0.983006	0.90733	1.00591	0.00744403	0	0
Sugp2	UID17449	-0.1228	-1.6591	0.724219	0.129821	0.918403	0.14013	0	0
Brsk1	UID40571	0.0628	1.2131	0.795482	0.254403	1.04449	0.0993698	0	0
Plch2	UID471	0.1124	1.3543	0.770661	0.206963	1.08103	0.113137	0	0
Sgta	UID60218	-0.1038	-1.6269	0.734437	0.136602	0.930579	0.134045	0	0
Klhdc7a	UID473	0.2419	2.2348	0.677418	0.0510934	1.18255	0.169143	0	0
Plch2	UID472	-0.0519	-0.5645	0.913557	0.585672	0.964665	0.0392645	0	0
Cdc42bpb	UID13374	0.0978	0.8245	0.867075	0.430072	1.07014	0.0619435	0	0
Cdc42bpb	UID13375	0.1374	1.8348	0.707473	0.0983484	1.09992	0.15029	0	0
Fmnl2	UID477	-0.009	-0.1993	0.970574	0.846223	0.993781	0.0129712	0	0
Fmnl2	UID476	0.0232	0.3706	0.948291	0.719163	1.01621	0.0230585	0	0
Sltm	UID29251	-0.0513	-0.7144	0.8835	0.492161	0.965066	0.0537934	0	0
Brsk2	UID42525	-0.1302	-1.8168	0.710586	0.101235	0.913705	0.148383	0	0
Eif3c	UID18708	0.0811	0.8745	0.85621	0.403673	1.05782	0.0674197	0	0
Eif3c	UID18709	0.036	0.7759	0.873993	0.456663	1.02527	0.0584923	0	0
Eif3c	UID18705	-0.0198	-0.3448	0.953542	0.73775	0.986369	0.02066	0	0
Brsk2	UID59220	-0.2804	-1.8719	0.70628	0.0926364	0.823363	0.151023	0	0
Stac2	UID18700	0.1384	1.16	0.801622	0.274508	1.10068	0.0960303	0	0
Setd2	UID25216	0.016	0.2425	0.967419	0.813629	1.01115	0.0143852	0	0
Map4k4	UID6164	-0.1207	-1.2993	0.78072	0.224817	0.919741	0.107505	0	0
Map4k4	UID6165	0.0664	0.9697	0.838629	0.356495	1.0471	0.07643	0	0
Map4k4	UID6166	-0.073	-0.5556	0.915048	0.591494	0.950659	0.038556	0	0
Clasp2	UID15713	0.0192	0.3734	0.947387	0.717018	1.0134	0.0234727	0	0
Osbpl11	UID17709	0.0894	1.6404	0.72952	0.133572	1.06393	0.136963	0	0
Elfn1	UID17057	0.0723	1.3693	0.767829	0.202395	1.05139	0.114735	0	0
Map4k4	UID6162	0.1049	2.5912	0.670126	0.0279576	1.07542	0.173844	0	0
Map4k4	UID6163	0.1032	1.539	0.751314	0.156778	1.07415	0.124178	0	0
Bcas3	UID17255	0.0378	0.447	0.934411	0.664947	1.02655	0.0294619	0	0
Elfn1	UID17056	0.1428	0.611	0.903919	0.555676	1.10405	0.0438703	0	0
Map4k4	UID6168	0.0589	1.4068	0.763791	0.191336	1.04167	0.117025	0	0
Map4k4	UID6169	0.0598	0.7935	0.871985	0.447095	1.04232	0.059491	0	0
Ndrg1	UID10571	-0.0566	-0.9122	0.849955	0.384313	0.961527	0.0706041	0	0
Amer2	UID17250	-0.0831	-0.7664	0.875126	0.462256	0.944027	0.0579296	0	0
Sphkap	UID11620	-0.013	-0.2828	0.962747	0.783419	0.99103	0.0164878	0	0
Sphkap	UID11621	-0.1461	-3.0595	0.669846	0.0127688	0.90369	0.174025	0	0
Jmjd1c	UID11150	-0.0763	-1.1669	0.801349	0.272021	0.948487	0.0961786	0	0
Sphkap	UID11623	-0.0852	-0.5236	0.921789	0.612682	0.942654	0.0353684	0	0
Jmjd1c	UID11156	0.0347	0.7364	0.880382	0.479305	1.02434	0.0553289	0	0
Sphkap	UID11625	-0.0207	-0.2733	0.963304	0.790542	0.985754	0.0162366	0	0
Sphkap	UID11627	-0.1329	-2.4053	0.670126	0.0381986	0.911996	0.173844	0	0
Sphkap	UID11628	-0.0697	-0.5842	0.908889	0.572878	0.952836	0.0414891	0	0
Prickle1	UID7346	-0.0092	-0.1269	0.980751	0.901696	0.993643	0.0084414	0	0
Arhgap33	UID14478	0.0722	0.9658	0.838629	0.358337	1.05132	0.07643	0	0
Nlgn2	UID11159	-0.0063	-0.137	0.97942	0.893902	0.995643	0.00903093	0	0
Rragc	UID29962	-0.0329	-0.6549	0.897066	0.528065	0.977454	0.0471758	0	0
Sgip1	UID50556	0.0378	0.3621	0.950688	0.72529	1.02655	0.0219618	0	0
Glrx3	UID20857	-0.154	-1.3598	0.77054	0.205652	0.898755	0.113205	0	0
Znhit3	UID20856	0.0365	0.7829	0.87265	0.452773	1.02562	0.0591599	0	0
Nav1	UID29257	0.0874	0.5878	0.908531	0.570557	1.06245	0.0416604	0	0
Sipa1l1	UID16540	-0.5052	-2.1576	0.677418	0.0580602	0.704563	0.169143	0	0
Tp53bp1	UID5668	0.022	0.4105	0.940731	0.690549	1.01537	0.0265344	0	0
Tp53bp1	UID5669	0.0136	0.3188	0.957505	0.756779	1.00947	0.018859	0	0
Myo9b	UID23220	0.0253	0.3947	0.944309	0.701892	1.01769	0.0248859	0	0
Pak1	UID25531	0.0746	0.8246	0.867075	0.430059	1.05307	0.0619435	0	0
Tp53bp1	UID5662	-0.0675	-1.1889	0.796413	0.263356	0.95429	0.0988616	0	0
Tp53bp1	UID5663	-0.0248	-0.4523	0.933638	0.661209	0.982957	0.0298217	0	0
Tp53bp1	UID5661	0.0222	0.4034	0.942511	0.69555	1.01551	0.0257135	0	0
Tp53bp1	UID5666	0.0849	1.6009	0.739153	0.142094	1.06061	0.131265	0	0
Tp53bp1	UID5667	-0.0382	-0.5338	0.920538	0.60585	0.973869	0.0359582	0	0
Tp53bp1	UID5664	0.0218	0.176	0.973095	0.864048	1.01523	0.0118448	0	0
Jph3	UID22356	0.0461	0.8489	0.859816	0.416796	1.03247	0.0655944	0	0
Jph1	UID22357	0.231	2.9602	0.670126	0.0152485	1.17365	0.173844	0	0
Jph3	UID22354	-0.0876	-1.5993	0.739153	0.142438	0.941087	0.131265	0	0
Apoa1bp	UID18521	-0.001	-0.0177	0.997571	0.986265	0.999307	0.00105633	0	0
Palld	UID22350	0.0507	0.4402	0.934858	0.66975	1.03577	0.0292543	0	0
Jph3	UID22351	-0.06	-0.6589	0.896175	0.525797	0.959264	0.0476072	0	0
Ptk2	UID31175	-0.0053	-0.1055	0.984758	0.91817	0.996333	0.00667054	0	0
Cep170b	UID59890	0.0465	0.4421	0.934858	0.6684	1.03276	0.0292543	0	0
Zbtb4	UID27188	0.0076	0.1187	0.983006	0.907969	1.00528	0.00744403	0	0
Jph1	UID22358	-0.1466	-1.9275	0.70628	0.0846623	0.903377	0.151023	0	0
Jph1	UID22359	-0.0217	-0.2595	0.965758	0.800879	0.985071	0.0151317	0	0
Fam21	UID28078	0.0091	0.0971	0.986597	0.924665	1.00633	0.00586004	0	0
Atp2b1	UID33026	0.0013	0.0084	0.998544	0.993501	1.0009	0.00063285	0	0
Tmem200a	UID29125	-0.0445	-0.6577	0.896404	0.526536	0.969626	0.0474961	0	0
Myef2	UID29126	0.1766	1.0849	0.81281	0.305028	1.13022	0.0900108	0	0
Uba3	UID29127	-0.0613	-0.7335	0.880382	0.481165	0.9584	0.0553289	0	0
Gopc	UID14968	0.0186	0.1192	0.983006	0.907655	1.01298	0.00744403	0	0
Trim9	UID29122	0.0892	1.4117	0.762974	0.189948	1.06378	0.11749	0	0
Utp15	UID29123	0.0514	0.9318	0.845562	0.374532	1.03627	0.0728545	0	0
Tprg1l	UID30283	-0.0329	-0.4206	0.938268	0.683477	0.977454	0.0276731	0	0
Tppp	UID59741	0.0984	1.5154	0.754295	0.162221	1.07059	0.122459	0	0
Osbpl3	UID30287	-0.0427	-0.7613	0.876769	0.464949	0.970836	0.0571148	0	0
Klc4	UID30285	-0.1198	-1.939	0.70628	0.083029	0.920315	0.151023	0	0
Tprg1l	UID30284	-0.0108	-0.1794	0.972359	0.861418	0.992542	0.0121731	0	0
Efhd2	UID21582	0.1077	1.5396	0.750395	0.156278	1.07751	0.12471	0	0
Rsrc1	UID30289	0.1321	1.9898	0.703696	0.0762075	1.09589	0.152615	0	0
Ampd2	UID30288	-0.0907	-0.839	0.862974	0.422295	0.939067	0.0640023	0	0
Zeb2	UID23684	-0.1586	-1.7622	0.711511	0.110479	0.895894	0.147818	0	0
Tle4	UID10591	-0.2727	-1.0976	0.810615	0.299729	0.827769	0.0911853	0	0
Lima1	UID22138	0.0168	0.3899	0.944895	0.705229	1.01171	0.0246163	0	0
Gas2l1	UID17878	-0.0006	-0.0102	0.998437	0.992065	0.999584	0.000679159	0	0
Usp11	UID20308	-0.0309	-0.5023	0.925048	0.626916	0.978809	0.0338357	0	0
Tle4	UID10590	-0.07	-1.4383	0.757098	0.182466	0.952638	0.120848	0	0
Sptbn1	UID10393	0.0324	0.7968	0.871965	0.445027	1.02271	0.0595007	0	0
Sptbn1	UID10392	0.0027	0.028	0.996581	0.978248	1.00187	0.00148739	0	0
Syn3	UID17871	-0.0233	-0.2522	0.966533	0.806321	0.983979	0.0147835	0	0
Sptbn1	UID10390	-0.0255	-0.6061	0.904897	0.558629	0.98248	0.0434009	0	0
Sptbn1	UID10397	0.0954	1.9751	0.704508	0.0780095	1.06836	0.152114	0	0
Sptbn1	UID10396	-0.0114	-0.1061	0.984758	0.917743	0.992129	0.00667054	0	0
Sptbn1	UID10395	0.0071	0.0609	0.99149	0.952689	1.00493	0.00371159	0	0
Sptbn1	UID10394	0.1425	3.1466	0.669846	0.0110516	1.10382	0.174025	0	0
Dpysl3	UID27557	0.012	0.174	0.973666	0.865573	1.00835	0.0115898	0	0
Kazn	UID27781	-0.0216	-0.0889	0.988007	0.931038	0.98514	0.00523982	0	0
Iws1	UID16673	-0.0462	-0.5986	0.906495	0.563566	0.968484	0.0426348	0	0
Ehbp1	UID27786	-0.217	-2.0911	0.692817	0.06479	0.860353	0.159382	0	0
Ehbp1	UID27787	-0.0262	-0.3064	0.958894	0.765965	0.982003	0.0182294	0	0
Ncdn	UID24193	0.0858	1.4955	0.756663	0.167246	1.06128	0.121098	0	0
Ncdn	UID24196	0.0132	0.2495	0.966736	0.808306	1.00919	0.0146919	0	0
Slc4a8	UID17905	-0.0698	-0.6562	0.896938	0.527475	0.95277	0.0472378	0	0
Pxn	UID19410	0.1255	2.4532	0.670126	0.0352474	1.09089	0.173844	0	0
Prkce	UID34922	0.1619	1.5926	0.740833	0.144304	1.11876	0.13028	0	0
Htatsf1	UID14826	0.0482	1.0292	0.825443	0.328864	1.03397	0.0833129	0	0
Sp4	UID10596	0.2439	2.2344	0.677418	0.0511253	1.18419	0.169143	0	0
Dpysl3	UID27556	-0.0006	-0.012	0.998146	0.990699	0.999584	0.000805773	0	0
Clasp2	UID15703	0.0308	0.7048	0.885247	0.497847	1.02158	0.0529353	0	0
Clasp2	UID15702	0.0477	1.0429	0.822544	0.322803	1.03362	0.084841	0	0
Clasp2	UID15701	-0.1187	-1.7741	0.71116	0.108389	0.921017	0.148033	0	0
Clasp2	UID15700	0.0095	0.1876	0.971532	0.85513	1.00661	0.012543	0	0
Rbm7	UID20866	0.0438	0.3543	0.952155	0.730917	1.03083	0.0212922	0	0
Clasp2	UID15706	0.0416	0.525	0.921667	0.61175	1.02925	0.0354259	0	0
Sec61b	UID20864	0.0077	0.0744	0.990543	0.942266	1.00535	0.00412646	0	0
Sec61b	UID20865	-0.0246	-0.2429	0.967419	0.8133	0.983093	0.0143852	0	0
Rbm7	UID20869	0.0901	0.9531	0.840675	0.364428	1.06444	0.0753718	0	0
Kiaa0226	UID13930	0.1354	1.0976	0.810615	0.299723	1.0984	0.0911853	0	0
Tubb4b;Tubb5;Tubb2a;Tubb2b	UID5455	-0.1848	-2.5873	0.670126	0.0283933	0.879771	0.173844	0	0
Pacs2	UID8338	0.0428	0.8429	0.862356	0.419986	1.03011	0.0643133	0	0
Rabl6	UID9348	-0.0564	-0.5553	0.915048	0.59166	0.961661	0.038556	0	0
Mark2	UID37993	-0.1095	-1.2258	0.79271	0.250128	0.926909	0.100886	0	0
Pacs2	UID8332	-0.1271	-1.9303	0.70628	0.0839361	0.91567	0.151023	0	0
Pacs2	UID8331	-0.0817	-0.7841	0.872575	0.452312	0.944944	0.0591972	0	0
Pacs2	UID8330	-0.0454	-0.8976	0.849955	0.391557	0.969021	0.0706041	0	0
Pacs2	UID8337	-0.0052	-0.1086	0.984505	0.915765	0.996402	0.00678192	0	0
Dpysl3	UID27555	0.0893	0.9387	0.84408	0.371389	1.06385	0.0736163	0	0
Pacs2	UID8335	0.0202	0.3483	0.952512	0.735225	1.0141	0.0211294	0	0
Pacs2	UID8334	-0.0411	-0.5566	0.914648	0.590786	0.971914	0.0387461	0	0
Grin1	UID4139	-0.1611	-1.1943	0.795486	0.261655	0.894343	0.0993673	0	0
Grin1	UID4138	-0.0182	-0.2551	0.965758	0.804126	0.987464	0.0151317	0	0
Specc1	UID9329	0.0434	0.9284	0.846389	0.376173	1.03054	0.0724298	0	0
Specc1	UID9328	0.1051	1.1916	0.795898	0.262651	1.07557	0.0991425	0	0
Sipa1l1	UID16541	-0.0106	-0.089	0.988007	0.930914	0.99268	0.00523982	0	0
Dgkg	UID19614	0.0966	0.9976	0.830788	0.343463	1.06925	0.0805099	0	0
Spats2l	UID19617	0.036	0.4253	0.936767	0.680191	1.02527	0.0283682	0	0
Spats2l	UID19616	0.0009	0.0108	0.998291	0.991571	1.00062	0.000743027	0	0
Grin2a	UID4131	0.0219	0.273	0.963304	0.790682	1.0153	0.0162366	0	0
Ywhaq	UID5451	-0.0413	-0.9251	0.847582	0.377798	0.971779	0.0718182	0	0
Specc1	UID9321	-0.0372	-0.4647	0.931435	0.6527	0.974545	0.0308474	0	0
Grin2a	UID4132	-0.1771	-0.8238	0.867098	0.430499	0.884479	0.0619317	0	0
Specc1	UID9327	0.0187	0.3766	0.947305	0.714751	1.01305	0.0235102	0	0
Grin2a	UID4134	-0.0019	-0.0257	0.996951	0.98006	0.998684	0.00132618	0	0
Grin1	UID4137	-0.1617	-1.462	0.756663	0.176383	0.893971	0.121098	0	0
Grin1	UID4136	-0.2359	-3.433	0.669846	0.00699907	0.849155	0.174025	0	0
Srrt	UID52012	0.0418	0.9822	0.834628	0.35037	1.0294	0.0785071	0	0
Kif5c	UID26012	0.0132	0.259	0.965758	0.801126	1.00919	0.0151317	0	0
Dync1li1	UID61026	-0.0539	-0.8353	0.863212	0.424251	0.963329	0.0638826	0	0
Prkce	UID34920	0.2316	2.1608	0.677418	0.0577539	1.17414	0.169143	0	0
Ctnnd2	UID33499	0.0127	0.1638	0.97436	0.873369	1.00884	0.0112804	0	0
Dpysl3	UID27554	0.0028	0.0322	0.995902	0.974958	1.00194	0.00178352	0	0
Zranb2	UID86590	0.0075	0.1106	0.984092	0.914267	1.00521	0.00696451	0	0
Clmn	UID16822	-0.0159	-0.1346	0.97972	0.895777	0.989039	0.00889796	0	0
Arhgap17	UID58436	0.0301	0.6512	0.897617	0.530325	1.02108	0.0469087	0	0
Gprasp1	UID9356	-0.1416	-1.0217	0.826011	0.332526	0.906513	0.083014	0	0
Clmn	UID16821	-0.0666	-1.0839	0.81281	0.305151	0.954886	0.0900108	0	0
Prkag2	UID19607	0.0196	0.2669	0.963906	0.795237	1.01368	0.0159654	0	0
Prrc2a	UID28294	0.1695	2.5156	0.670126	0.031922	1.12467	0.173844	0	0
Phkb	UID28297	-0.0572	-1.226	0.792659	0.249714	0.961128	0.100914	0	0
Hdgfrp2	UID39418	0.103	2.3266	0.670126	0.0435688	1.074	0.173844	0	0
Slc4a7	UID15987	-0.0757	-0.7676	0.875126	0.461606	0.948882	0.0579296	0	0
Prrc2a	UID28293	0.1224	1.6011	0.739153	0.142422	1.08854	0.131265	0	0
Cnot3	UID18059	0.07	0.9249	0.847828	0.37818	1.04972	0.0716921	0	0
Sphkap	UID11640	-0.0585	-0.6231	0.900974	0.548037	0.960262	0.0452877	0	0
Daxx	UID25359	0.2057	2.6504	0.670126	0.0255501	1.15325	0.173844	0	0
Rab3d	UID4107	-0.0119	-0.1944	0.970639	0.84997	0.991785	0.0129422	0	0
Rpl3	UID3871	-0.222	-3.2352	0.669846	0.00968698	0.857376	0.174025	0	0
Map4	UID3870	-0.0517	-0.3217	0.957293	0.754761	0.964799	0.0189552	0	0
H2afx	UID3873	0.0748	0.9194	0.848956	0.380905	1.05322	0.0711151	0	0
H2afx	UID3872	-0.0391	-0.4211	0.938268	0.683139	0.973262	0.0276731	0	0
Ctnnd2	UID33498	0.0382	0.6829	0.890825	0.510979	1.02683	0.0502074	0	0
Usp4	UID4100	-0.0219	-0.3938	0.944309	0.702451	0.984935	0.0248859	0	0
Sgip1	UID29644	0.0639	1.0533	0.820166	0.318264	1.04529	0.0860983	0	0
Gpm6a	UID35657	0.0499	0.5019	0.925048	0.627318	1.03519	0.0338357	0	0
Dnajc11	UID9353	0.1903	1.212	0.795482	0.255113	1.141	0.0993698	0	0
Hspa12a	UID18054	0.065	1.4947	0.756663	0.167445	1.04608	0.121098	0	0
Rin2	UID21449	-0.118	-1.0815	0.81281	0.306442	0.921464	0.0900108	0	0
Eif4g1	UID11728	0.1173	0.9426	0.842866	0.369514	1.0847	0.0742413	0	0
Cap2	UID21119	0.0463	0.7696	0.874585	0.46022	1.03261	0.058198	0	0
Srrm2	UID15824	-0.0203	-0.1635	0.97436	0.873573	0.986028	0.0112804	0	0
Prkar1b	UID34715	0.087	1.2544	0.786374	0.240031	1.06216	0.104371	0	0
	UID21115	0.0187	0.1995	0.970574	0.846123	1.01305	0.0129712	0	0
Pgm3	UID21114	-0.0286	-0.4448	0.934635	0.66649	0.980371	0.0293579	0	0
Atad1	UID21441	-0.1852	-1.6602	0.724219	0.129828	0.879527	0.14013	0	0
Unc80	UID15393	-0.0918	-0.9469	0.841854	0.367428	0.938351	0.0747633	0	0
Luc7l	UID21111	0.0555	0.558	0.914634	0.589929	1.03922	0.0387528	0	0
	UID21110	0.0143	0.2606	0.965758	0.799949	1.00996	0.0151317	0	0
Pgm3	UID21113	-0.2917	-2.3696	0.670126	0.0408376	0.816939	0.173844	0	0
Syap1	UID21444	-0.0139	-0.2945	0.960255	0.774731	0.990412	0.0176132	0	0
Htt	UID4324	0.0354	0.6101	0.903926	0.556137	1.02484	0.0438671	0	0
Hnrnpc	UID24473	0.1005	1.8619	0.70628	0.0937892	1.07214	0.151023	0	0
Psip1	UID20248	-0.0376	-0.3949	0.944308	0.701747	0.974274	0.0248864	0	0
Htt	UID4325	-0.1135	-0.7718	0.874336	0.459185	0.924343	0.0583219	0	0
Psip1	UID20246	-0.0527	-1	0.830496	0.342111	0.96413	0.0806627	0	0
Psip1	UID20247	-0.0436	-0.9233	0.847977	0.378717	0.970231	0.0716161	0	0
Pacsin3	UID20244	0.1327	1.2779	0.78549	0.231611	1.09634	0.104859	0	0
Ric8a	UID38491	-0.0349	-0.807	0.87016	0.439423	0.976099	0.0604007	0	0
Htt	UID4326	0.0138	0.1836	0.971702	0.858249	1.00961	0.0124668	0	0
Pacsin3	UID20241	-0.0737	-0.6574	0.896404	0.526699	0.950198	0.0474961	0	0
Epn1	UID28471	0.0288	0.5106	0.92334	0.621293	1.02016	0.0346383	0	0
Soat1	UID9921	0.0239	0.3049	0.95894	0.767059	1.0167	0.0182085	0	0
Zcchc6	UID8748	0.1003	2.003	0.701259	0.0745223	1.072	0.154122	0	0
Fam98a	UID7029	0.0116	0.1489	0.977505	0.88479	1.00807	0.00988122	0	0
Lrrc1	UID28475	-0.0491	-0.7304	0.881061	0.482752	0.966539	0.0549938	0	0
Prkar1b	UID34714	0.1023	1.169	0.80085	0.27123	1.07348	0.0964489	0	0
Ctnnd2	UID2037	0.0207	0.5338	0.920538	0.605764	1.01445	0.0359582	0	0
Pex1	UID8742	0.0274	0.61	0.903926	0.556179	1.01917	0.0438671	0	0
Zcchc6	UID8743	-0.0478	-0.7274	0.881397	0.484696	0.96741	0.0548282	0	0
Pex1	UID8740	0.2074	2.3409	0.670126	0.0428312	1.15461	0.173844	0	0
Usp39	UID7021	0.0112	0.1433	0.978707	0.889092	1.00779	0.00934708	0	0
Fam98a;Senp1	UID7026	0.0442	0.7424	0.878992	0.475788	1.03111	0.056015	0	0
Zcchc6	UID8747	0.0741	0.7062	0.885052	0.497184	1.0527	0.053031	0	0
Cenpt	UID7024	0.0021	0.0151	0.997571	0.988298	1.00146	0.00105633	0	0
Htt	UID4321	0.0744	1.3819	0.765903	0.198628	1.05292	0.115826	0	0
Gabbr2	UID28322	0.0053	0.0772	0.990199	0.940112	1.00368	0.0042774	0	0
Ranbp3	UID52451	0.0207	0.3206	0.95746	0.755541	1.01445	0.0188795	0	0
Chgb	UID3442	-0.0167	-0.164	0.97436	0.873171	0.988491	0.0112804	0	0
Arhgap35	UID19748	-0.0555	-0.6386	0.898293	0.538235	0.962261	0.0465821	0	0
Cacna1e	UID9925	-0.2698	-2.4942	0.670126	0.0331677	0.829435	0.173844	0	0
Chgb	UID3443	0.2255	1.8728	0.70628	0.0925044	1.16918	0.151023	0	0
Cacna1e	UID9924	-0.0686	-1.1456	0.804511	0.27998	0.953563	0.0944683	0	0
Ttc3	UID2476	0.077	1.33	0.774826	0.214553	1.05482	0.110796	0	0
Ttc3	UID2477	-0.1115	-2.236	0.677418	0.0506791	0.925625	0.169143	0	0
Ttc3	UID2474	0.0244	0.4439	0.934806	0.667066	1.01706	0.0292785	0	0
Ttc3	UID2473	-0.085	-1.624	0.734726	0.137045	0.942785	0.133875	0	0
Cask	UID2470	0.1121	1.206	0.795486	0.257319	1.0808	0.0993673	0	0
Rtn2	UID2471	0.0315	0.3543	0.952156	0.730966	1.02207	0.0212918	0	0
Ctnna1	UID35281	0.1126	0.8979	0.849955	0.391664	1.08117	0.0706041	0	0
Cacna1e	UID9926	0.1626	1.5855	0.74274	0.145901	1.1193	0.129163	0	0
Cfdp1	UID2478	-0.0298	-0.5431	0.917328	0.599602	0.979556	0.0374753	0	0
Cfdp1	UID2479	-0.035	-0.6078	0.904303	0.557598	0.976032	0.0436862	0	0
Slc39a6	UID92007	0.1012	1.4978	0.756663	0.166645	1.07267	0.121098	0	0
Ralbp1	UID27550	-0.0612	-1.218	0.794564	0.252623	0.958467	0.0998713	0	0
Eif4e	UID26353	-0.2051	-2.1869	0.677418	0.0553118	0.867479	0.169143	0	0
Kiaa1211	UID9020	0.1693	1.4206	0.761404	0.187779	1.12451	0.118385	0	0
Wdfy3	UID12621	0.1451	2.3141	0.670334	0.0447196	1.10581	0.173708	0	0
Sipa1l1	UID16542	-0.0092	-0.2193	0.968962	0.831034	0.993643	0.0136934	0	0
Map1b	UID3307	0.0894	1.6095	0.73757	0.1402	1.06393	0.132197	0	0
Pfkm	UID26142	-0.1004	-0.7721	0.874325	0.459039	0.932774	0.0583273	0	0
Map1b	UID3305	0.0779	0.8537	0.8587	0.414275	1.05548	0.0661584	0	0
Map1b	UID3304	0.0764	1.0846	0.81281	0.304846	1.05438	0.0900108	0	0
Map1b	UID3303	-0.0487	-0.9899	0.83174	0.34676	0.966807	0.0800126	0	0
Map1b	UID3302	0.2461	1.6935	0.718151	0.123197	1.186	0.143784	0	0
Map1b	UID3301	-0.0484	-0.8361	0.863159	0.423642	0.967008	0.0639093	0	0
Ip6k1	UID12162	0.1205	1.522	0.753015	0.160935	1.08711	0.123196	0	0
Sphkap	UID11644	0.1975	1.2106	0.795482	0.255645	1.14671	0.0993698	0	0
Rb1	UID25747	-0.1348	-0.8651	0.857362	0.408518	0.910796	0.066836	0	0
Phc3	UID17637	-0.0752	-0.8248	0.867075	0.42993	0.949211	0.0619435	0	0
Ip6k1	UID12164	-0.3231	-1.9544	0.70628	0.0810437	0.79935	0.151023	0	0
Map1b	UID3308	0.0347	0.3049	0.95894	0.767124	1.02434	0.0182085	0	0
Arhgap33	UID60058	0.1291	1.5574	0.746877	0.152396	1.09361	0.126751	0	0
Lppr3	UID13062	-0.0974	-1.1796	0.797366	0.267178	0.934716	0.0983425	0	0
Kat5	UID17630	0.0454	0.5003	0.925048	0.628357	1.03197	0.0338357	0	0
Hcn3	UID2652	0.0449	0.4602	0.931815	0.655829	1.03161	0.0306703	0	0
Hcn3	UID2653	0.0215	0.3455	0.953402	0.737263	1.01501	0.0207238	0	0
Sphkap	UID11645	-0.1839	-3.0972	0.669846	0.0120324	0.88032	0.174025	0	0
Kcnma1	UID26658	-0.089	-1.7882	0.71116	0.105616	0.940174	0.148033	0	0
Hcn3	UID2659	0.0659	0.9732	0.83736	0.354862	1.04674	0.0770879	0	0
Mapk8ip3	UID30427	-0.0607	-0.9025	0.849955	0.389189	0.958799	0.0706041	0	0
Spen	UID10604	0.0291	0.465	0.931197	0.652486	1.02038	0.0309585	0	0
Cadps2	UID47780	0.2007	2.1117	0.687445	0.0626342	1.14926	0.162762	0	0
C2cd5	UID13143	0.0018	0.0288	0.996442	0.977616	1.00125	0.0015479	0	0
C2cd5	UID13142	-0.1916	-3.9517	0.669846	0.00300898	0.875634	0.174025	0	0
Sipa1l2	UID13417	-0.0814	-0.911	0.849955	0.385087	0.94514	0.0706041	0	0
C2cd5	UID13140	-0.0414	-0.9536	0.840665	0.363927	0.971712	0.0753769	0	0
Mtmr12	UID13411	0.012	0.2134	0.969261	0.835507	1.00835	0.0135595	0	0
Dzank1	UID16394	-0.0055	-0.11	0.984092	0.914699	0.996195	0.00696451	0	0
C2cd5	UID13145	-0.0832	-1.1303	0.807218	0.286398	0.943962	0.0930094	0	0
Lppr3	UID13063	-0.077	-1.4021	0.763791	0.192715	0.948027	0.117025	0	0
Pak7	UID16399	0.0226	0.4768	0.930044	0.64427	1.01579	0.0314965	0	0
Pak7	UID16398	-0.0115	-0.1697	0.973971	0.868874	0.99206	0.0114541	0	0
C2cd5	UID13149	0.0081	0.1218	0.982556	0.90563	1.00563	0.0076425	0	0
Hivep2	UID7685	-0.2437	-3.8482	0.669846	0.00354172	0.844576	0.174025	0	0
Hivep2	UID7682	0.0569	0.5336	0.920557	0.606041	1.04023	0.0359491	0	0
Sipa1l2	UID13418	0.0922	1.3295	0.775254	0.215085	1.06599	0.110556	0	0
Pdlim5	UID17689	-0.1041	-1.5726	0.745226	0.148655	0.930385	0.127712	0	0
Arhgap21	UID27824	0.1184	1.5806	0.74274	0.147015	1.08553	0.129163	0	0
Rims2	UID53506	0.038	0.3771	0.947305	0.714493	1.02669	0.0235102	0	0
Rims2	UID53505	0.1264	1.2213	0.793978	0.251751	1.09157	0.100192	0	0
Champ1	UID18277	0.0202	0.3019	0.959294	0.76931	1.0141	0.0180484	0	0
Arhgap23	UID42594	0.0512	0.3865	0.945462	0.707768	1.03613	0.0243561	0	0
Eea1	UID28780	-0.0219	-0.2119	0.969398	0.836717	0.984935	0.013498	0	0
Tmcc1	UID42733	-0.1504	-3.5552	0.669846	0.0056593	0.901001	0.174025	0	0
Mapk8ip3	UID30426	0.0831	1.8702	0.70628	0.0925378	1.05929	0.151023	0	0
Spen	UID10607	0.1568	1.5657	0.74547	0.150464	1.11481	0.12757	0	0
Eif5b	UID38050	-0.0209	-0.3084	0.958565	0.764487	0.985618	0.0183784	0	0
Champ1	UID18271	-0.1314	-1.4539	0.756663	0.178563	0.912945	0.121098	0	0
Mark3;Mark2;Mark1	UID6379	-0.0798	-0.5817	0.909491	0.574475	0.946189	0.0412017	0	0
Kiaa1211	UID27217	-0.1559	-2.4115	0.670126	0.0379077	0.897572	0.173844	0	0
Cobl	UID27210	0.0505	0.5256	0.921642	0.611369	1.03562	0.0354377	0	0
Kiaa1211	UID27212	0.0214	0.3994	0.943828	0.698399	1.01494	0.0251072	0	0
Zeb2	UID23689	0.0893	0.7855	0.872082	0.451513	1.06385	0.0594428	0	0
Nfia	UID6371	-0.0058	-0.0618	0.99149	0.951987	0.995988	0.00371159	0	0
Pkp4	UID42449	-0.0308	-0.3257	0.956649	0.751776	0.978877	0.0192475	0	0
Nucb1	UID6373	-0.1235	-2.788	0.670126	0.0200943	0.917958	0.173844	0	0
Nfia	UID6372	-0.0862	-1.4579	0.756663	0.177262	0.942001	0.121098	0	0
Kiaa1211	UID27218	-0.0227	-0.3476	0.952586	0.735719	0.984389	0.0210956	0	0
Nucb1	UID6374	-0.0451	-1.0618	0.817852	0.314554	0.969223	0.0873252	0	0
Mark3	UID6377	0.1117	1.7104	0.715951	0.119732	1.0805	0.145117	0	0
Nucb1	UID6376	-0.0876	-1.9315	0.70628	0.0837654	0.941087	0.151023	0	0
Kiaa1328	UID11744	-0.0396	-0.5685	0.913233	0.583045	0.972925	0.0394186	0	0
Tmcc1	UID42734	-0.1504	-3.5552	0.669846	0.0056593	0.901001	0.174025	0	0
Lrrc7	UID28329	0.0921	0.8056	0.870328	0.440368	1.06592	0.0603172	0	0
Ppp1r2	UID21840	0.1029	1.4032	0.763791	0.192722	1.07393	0.117025	0	0
Tom1l2	UID40625	-0.2276	-2.4412	0.670126	0.0362381	0.854054	0.173844	0	0
Sap30l	UID40622	-0.098	-2.1517	0.677418	0.0583098	0.934327	0.169143	0	0
Sap30l	UID40623	-0.098	-2.1517	0.677418	0.0583098	0.934327	0.169143	0	0
Gpm6a	UID35658	0.0499	0.5019	0.925048	0.627318	1.03519	0.0338357	0	0
Camsap2	UID16647	-0.0112	-0.0938	0.987285	0.92721	0.992267	0.00555737	0	0
Gprin1	UID7979	0.0051	0.0926	0.987562	0.928117	1.00354	0.00543565	0	0
Camsap2	UID16645	0.089	1.8888	0.70628	0.0897832	1.06363	0.151023	0	0
Camsap2	UID16643	0.1391	2.3107	0.670334	0.0447869	1.10122	0.173708	0	0
Camsap2	UID16642	-0.0512	-1.0802	0.81281	0.306717	0.965133	0.0900108	0	0
Camsap2	UID16641	0.0436	0.7905	0.871985	0.448539	1.03068	0.059491	0	0
Camsap2	UID16640	-0.0717	-0.9515	0.840969	0.365115	0.951516	0.0752202	0	0
Gpr162	UID7970	0.0862	1.1623	0.801349	0.273788	1.06157	0.0961786	0	0
Gpr162	UID7971	0.0453	0.837	0.863159	0.423143	1.0319	0.0639093	0	0
Gprin1	UID7972	0.1026	1.3916	0.764319	0.196126	1.07371	0.116726	0	0
Gprin1	UID7973	-0.184	-1.9369	0.70628	0.0833787	0.880259	0.151023	0	0
Gprin1	UID7974	0.0504	1.0164	0.826973	0.334608	1.03555	0.0825087	0	0
Gprin1	UID7975	0.0484	0.94	0.843457	0.37049	1.03412	0.0739369	0	0
Gprin1	UID7976	0.0067	0.1606	0.974591	0.875775	1.00465	0.0111778	0	0
Gprin1	UID7977	-0.0069	-0.0704	0.991173	0.945338	0.995229	0.00385068	0	0
Gclc	UID6083	-0.153	-0.7735	0.874308	0.45827	0.899378	0.0583358	0	0
Gclc	UID6082	0.0969	0.6311	0.898723	0.543001	1.06947	0.0463743	0	0
Zdhhc5	UID29677	-0.0611	-0.4149	0.93957	0.687517	0.958533	0.0270707	0	0
Myt1l	UID6087	-0.004	-0.0614	0.99149	0.95236	0.997231	0.00371159	0	0
Smarcc1	UID6086	-0.0254	-0.2738	0.963271	0.790194	0.982548	0.0162516	0	0
Smarcc1	UID6085	-0.0479	-0.7089	0.884296	0.495583	0.967343	0.0534024	0	0
Smarcc1	UID6084	0.1381	1.7559	0.711897	0.111589	1.10045	0.147583	0	0
Myt1l	UID6089	0.0116	0.1703	0.973971	0.868361	1.00807	0.0114541	0	0
Myt1l	UID6088	-0.2041	-3.4027	0.669846	0.00728471	0.86808	0.174025	0	0
Tjp2	UID24294	-0.1169	-1.3769	0.766338	0.200471	0.922167	0.11558	0	0
Max	UID35396	-0.0052	-0.1016	0.985648	0.921215	0.996402	0.00627799	0	0
Bad	UID10047	-0.0441	-0.8785	0.855263	0.401345	0.969895	0.0679003	0	0
Max	UID35395	-0.0052	-0.1016	0.985648	0.921215	0.996402	0.00627799	0	0
Prrt2	UID25184	0.1971	3.1959	0.669846	0.0102697	1.14639	0.174025	0	0
Med1	UID29915	0.0454	0.5876	0.908549	0.57066	1.03197	0.0416516	0	0
Trps1	UID29914	0.1516	1.4367	0.757098	0.18326	1.1108	0.120848	0	0
Grip1	UID29917	0.0719	1.6613	0.724219	0.129233	1.0511	0.14013	0	0
Med1	UID29916	0.045	0.9214	0.848386	0.379624	1.03168	0.0714068	0	0
Lrp8	UID29911	-0.0164	-0.1648	0.97436	0.872601	0.988697	0.0112804	0	0
Lrp8	UID29910	-0.0164	-0.1648	0.97436	0.872601	0.988697	0.0112804	0	0
Cybrd1	UID29913	0.0456	0.8996	0.849955	0.39055	1.03211	0.0706041	0	0
Cybrd1	UID29912	-0.0294	-0.3206	0.95746	0.755516	0.979828	0.0188795	0	0
Kcnd3	UID24299	-0.0228	-0.3211	0.95746	0.75513	0.98432	0.0188795	0	0
S1pr3	UID24298	0.2256	2.389	0.670126	0.0395347	1.16926	0.173844	0	0
Arhgap35	UID19741	0.0954	1.9638	0.705324	0.0794601	1.06836	0.151611	0	0
Rbx1	UID26327	-0.0491	-0.7419	0.879335	0.476242	0.966539	0.0558455	0	0
Syt7	UID55217	-0.0051	-0.0716	0.991062	0.944397	0.996471	0.00389924	0	0
Gigyf2	UID44133	-0.0814	-1.53	0.752121	0.158616	0.94514	0.123712	0	0
Vps13c	UID16171	-0.0098	-0.1104	0.984092	0.91443	0.99323	0.00696451	0	0
Vps13c	UID16170	-0.0475	-0.8268	0.865688	0.428632	0.967612	0.0626384	0	0
Hspa4	UID10040	-0.0581	-0.7854	0.872082	0.451558	0.960528	0.0594428	0	0
Vps13c	UID16173	0.0357	0.5194	0.922623	0.61536	1.02505	0.0349758	0	0
Arhgap21	UID11367	-0.0234	-0.2817	0.962766	0.784296	0.983911	0.0164792	0	0
Pacsin1	UID10146	-0.0018	-0.0305	0.99612	0.976284	0.998753	0.00168831	0	0
Pacsin1	UID10147	0.1913	2.0582	0.697375	0.0683879	1.14179	0.156533	0	0
Speg	UID10496	0.1686	3.3031	0.669846	0.00853687	1.12397	0.174025	0	0
Pacsin1	UID10145	0.015	0.1346	0.97972	0.895805	1.01045	0.00889796	0	0
Pacsin1	UID10142	-0.0426	-0.6502	0.897617	0.530996	0.970904	0.0469087	0	0
Npdc1	UID27660	-0.0798	-1.1986	0.795486	0.260055	0.946189	0.0993673	0	0
Pacsin1	UID10141	-0.0586	-0.7213	0.882288	0.488286	0.960195	0.0543898	0	0
Uchl3;Uchl4	UID22596	-0.0671	-1.1862	0.796413	0.264428	0.954555	0.0988616	0	0
Phactr1	UID6881	0.0408	0.8605	0.858179	0.41068	1.02868	0.0664222	0	0
Phactr1	UID6880	0.0534	1.2206	0.793978	0.251655	1.03771	0.100192	0	0
Ppp1r13b	UID10498	0.1499	1.612	0.73757	0.14002	1.10949	0.132197	0	0
Gsk3a	UID6886	-0.0039	-0.0785	0.989906	0.93904	0.9973	0.00440585	0	0
Gsk3a	UID6885	-0.1181	-1.607	0.737721	0.141103	0.9214	0.132108	0	0
Gsk3a	UID6884	0.0618	0.8918	0.851871	0.394757	1.04377	0.0696263	0	0
Slc35f1	UID14869	-0.0156	-0.2706	0.963493	0.792486	0.989245	0.0161514	0	0
Rnf169	UID1357	-0.1922	-1.717	0.715951	0.118708	0.87527	0.145117	0	0
Zc3h13	UID1354	0.2373	1.1178	0.808539	0.291449	1.17878	0.0922988	0	0
Tnks1bp1	UID4958	-0.0094	-0.131	0.980541	0.898506	0.993506	0.00853406	0	0
Zc3h13	UID1353	-0.0721	-0.4152	0.93957	0.687293	0.951252	0.0270707	0	0
Zc3h13	UID1350	0.0162	0.2046	0.970219	0.842216	1.01129	0.0131302	0	0
Ranbp3	UID20980	0.0294	0.2011	0.970574	0.844912	1.02059	0.0129712	0	0
Tnks1bp1	UID4953	0.0746	1.611	0.73757	0.13986	1.05307	0.132197	0	0
Tnks1bp1	UID4952	0.0413	0.7912	0.871985	0.448138	1.02904	0.059491	0	0
Dos	UID42290	0.0376	0.665	0.894204	0.521848	1.0264	0.0485633	0	0
Lphn3	UID13672	0.0295	0.2367	0.967447	0.817963	1.02066	0.0143726	0	0
Tnks1bp1	UID4957	0.1123	1.6224	0.734726	0.137698	1.08095	0.133875	0	0
Tnks1bp1	UID4956	0.0475	0.4957	0.926047	0.63153	1.03347	0.0333669	0	0
Tnks1bp1	UID4955	-0.0473	-0.4256	0.936532	0.679973	0.967746	0.0284772	0	0
Tnks1bp1	UID4954	-0.284	-3.244	0.669846	0.00954936	0.821311	0.174025	0	0
Map3k4	UID1688	0.0191	0.2449	0.967419	0.811814	1.01333	0.0143852	0	0
Map3k4	UID1689	-0.0789	-1.721	0.715951	0.117578	0.946779	0.145117	0	0
	UID21109	-0.0101	-0.1636	0.97436	0.873465	0.993024	0.0112804	0	0
Arhgap35	UID19747	-0.0049	-0.0852	0.98832	0.933859	0.996609	0.00510222	0	0
Stxbp1	UID1680	0.1996	2.3007	0.672266	0.0457953	1.14838	0.172459	0	0
Stxbp1	UID1681	0.0586	0.3835	0.945915	0.70987	1.04145	0.0241477	0	0
Ap3d1	UID33569	-0.1013	-1.7874	0.71116	0.105799	0.932193	0.148033	0	0
Ap3d1	UID33568	-0.1296	-2.236	0.677418	0.0507558	0.914085	0.169143	0	0
Stxbp1	UID1684	-0.0084	-0.1909	0.971365	0.852613	0.994194	0.0126177	0	0
Mknk1	UID1686	0.0464	0.2693	0.963493	0.793498	1.03268	0.0161514	0	0
Mlx	UID1687	0.0384	0.5775	0.911576	0.577157	1.02697	0.0402072	0	0
Nhsl1	UID17118	0.0202	0.2763	0.9628	0.788295	1.0141	0.0164638	0	0
Map7d1	UID325	-0.005	-0.1068	0.984758	0.917153	0.99654	0.00667054	0	0
	UID18135	0.0318	0.3737	0.947387	0.716926	1.02229	0.0234727	0	0
	UID18134	-0.0294	-0.4838	0.927715	0.639476	0.979828	0.0325855	0	0
Sorbs2	UID8104	0.0782	1.6284	0.734275	0.136098	1.0557	0.134141	0	0
Prkd3	UID18131	-0.1482	-2.2349	0.677418	0.0510881	0.902376	0.169143	0	0
Sorbs2	UID8107	-0.0313	-0.6135	0.902529	0.553957	0.978538	0.044539	0	0
Sorbs2	UID8108	0.0871	0.9853	0.833955	0.349138	1.06223	0.0788575	0	0
Nhsl1	UID17111	0.0525	0.5383	0.919147	0.602871	1.03706	0.0366151	0	0
Tbr1	UID10720	0.1293	1.3793	0.766338	0.199754	1.09376	0.11558	0	0
Tbr1	UID10721	-0.0031	-0.0446	0.994285	0.965351	0.997854	0.00248906	0	0
Tbr1	UID10726	-0.0662	-1.3059	0.779206	0.222307	0.955151	0.108348	0	0
Map7d1	UID327	0.045	0.7644	0.875489	0.463211	1.03168	0.0577491	0	0
Tbr1	UID10724	-0.0418	-0.6864	0.889728	0.508916	0.971442	0.0507427	0	0
Tbr1	UID10725	0.0733	1.2808	0.783787	0.230639	1.05212	0.105802	0	0
Hnrnpd	UID9510	-0.0453	-0.8601	0.858179	0.410905	0.969088	0.0664222	0	0
Stmn2	UID4831	-0.0774	-1.0904	0.811828	0.302419	0.947764	0.0905358	0	0
Stmn2	UID4832	-0.0661	-0.7698	0.874617	0.460362	0.955217	0.0581822	0	0
Stmn2	UID4833	0.0994	1.6427	0.72952	0.133084	1.07133	0.136963	0	0
Golga3	UID4834	0.0722	1.0704	0.814692	0.311167	1.05132	0.0890067	0	0
Ptprn	UID9515	-0.0408	-0.4176	0.939305	0.685599	0.972116	0.0271933	0	0
Rrp1	UID4836	0.0824	1.7208	0.715951	0.117618	1.05878	0.145117	0	0
Rgl1	UID9517	0.1027	0.8292	0.865197	0.427539	1.07378	0.0628848	0	0
Rgl1	UID9518	0.0792	1.7386	0.715434	0.11433	1.05643	0.145431	0	0
Celsr3	UID19840	0.1018	1.5099	0.756147	0.163748	1.07311	0.121394	0	0
Celsr3	UID19841	0.0731	0.5831	0.908889	0.573538	1.05197	0.0414891	0	0
Celsr3	UID19842	0.0193	0.3624	0.950549	0.724988	1.01347	0.0220254	0	0
Celsr3	UID19843	0.035	0.3537	0.952265	0.731408	1.02456	0.0212421	0	0
Arfgef1	UID1533	-0.0177	-0.3087	0.958565	0.764234	0.987806	0.0183784	0	0
Map7d1	UID323	-0.0772	-0.908	0.849955	0.38636	0.947896	0.0706041	0	0
Arfgef1	UID1535	-0.085	-0.6147	0.902225	0.553382	0.942785	0.0446854	0	0
	UID21106	-0.15	-2.1828	0.677418	0.0556921	0.90125	0.169143	0	0
Sfr1	UID46978	-0.0036	-0.0905	0.98789	0.929808	0.997508	0.0052912	0	0
Ttc9b	UID21456	-0.0862	-1.9677	0.705324	0.0789603	0.942001	0.151611	0	0
Sfr1	UID46979	0.0361	0.8796	0.855263	0.400775	1.02534	0.0679003	0	0
	UID21105	0.1912	2.2	0.677418	0.0541332	1.14171	0.169143	0	0
Psmd1	UID26787	0.0232	0.4761	0.930068	0.644743	1.01621	0.0314852	0	0
Mapt	UID34628	-0.0441	-0.8082	0.869917	0.438731	0.969895	0.0605223	0	0
Slc4a7	UID15988	-0.1424	-1.9868	0.704508	0.0766522	0.906011	0.152114	0	0
Myt1l	UID26525	0.1517	2.5757	0.670126	0.0287058	1.11088	0.173844	0	0
Dlgap4	UID25104	-0.012	-0.1534	0.976478	0.881321	0.991717	0.0103375	0	0
Arl6ip6	UID14948	-0.1814	-2.1504	0.677418	0.0587541	0.881847	0.169143	0	0
Dlgap4	UID25102	-0.0123	-0.1373	0.979418	0.893698	0.991511	0.0090321	0	0
Thoc2	UID25100	0.067	0.8352	0.863212	0.424243	1.04754	0.0638826	0	0
Dlgap4	UID25101	0.0227	0.2439	0.967419	0.812516	1.01586	0.0143852	0	0
Kctd16	UID40314	0.0702	0.7803	0.872911	0.45442	1.04986	0.0590302	0	0
Topors	UID14536	0.1233	1.2698	0.786335	0.234721	1.08922	0.104392	0	0
Dlgap4;Dlgap2;Dlgap1	UID25109	0.1877	2.9253	0.670126	0.015999	1.13895	0.173844	0	0
Rph3a	UID26136	0.2613	1.4491	0.756663	0.179873	1.19856	0.121098	0	0
Nav1	UID17507	-0.0289	-0.5692	0.913222	0.582453	0.980167	0.0394236	0	0
Rph3a	UID26135	0.1482	1.4992	0.756663	0.16667	1.10819	0.121098	0	0
Bsdc1	UID14391	-0.1554	-2.4845	0.670126	0.0335436	0.897883	0.173844	0	0
Bsdc1	UID14390	0.1204	1.19	0.796405	0.26326	1.08704	0.098866	0	0
Rnmt	UID21237	0.0309	0.4937	0.926047	0.632759	1.02165	0.0333669	0	0
Baiap2l2	UID14399	-0.0472	-0.7718	0.874325	0.45911	0.967813	0.0583273	0	0
Baiap2l2	UID14398	0.0426	0.3159	0.957619	0.758986	1.02997	0.0188073	0	0
Eif3b	UID49370	0.1422	2.3166	0.670126	0.0443376	1.10359	0.173844	0	0
Ubap2l	UID45655	0.0434	0.7259	0.881397	0.485444	1.03054	0.0548282	0	0
Map2	UID3682	-0.041	-0.6998	0.885952	0.500866	0.971981	0.0525898	0	0
Map2	UID3683	-0.0903	-1.4763	0.756663	0.172378	0.939327	0.121098	0	0
Camsap2	UID16646	-0.1283	-1.5417	0.750322	0.156147	0.914909	0.124752	0	0
Map2	UID3681	-0.0687	-0.7243	0.881835	0.486511	0.953497	0.0546127	0	0
Map2	UID3686	-0.095	-0.6104	0.903926	0.55607	0.936272	0.0438671	0	0
Map2	UID3687	0.0405	0.4723	0.930424	0.647507	1.02847	0.0313193	0	0
Map2	UID3684	-0.2133	-2.365	0.670126	0.041148	0.862562	0.173844	0	0
Map2	UID3685	-0.0303	-0.442	0.934858	0.668492	0.979217	0.0292543	0	0
Srsf4	UID19260	0.2265	3.8498	0.669846	0.00353279	1.16999	0.174025	0	0
Ccdc115	UID19261	0.0991	1.4208	0.761404	0.187675	1.07111	0.118385	0	0
Map2	UID3688	-0.3565	-2.83	0.670126	0.0189336	0.781057	0.173844	0	0
Map2	UID3689	0.0002	0.0033	0.99907	0.99742	1.00014	0.000404017	0	0
Fam21	UID12423	0.0351	0.3876	0.945196	0.706944	1.02463	0.024478	0	0
Lgalsl	UID19265	0.125	1.9715	0.704508	0.0784629	1.09051	0.152114	0	0
Ncoa6	UID22659	0.079	1.1207	0.808405	0.290237	1.05629	0.0923711	0	0
Fam21	UID12420	-0.0151	-0.2591	0.965758	0.801074	0.989588	0.0151317	0	0
Lrrc7	UID59807	0.0119	0.1214	0.982556	0.905913	1.00828	0.0076425	0	0
Celsr1	UID1826	0.0568	0.3105	0.958386	0.76295	1.04016	0.0184596	0	0
Celsr1	UID1827	0.0327	0.279	0.962766	0.786256	1.02292	0.0164792	0	0
Terf2	UID1820	0.0616	0.5944	0.907642	0.566285	1.04362	0.0420856	0	0
Arhgap32	UID14648	0.0384	0.3697	0.948432	0.719779	1.02697	0.0229938	0	0
Sec62	UID28922	-0.0001	-0.0017	0.999511	0.998705	0.999931	0.000212422	0	0
Lrrc16a	UID11453	-0.0539	-0.905	0.849955	0.387853	0.963329	0.0706041	0	0
Lrrc16a	UID11452	-0.1864	-3.3337	0.669846	0.00811776	0.878796	0.174025	0	0
Lrrc16a	UID11451	-0.1521	-1.8322	0.707473	0.0987599	0.89994	0.15029	0	0
Lrrc16a	UID11450	0.0497	0.766	0.875126	0.462472	1.03505	0.0579296	0	0
Vac14	UID14137	0.0256	0.4107	0.940731	0.690482	1.0179	0.0265344	0	0
Nrg3	UID1829	0.0891	0.5717	0.913144	0.580958	1.06371	0.0394608	0	0
Lrrc16a	UID11455	-0.0451	-0.7846	0.872249	0.451823	0.969223	0.0593595	0	0
Lrrc16a	UID11454	-0.0469	-0.7001	0.885952	0.50082	0.968014	0.0525898	0	0
Kcnj10	UID30548	0.2505	4.633	0.669846	0.00106724	1.18962	0.174025	0	0
Nav1	UID17509	-0.0433	-0.4609	0.931815	0.655386	0.970433	0.0306703	0	0
Shisa6	UID39005	0.0127	0.1689	0.973971	0.869457	1.00884	0.0114541	0	0
Rabgef1	UID30540	-0.0603	-1.0135	0.827071	0.336024	0.959065	0.0824571	0	0
Map1b	UID25773	0.0613	0.8022	0.871276	0.442262	1.04341	0.0598443	0	0
Mink1	UID30544	-0.0649	-0.9185	0.848956	0.381349	0.956012	0.0711151	0	0
Camsap3	UID45505	-0.0529	-0.9661	0.838629	0.357936	0.963997	0.07643	0	0
Mink1	UID30546	0.1762	2.866	0.670126	0.0176335	1.1299	0.173844	0	0
Mink1	UID30547	0.1762	2.866	0.670126	0.0176335	1.1299	0.173844	0	0
Ypel5	UID5301	-0.0971	-1.1023	0.810615	0.297795	0.93491	0.0911853	0	0
Ypel5	UID5300	-0.0971	-1.1023	0.810615	0.297795	0.93491	0.0911853	0	0
Rpl18a	UID5303	-0.2033	-3.0632	0.669846	0.0128446	0.868562	0.174025	0	0
Hpcal1;Hpca;Ncald	UID5305	0.092	0.8721	0.85689	0.404874	1.06585	0.0670749	0	0
Rpl18a	UID5304	0.0338	0.6244	0.900494	0.547079	1.0237	0.045519	0	0
Rps6	UID5307	0.0627	0.9658	0.838629	0.358352	1.04442	0.07643	0	0
Rpl23a	UID5306	-0.023	-0.3543	0.952091	0.73082	0.984184	0.0213216	0	0
Stxbp5l	UID8759	0.0455	0.76	0.877007	0.465703	1.03204	0.056997	0	0
Ablim1	UID29493	0.0533	1.0853	0.812612	0.304545	1.03764	0.0901166	0	0
Arhgap35	UID51217	0.0437	0.6049	0.905018	0.559584	1.03075	0.0433428	0	0
Hcn2	UID34109	-0.0271	-0.4401	0.934858	0.669698	0.981391	0.0292543	0	0
Dhx29	UID12395	-0.0355	-0.709	0.884283	0.495348	0.975694	0.0534087	0	0
Pi4k2a	UID38395	-0.0133	-0.2389	0.967447	0.816286	0.990824	0.0143726	0	0
Slc6a7	UID12396	0.0183	0.3705	0.948291	0.719123	1.01277	0.0230585	0	0
Rcor3	UID12391	-0.1081	-2.1297	0.681169	0.0604728	0.927809	0.166745	0	0
Stat3	UID4308	0.0156	0.3458	0.953368	0.737034	1.01087	0.0207395	0	0
2021-09-02	UID4306	0.0458	0.9192	0.848956	0.380715	1.03226	0.0711151	0	0
Grm3	UID23444	0.033	0.5795	0.910542	0.575755	1.02314	0.0406999	0	0
Slc4a3	UID3464	-0.1288	-1.5003	0.756663	0.166379	0.914592	0.121098	0	0
Foxk1	UID4305	-0.0637	-1.3892	0.764571	0.196462	0.956807	0.116582	0	0
Slc4a3	UID3462	-0.0544	-0.7509	0.878834	0.471097	0.962995	0.0560931	0	0
Foxk1	UID4303	-0.1044	-0.5904	0.908232	0.56883	0.930192	0.0418032	0	0
Slc4a3	UID3460	-0.0086	-0.1217	0.982556	0.905732	0.994057	0.0076425	0	0
Tac1	UID4301	0.0881	0.7877	0.871994	0.450276	1.06297	0.0594867	0	0
Stxbp5l	UID8755	0.0833	1.2372	0.789457	0.245714	1.05944	0.102671	0	0
Spats2l	UID19621	-0.2452	-2.1085	0.687445	0.0629604	0.843699	0.162762	0	0
Stxbp5l	UID8754	0.0905	1.0881	0.812174	0.303672	1.06474	0.0903509	0	0
Synj1	UID29278	-0.125	-1.7405	0.715434	0.114174	0.917004	0.145431	0	0
Ostf1	UID10568	0.0643	1.3575	0.770578	0.20599	1.04558	0.113183	0	0
Stxbp5l	UID8757	0.0597	0.8422	0.862356	0.420545	1.04225	0.0643133	0	0
Mmtag2	UID20479	0.0006	0.011	0.998291	0.991472	1.00042	0.000743027	0	0
Mmtag2	UID20478	-0.096	-0.5007	0.925048	0.628105	0.935623	0.0338357	0	0
Camsap3	UID28465	-0.1023	-0.6789	0.891448	0.513576	0.931547	0.049904	0	0
Iqsec2	UID40366	-0.1409	-1.3947	0.764319	0.19521	0.906953	0.116726	0	0
Csnk1e	UID54360	0.0795	1.43	0.757098	0.184768	1.05665	0.120848	0	0
Yaf2	UID20472	-0.1939	-0.5952	0.907642	0.56577	0.874239	0.0420856	0	0
Yaf2	UID20475	-0.0344	-0.3064	0.958894	0.76595	0.976438	0.0182294	0	0
Ttyh3	UID43355	0.0482	0.8987	0.849955	0.391026	1.03397	0.0706041	0	0
Mmtag2	UID20477	-0.0129	-0.162	0.974486	0.874775	0.991098	0.0112243	0	0
Slc12a5	UID19449	-0.0157	-0.1368	0.979483	0.894106	0.989177	0.00900325	0	0
Dclk1	UID54190	-0.0956	-1.7365	0.715675	0.114719	0.935883	0.145284	0	0
Camsap3	UID28460	0.0298	0.55	0.915701	0.594985	1.02087	0.0382465	0	0
Nav1	UID17506	0.0653	1.4571	0.756663	0.177348	1.0463	0.121098	0	0
Vipas39	UID28664	-0.0982	-0.6811	0.891201	0.512233	0.934198	0.0500245	0	0
Vipas39	UID28665	0.2885	1.7093	0.715951	0.120161	1.22137	0.145117	0	0
Nacad	UID9284	0.0262	0.4243	0.936893	0.680849	1.01833	0.0283099	0	0
Eif4b	UID28661	0.0649	1.108	0.810615	0.295225	1.04601	0.0911853	0	0
Reep1	UID28662	0.0104	0.1341	0.979869	0.896122	1.00723	0.00883215	0	0
Saal1	UID21308	0.0318	0.333	0.955423	0.746456	1.02229	0.0198045	0	0
Saal1	UID21309	0.0719	1.3481	0.771943	0.208901	1.0511	0.112415	0	0
Mid2	UID22909	-0.0274	-0.2966	0.959654	0.773247	0.981187	0.0178852	0	0
Prep	UID22908	-0.1211	-1.2895	0.782516	0.22808	0.919486	0.106507	0	0
Bcl9	UID21300	0.0482	0.7854	0.872082	0.451439	1.03397	0.0594428	0	0
Rasgrp2	UID22905	-0.0682	-0.5748	0.912605	0.578912	0.953827	0.0397173	0	0
Bcl9	UID21303	0.0326	0.5494	0.915701	0.595448	1.02285	0.0382465	0	0
Bcl9	UID21304	-0.0186	-0.2568	0.965758	0.802891	0.98719	0.0151317	0	0
Rasgrp2	UID22902	-0.0061	-0.086	0.98832	0.933245	0.995781	0.00510222	0	0
Sash1	UID26257	0.0647	1.399	0.764319	0.193609	1.04587	0.116726	0	0
Tomm34	UID21098	-0.0198	-0.2378	0.967447	0.817113	0.986369	0.0143726	0	0
Raver1	UID30131	0.0182	0.1438	0.978707	0.888666	1.0127	0.00934708	0	0
Raver1	UID30130	-0.1537	-1.6405	0.72952	0.133907	0.898942	0.136963	0	0
Rims1	UID20579	0.022	0.3926	0.944309	0.703304	1.01537	0.0248859	0	0
Pclo	UID23449	-0.0384	-0.5457	0.916769	0.597846	0.973734	0.0377403	0	0
Nsmf	UID20659	0.0269	0.3921	0.944337	0.703741	1.01882	0.024873	0	0
Nsmf	UID20658	0.0088	0.1551	0.976118	0.88	1.00612	0.0104975	0	0
Snapc4	UID15518	-0.1019	-2.0105	0.700666	0.0736059	0.931805	0.154489	0	0
Gtpbp1	UID33138	0.0295	0.27	0.963493	0.792971	1.02066	0.0161514	0	0
Fra10ac1	UID15517	0.0675	0.9223	0.848386	0.37945	1.0479	0.0714068	0	0
Pacs1	UID18138	-0.0454	-0.4315	0.935678	0.675808	0.969021	0.0288735	0	0
Fra10ac1	UID15515	-0.0224	-0.2633	0.96526	0.798017	0.984593	0.0153558	0	0
Rims1	UID20651	-0.0584	-0.81	0.869917	0.437851	0.960329	0.0605223	0	0
Lrrfip2	UID19624	0.0323	0.4974	0.925278	0.630333	1.02264	0.0337276	0	0
Nars	UID15510	0.1739	2.995	0.669846	0.0142479	1.1281	0.174025	0	0
Rpl24	UID15511	-0.1402	-2.1378	0.678583	0.0599884	0.907393	0.168397	0	0
Nav1	UID17504	0.012	0.1795	0.972359	0.861351	1.00835	0.0121731	0	0
Tp53bp1	UID37141	0.0867	1.2404	0.789247	0.24472	1.06194	0.102787	0	0
Med1	UID20183	0.0431	0.7854	0.872082	0.451342	1.03033	0.0594428	0	0
Atg9a	UID10911	-0.1692	-1.2122	0.795482	0.25505	0.889336	0.0993698	0	0
Fbxo41	UID43078	-0.2249	-3.1357	0.669846	0.0114077	0.855654	0.174025	0	0
Ube2o	UID28158	0.0537	1.2099	0.795482	0.255557	1.03792	0.0993698	0	0
Stk10	UID2229	-0.1065	-1.0444	0.822544	0.322414	0.928839	0.084841	0	0
Impact	UID2228	0.074	1.5837	0.74274	0.145942	1.05263	0.129163	0	0
C2cd2	UID56680	0.0515	0.7811	0.87265	0.453998	1.03634	0.0591599	0	0
Tlk2	UID2223	0.0635	1.1613	0.801349	0.273879	1.045	0.0961786	0	0
Tlk2	UID2222	0.0109	0.2108	0.969535	0.837481	1.00758	0.0134365	0	0
Tpmt	UID2227	0.0444	0.7589	0.877382	0.46638	1.03125	0.0568113	0	0
Tpmt	UID2226	0.1153	1.896	0.70628	0.0887409	1.0832	0.151023	0	0
Tlk2	UID2224	0.0635	1.1613	0.801349	0.273879	1.045	0.0961786	0	0
Pds5b	UID8485	-0.039	-0.6734	0.892666	0.516762	0.973329	0.0493111	0	0
Rbmxl1;Rbmx	UID19479	-0.0375	-0.5429	0.917328	0.599816	0.974342	0.0374753	0	0
Pds5b	UID8487	0.0218	0.3962	0.943838	0.700729	1.01523	0.0251023	0	0
Pds5b	UID8486	-0.0155	-0.3488	0.952409	0.734849	0.989314	0.0211765	0	0
Pds5b	UID8481	-0.0285	-0.4596	0.931815	0.656246	0.980439	0.0306703	0	0
Pds5b	UID8480	-0.0218	-0.386	0.945508	0.708026	0.985003	0.0243346	0	0
Pds5b	UID8483	0.0389	0.5268	0.921614	0.610576	1.02733	0.0354509	0	0
Pds5b	UID8482	-0.106	-0.5184	0.922683	0.616197	0.929161	0.0349473	0	0
	UID28080	0.1173	0.5944	0.907642	0.566277	1.0847	0.0420856	0	0
	UID28081	-0.3374	-1.593	0.740833	0.144218	0.791466	0.13028	0	0
Dscaml1	UID8488	0.0825	1.6421	0.72952	0.133212	1.05885	0.136963	0	0
Ccar2	UID19153	-0.0711	-0.7112	0.884159	0.494231	0.951912	0.0534698	0	0
Kiaa1841	UID10937	0.1214	1.2969	0.781134	0.225628	1.08779	0.107274	0	0
Kiaa1841	UID10936	0.1783	1.8088	0.71116	0.102537	1.13155	0.148033	0	0
Kiaa1841	UID10935	0.4024	2.0701	0.697375	0.0670655	1.3217	0.156533	0	0
Kiaa1841	UID10934	0.0138	0.2663	0.964174	0.795676	1.00961	0.0158445	0	0
Slc39a10	UID11877	0.0127	0.2388	0.967447	0.816348	1.00884	0.0143726	0	0
Tshz2	UID10931	-0.0703	-1.2042	0.795486	0.257707	0.95244	0.0993673	0	0
Tshz2	UID10930	-0.0703	-1.2042	0.795486	0.257707	0.95244	0.0993673	0	0
Pclo	UID55013	-0.0494	-0.5275	0.921597	0.610094	0.966338	0.035459	0	0
Ctxn1	UID31379	-0.2104	-0.7654	0.875163	0.462848	0.864298	0.0579108	0	0
Pclo	UID55014	-0.0494	-0.5275	0.921597	0.610094	0.966338	0.035459	0	0
Kpna1	UID9680	-0.0143	-0.211	0.969535	0.83743	0.990137	0.0134365	0	0
Kpna1	UID9681	-0.0849	-0.4371	0.934858	0.671893	0.94285	0.0292543	0	0
Kpna1	UID9682	-0.0261	-0.5157	0.923102	0.617873	0.982072	0.0347505	0	0
Ncor1	UID9684	-0.0512	-0.8016	0.871407	0.442549	0.965133	0.0597787	0	0
Ncor1	UID9685	-0.0155	-0.2436	0.967419	0.81277	0.989314	0.0143852	0	0
Ncor1	UID9686	-0.0421	-0.8666	0.857289	0.407505	0.97124	0.066873	0	0
Ncor1	UID9687	0.0974	0.8498	0.859816	0.41657	1.06984	0.0655944	0	0
Ncor1	UID9688	-0.0408	-0.5931	0.908081	0.56712	0.972116	0.0418756	0	0
Mvb12b	UID27882	-0.1312	-1.3188	0.777941	0.218493	0.913072	0.109053	0	0
Cap2	UID52593	-0.0168	-0.2111	0.969535	0.837253	0.988423	0.0134365	0	0
Cap2	UID52592	-0.0516	-0.5829	0.908889	0.57362	0.964866	0.0414891	0	0
Ggt7	UID20270	-0.1796	-2.8256	0.670126	0.0188694	0.882948	0.173844	0	0
Cap2	UID52594	-0.0223	-0.2369	0.967447	0.817807	0.984662	0.0143726	0	0
Atf2	UID3486	-0.0207	-0.2607	0.965758	0.79998	0.985754	0.0151317	0	0
Snx8	UID48823	-0.1218	-1.4084	0.763791	0.191239	0.91904	0.117025	0	0
Jakmip1	UID16093	-0.0015	-0.0217	0.997553	0.98317	0.998961	0.00106413	0	0
Snx17	UID16091	-0.0621	-0.743	0.878992	0.475682	0.957869	0.056015	0	0
Tenm4	UID7769	-0.1209	-1.5726	0.745226	0.148857	0.919614	0.127712	0	0
Ppme1	UID16097	-0.0262	-0.4029	0.942511	0.695919	0.982003	0.0257135	0	0
Add3	UID23238	-0.0315	-0.7312	0.880709	0.482292	0.978403	0.0551675	0	0
Add3	UID23239	0.207	2.1367	0.679292	0.0601043	1.15429	0.167943	0	0
Wnk3	UID28547	-0.5001	-3.9051	0.669846	0.00330982	0.707058	0.174025	0	0
Add3	UID23237	0.0012	0.0175	0.997571	0.986383	1.00083	0.00105633	0	0
Ppme1	UID16098	0.1018	1.7195	0.715951	0.117862	1.07311	0.145117	0	0
Add3	UID23235	-0.0681	-1.0646	0.816531	0.313382	0.953893	0.0880271	0	0
Tenm4;Tenm3	UID7760	0.0585	0.9934	0.83174	0.345235	1.04138	0.0800126	0	0
Tenm4	UID7763	0.0351	0.62	0.901379	0.549843	1.02463	0.0450926	0	0
Nup210	UID23231	0.2347	1.8532	0.70628	0.0954849	1.17666	0.151023	0	0
Camk4	UID25681	-0.0604	-0.5586	0.914502	0.589521	0.958998	0.0388152	0	0
Kiaa1024	UID18398	-0.2552	-3.6708	0.669846	0.00478239	0.837871	0.174025	0	0
Nefl	UID25683	-0.0268	-0.3594	0.951165	0.727281	0.981595	0.0217439	0	0
Camk4	UID25682	0.1398	1.0832	0.81281	0.305762	1.10175	0.0900108	0	0
Nefm	UID25684	-0.1248	-1.6825	0.718151	0.124994	0.917131	0.143784	0	0
Sos1	UID27563	-0.1234	-1.0661	0.816286	0.313	0.918022	0.0881575	0	0
Pclo	UID23451	-0.0121	-0.2448	0.967419	0.8118	0.991648	0.0143852	0	0
Phrf1	UID677	0.0351	0.2241	0.968631	0.827487	1.02463	0.0138417	0	0
Srcin1	UID54414	0.0862	0.4681	0.930495	0.650399	1.06157	0.0312861	0	0
Phrf1	UID673	0.0159	0.3419	0.954108	0.739836	1.01108	0.0204026	0	0
Phrf1	UID672	0.0847	1.181	0.79731	0.266643	1.06047	0.098373	0	0
Phrf1	UID671	-0.0341	-0.3263	0.956649	0.751379	0.976641	0.0192475	0	0
Tjp2	UID24289	-0.003	-0.0514	0.993302	0.96008	0.997923	0.00291867	0	0
Nacad	UID9283	0.0359	0.7027	0.885514	0.499112	1.0252	0.0528045	0	0
Phrf1	UID679	-0.2564	-2.3253	0.670126	0.0439581	0.837174	0.173844	0	0
Phrf1	UID678	0.0351	0.2241	0.968631	0.827487	1.02463	0.0138417	0	0
Ndrg2	UID23359	0.1304	2.3234	0.670126	0.0438051	1.0946	0.173844	0	0
Trim9	UID16899	0.0155	0.3771	0.947305	0.714352	1.0108	0.0235102	0	0
Clmp	UID18797	-0.0336	-0.1995	0.970574	0.846089	0.976979	0.0129712	0	0
Camkv	UID26951	0.1083	1.7868	0.71116	0.105925	1.07796	0.148033	0	0
Cdk17	UID18034	0.1258	1.2869	0.782516	0.228939	1.09111	0.106507	0	0
Ndrg2	UID23351	0.0681	1.2991	0.780438	0.224565	1.04834	0.107662	0	0
Ndrg2	UID23350	0.0884	1.1864	0.796413	0.264613	1.06319	0.0988616	0	0
Rcor2	UID16890	0.1634	2.5776	0.670126	0.0286633	1.11992	0.173844	0	0
Zswim4	UID16891	-0.0767	-1.1189	0.808539	0.290966	0.948224	0.0922988	0	0
Trim9	UID16897	-0.0851	-1.628	0.734275	0.136191	0.942719	0.134141	0	0
Cstf2t	UID16894	0.0811	1.7784	0.71116	0.107295	1.05782	0.148033	0	0
Ndrg2	UID23356	0.0574	0.7457	0.878834	0.474088	1.04059	0.0560931	0	0
Rps3a	UID5945	-0.0957	-2.036	0.698023	0.0705821	0.935818	0.15613	0	0
Nrp1	UID5942	0.1024	1.1223	0.807966	0.289624	1.07356	0.092607	0	0
Cdh6	UID5941	-0.0247	-0.4878	0.926559	0.636758	0.983025	0.033127	0	0
Elac2	UID45882	0.0309	0.5899	0.908232	0.569019	1.02165	0.0418032	0	0
Srrm2	UID60372	0.0502	1.1783	0.797385	0.267341	1.03541	0.0983317	0	0
Svop	UID46202	-0.0089	-0.1284	0.980541	0.900527	0.99385	0.00853406	0	0
Dst	UID19899	-0.0513	-0.7429	0.878992	0.475598	0.965066	0.056015	0	0
Etv6	UID5949	-0.0807	-0.6404	0.898293	0.537244	0.945599	0.0465821	0	0
Srrm1	UID27112	-0.0687	-0.7678	0.875126	0.461487	0.953497	0.0579296	0	0
Map4	UID25977	-0.0184	-0.2963	0.959654	0.773425	0.987327	0.0178852	0	0
Map4	UID25973	0.0832	1.2907	0.781134	0.227417	1.05937	0.107274	0	0
Map4	UID25972	-0.1067	-0.9514	0.841034	0.365228	0.92871	0.0751866	0	0
Map4	UID25971	-0.0184	-0.2963	0.959654	0.773425	0.987327	0.0178852	0	0
Map4	UID25970	0.1142	1.476	0.756663	0.172655	1.08237	0.121098	0	0
Git1	UID42437	-0.0928	-1.6268	0.734437	0.136438	0.937701	0.134045	0	0
Rasgrf1	UID25979	0.0853	0.9914	0.83174	0.346366	1.06091	0.0800126	0	0
Map4	UID25978	-0.0806	-1.1201	0.808405	0.290425	0.945664	0.0923711	0	0
Plch2	UID453	-0.004	-0.0469	0.993979	0.963562	0.997231	0.00262282	0	0
Plch2	UID452	-0.0551	-0.6538	0.897066	0.52894	0.962528	0.0471758	0	0
Znf711	UID451	-0.1011	-1.1643	0.801349	0.273014	0.932322	0.0961786	0	0
Znf711	UID450	-0.1643	-1.1717	0.799659	0.270181	0.892361	0.097095	0	0
Cspp1	UID901	-0.0471	-0.3347	0.955423	0.745239	0.96788	0.0198045	0	0
Cspp1	UID900	0.0195	0.3291	0.956359	0.749283	1.01361	0.0193789	0	0
Znf382	UID902	-0.0316	-0.3701	0.948341	0.719431	0.978335	0.0230357	0	0
Plch2	UID459	-0.0618	-1.0062	0.828077	0.339271	0.958068	0.0819295	0	0
Plch2	UID458	-0.1	-0.8911	0.852301	0.395133	0.933033	0.069407	0	0
Ildr2	UID909	-0.1354	-2.0199	0.70024	0.0728245	0.910417	0.154753	0	0
Usp20	UID60587	-0.0645	-1.4115	0.762974	0.189996	0.956277	0.11749	0	0
Nav3	UID13602	0.0239	0.4726	0.930424	0.647177	1.0167	0.0313193	0	0
Nav3	UID13603	0.0603	0.6917	0.888474	0.505888	1.04268	0.0513553	0	0
Nav3	UID13604	0.1481	2.2083	0.677418	0.0531797	1.10811	0.169143	0	0
Rexo1	UID13358	0.0719	0.7369	0.880382	0.479164	1.0511	0.0553289	0	0
Rexo1	UID13359	0.0226	0.41	0.940928	0.690879	1.01579	0.0264435	0	0
Atf7ip	UID13356	-0.0572	-0.6462	0.897617	0.533597	0.961128	0.0469087	0	0
Dbn1	UID23122	0.0009	0.0211	0.997571	0.983578	1.00062	0.00105633	0	0
Atf7ip	UID13354	0.0715	1.2252	0.79271	0.250013	1.05081	0.100886	0	0
Atf7ip	UID13355	-0.0723	-0.9752	0.836372	0.353929	0.95112	0.0776005	0	0
Atf7ip	UID13350	0.005	0.1047	0.984866	0.918765	1.00347	0.00662277	0	0
Atf7ip	UID13351	0.0375	0.4135	0.939923	0.6885	1.02633	0.0269078	0	0
Serbp1	UID21091	-0.0239	-0.1964	0.970574	0.848463	0.98357	0.0129712	0	0
Hdac6	UID24602	-0.0975	-1.6828	0.718151	0.12492	0.934651	0.143784	0	0
Hid1	UID18720	0.1111	1.8766	0.70628	0.091583	1.08005	0.151023	0	0
Dst	UID19890	0.0324	0.5437	0.917328	0.599205	1.02271	0.0374753	0	0
Znf830	UID18726	0.1328	1.5753	0.745226	0.148236	1.09642	0.127712	0	0
Dync1li1	UID18727	-0.024	-0.5689	0.913222	0.582619	0.983502	0.0394236	0	0
Hopx	UID18725	0.0191	0.2266	0.968631	0.82556	1.01333	0.0138417	0	0
Shank3	UID27069	-0.0575	-0.8599	0.858179	0.41125	0.960928	0.0664222	0	0
Dync1li1	UID18728	0.0139	0.1145	0.983417	0.911234	1.00968	0.00726234	0	0
Bcas3	UID17263	0.0499	0.9619	0.839036	0.359964	1.03519	0.0762194	0	0
Zfp292	UID24600	-0.205	-2.6358	0.670126	0.0261798	0.867539	0.173844	0	0
Tceal5;Tceal3	UID17274	0.128	1.7731	0.71116	0.108572	1.09278	0.148033	0	0
Krt222	UID17277	0.0422	0.7015	0.885952	0.499849	1.02968	0.0525898	0	0
Dbnl	UID10556	-0.04	-0.8439	0.86218	0.419491	0.972655	0.0644019	0	0
Enah	UID6418	0.0049	0.0855	0.98832	0.933674	1.0034	0.00510222	0	0
Sorbs1	UID10550	-0.05	-0.6548	0.897066	0.528266	0.965936	0.0471758	0	0
Map4k4	UID6148	0.0196	0.1927	0.970897	0.851305	1.01368	0.0128268	0	0
Map4k4	UID6149	0.1795	2.5777	0.670126	0.028831	1.13249	0.173844	0	0
Aplp1	UID6414	0.0469	0.8429	0.862356	0.420007	1.03304	0.0643133	0	0
Map4k4	UID6147	0.166	2.7856	0.670126	0.020177	1.12194	0.173844	0	0
Map4k4	UID6145	-0.0004	-0.0079	0.998544	0.993883	0.999723	0.00063285	0	0
Map4k4	UID6142	-0.006	-0.1139	0.983438	0.911698	0.99585	0.00725305	0	0
Mark3	UID6411	0.0065	0.0774	0.990199	0.939902	1.00452	0.0042774	0	0
Map4k4	UID6140	-0.0404	-0.8336	0.863541	0.424979	0.972385	0.063717	0	0
Map4k4	UID6141	-0.0734	-1.2072	0.795482	0.256537	0.950396	0.0993698	0	0
Shisa7	UID29090	0.0154	0.3321	0.955423	0.746999	1.01073	0.0198045	0	0
Fbxo41	UID11604	-0.0647	-0.7724	0.874308	0.458856	0.956144	0.0583358	0	0
Fbxo41	UID11605	0.1312	2.3959	0.670126	0.0387999	1.0952	0.173844	0	0
Taf12	UID19232	-0.0167	-0.4122	0.940358	0.689356	0.988491	0.0267069	0	0
Hdac6	UID24604	0.0227	0.5249	0.921653	0.611652	1.01586	0.0354324	0	0
Mapre2	UID60985	0.0795	1.4314	0.757098	0.184381	1.05665	0.120848	0	0
Cmpk1	UID21698	-0.0438	-0.5497	0.915701	0.59533	0.970096	0.0382465	0	0
Hdac6	UID24605	-0.0726	-0.7496	0.878834	0.471833	0.950923	0.0560931	0	0
Rab11fip5	UID18793	-0.0086	-0.0801	0.989354	0.937853	0.994057	0.00464811	0	0
Ctnna2	UID27470	-0.0182	-0.256	0.965758	0.803485	0.987464	0.0151317	0	0
Fbxo41	UID11608	0.0455	0.3579	0.951681	0.728325	1.03204	0.0215086	0	0
Fbxo41	UID11609	-0.0651	-0.8581	0.858201	0.412226	0.955879	0.0664112	0	0
Pclo	UID30733	0.007	0.1469	0.978128	0.886311	1.00486	0.00960433	0	0
Pclo	UID30731	0.0855	1.7159	0.715951	0.11854	1.06106	0.145117	0	0
Pclo	UID30737	0.0203	0.4372	0.934858	0.671716	1.01417	0.0292543	0	0
Dbn1	UID23128	-0.0505	-0.8739	0.85621	0.403699	0.965602	0.0674197	0	0
Snph	UID45269	0.1797	1.8392	0.706587	0.0976507	1.13265	0.150834	0	0
Atp1a3;Atp1a2;Atp1a1;Atp1a4	UID12508	0.1031	1.38	0.766017	0.19925	1.07408	0.115761	0	0
Pclo	UID30739	0.0514	0.6703	0.892949	0.518826	1.03627	0.0491732	0	0
Rgs20	UID23566	0.0363	0.5706	0.913144	0.581543	1.02548	0.0394608	0	0
Blvra	UID21093	-0.0011	-0.0129	0.997847	0.989962	0.999238	0.000936162	0	0
Ndrg3	UID30681	0.232	2.7661	0.670126	0.021064	1.17446	0.173844	0	0
Atp1a3;Atp1a2;Atp1a1	UID12509	0.065	1.201	0.795486	0.258821	1.04608	0.0993673	0	0
Rbmx2	UID18586	-0.3771	-1.9194	0.70628	0.0857813	0.769984	0.151023	0	0
Fahd1	UID18587	0.0754	1.012	0.827506	0.33691	1.05365	0.0822288	0	0
Rbmx2	UID18585	-0.0912	-1.2085	0.795482	0.256385	0.938742	0.0993698	0	0
Kiaa0513	UID18582	0.0791	1.8445	0.70628	0.096461	1.05636	0.151023	0	0
Gtf2i	UID22339	0.0755	0.6958	0.886848	0.503407	1.05373	0.052151	0	0
Cmpk1	UID21699	-0.2576	-2.8425	0.670126	0.0185446	0.836478	0.173844	0	0
Dkc1	UID22334	0.0549	1.2101	0.795482	0.255475	1.03879	0.0993698	0	0
Dkc1	UID22335	0.0149	0.3564	0.951857	0.729334	1.01038	0.0214285	0	0
Rab11fip5	UID18792	0.0762	1.1959	0.795486	0.260797	1.05424	0.0993673	0	0
Gtf2i	UID22337	0.0007	0.0087	0.998544	0.993209	1.00049	0.00063285	0	0
Sgta	UID28743	-0.0075	-0.1529	0.976493	0.881706	0.994815	0.0103309	0	0
Swi5	UID18334	0.0458	0.8994	0.849955	0.390682	1.03226	0.0706041	0	0
Agk	UID22333	-0.0825	-1.2033	0.795486	0.258289	0.94442	0.0993673	0	0
Foxo3	UID55637	0.1	0.6467	0.897617	0.533331	1.07177	0.0469087	0	0
Blvra	UID21094	0.0352	0.4263	0.93644	0.679458	1.0247	0.0285202	0	0
Mical3	UID49271	0.0524	0.495	0.926047	0.631997	1.03699	0.0333669	0	0
Dnmt3a	UID25514	0.0106	0.1432	0.978707	0.889131	1.00737	0.00934708	0	0
	UID29103	0.0505	0.9476	0.841854	0.366798	1.03562	0.0747633	0	0
Slc35f6	UID19235	-0.0455	-0.8837	0.854454	0.398681	0.968954	0.0683111	0	0
Heatr5b	UID29101	-0.0071	-0.0792	0.989692	0.93853	0.995091	0.0045	0	0
Dennd1a	UID29454	-0.0292	-0.3304	0.95588	0.748344	0.979964	0.0195965	0	0
Dennd1a	UID29455	0.121	0.9426	0.842866	0.369486	1.08749	0.0742413	0	0
Dennd1a	UID29456	-0.0524	-0.5114	0.923293	0.620865	0.964331	0.0346605	0	0
Dennd1a	UID29457	-0.0611	-0.714	0.88361	0.492605	0.958533	0.0537393	0	0
Mast1	UID23823	-0.0271	-0.547	0.916496	0.59701	0.981391	0.0378696	0	0
Mast1	UID23822	0.0647	0.9179	0.849418	0.38163	1.04587	0.0708785	0	0
Mast1	UID23821	0.0459	0.6356	0.898545	0.540241	1.03233	0.0464603	0	0
Mast1	UID23820	-0.1562	-1.7742	0.71116	0.108389	0.897386	0.148033	0	0
Slc9a8	UID29589	-0.1405	-1.404	0.763791	0.192502	0.907205	0.117025	0	0
Gprasp1	UID9364	0.0793	1.1054	0.810615	0.296517	1.05651	0.0911853	0	0
Mef2c	UID17374	-0.0161	-0.36	0.950964	0.72673	0.988902	0.021836	0	0
Dclk1	UID54197	0.0112	0.2396	0.967447	0.815702	1.00779	0.0143726	0	0
Ahi1	UID18338	0.049	0.9721	0.83736	0.355096	1.03455	0.0770879	0	0
Dclk1	UID54191	-0.072	-1.0987	0.810615	0.29923	0.951318	0.0911853	0	0
Atp1a3	UID12502	0.0884	0.9997	0.830496	0.342256	1.06319	0.0806627	0	0
Ralgapa1	UID11483	0.0729	1.4538	0.756663	0.178222	1.05183	0.121098	0	0
Zcchc8	UID21095	0.0137	0.1477	0.97779	0.885732	1.00954	0.0097546	0	0
Dclk1	UID54199	-0.1133	-1.1797	0.797366	0.267142	0.924471	0.0983425	0	0
Trim28	UID10416	0.1112	1.0758	0.813176	0.308856	1.08013	0.0898157	0	0
Rgma	UID12152	-0.0059	-0.114	0.983417	0.911613	0.995919	0.00726234	0	0
Nol4l	UID11429	0.0262	0.296	0.959792	0.773686	1.01833	0.0178229	0	0
Cep170	UID11318	0.1201	2.0813	0.693048	0.0655037	1.08681	0.159237	0	0
Acin1	UID22480	0.0258	0.5709	0.913144	0.581351	1.01804	0.0394608	0	0
Setd1b	UID17377	-0.0477	-0.6058	0.904989	0.559018	0.967477	0.0433566	0	0
Plekho1	UID22486	0.1519	0.9309	0.846086	0.375228	1.11103	0.0725854	0	0
Plekho1	UID22487	-0.0156	-0.1042	0.985055	0.919206	0.989245	0.00653955	0	0
Rab11fip5	UID18790	0.0262	0.1911	0.971354	0.852497	1.01833	0.0126223	0	0
Cep170	UID11319	-0.0169	-0.2872	0.961965	0.780099	0.988354	0.0168405	0	0
Syn3	UID17859	0.0074	0.1449	0.978607	0.887788	1.00514	0.00939161	0	0
Nedd4l	UID17370	0.0967	1.3954	0.764319	0.195001	1.06932	0.116726	0	0
Plekho1	UID22488	0.1804	2.0487	0.697375	0.0694704	1.1332	0.156533	0	0
Cbll1	UID22489	-0.0169	-0.2556	0.965758	0.803785	0.988354	0.0151317	0	0
Nedd4l	UID17371	0.0129	0.2363	0.967447	0.818201	1.00898	0.0143726	0	0
Map1a	UID23434	-0.0632	-0.838	0.863046	0.422603	0.957139	0.0639658	0	0
Slc12a5	UID19451	-0.1121	-1.504	0.756663	0.165392	0.92524	0.121098	0	0
Nrbp2	UID19457	0.0158	0.1969	0.970574	0.848138	1.01101	0.0129712	0	0
Brf1	UID17372	0.0326	0.6872	0.889543	0.508407	1.02285	0.0508329	0	0
Sh3bp4	UID19987	-0.0321	-0.3605	0.950964	0.726433	0.977996	0.021836	0	0
Sh3bp4	UID19986	0.1476	1.8699	0.70628	0.0929416	1.10773	0.151023	0	0
Sh3bp4	UID19989	-0.0185	-0.3435	0.953963	0.738701	0.987259	0.0204685	0	0
Acly	UID19459	0.0075	0.1613	0.974486	0.875266	1.00521	0.0112243	0	0
Mef2c	UID17373	0.0313	0.5635	0.913557	0.586168	1.02193	0.0392645	0	0
Fam114a2	UID19233	-0.0653	-1.0311	0.825443	0.328085	0.955747	0.0833129	0	0
Phf23	UID15729	-0.0599	-0.8735	0.856492	0.404196	0.959331	0.0672766	0	0
Ralbp1	UID41815	0.0373	0.7744	0.874201	0.457542	1.02619	0.0583885	0	0
Kiaa1671	UID15721	-0.1608	-2.2537	0.676986	0.049222	0.894529	0.16942	0	0
Kiaa1671	UID15720	0.0384	0.5442	0.917292	0.598996	1.02697	0.0374924	0	0
Ttc26	UID15723	0.0183	0.2911	0.961248	0.777267	1.01277	0.0171646	0	0
Rmdn2	UID15725	-0.0182	-0.1898	0.971532	0.853526	0.987464	0.012543	0	0
Rps6kb1	UID15727	0.082	0.9555	0.840606	0.363272	1.05848	0.0754078	0	0
Garnl3	UID8317	-0.0481	-0.2861	0.962422	0.78101	0.967209	0.0166344	0	0
Phtf1	UID23562	0.046	0.7917	0.871985	0.447857	1.0324	0.059491	0	0
Garnl3	UID8311	0.0355	0.4112	0.940534	0.690133	1.02491	0.0266253	0	0
Garnl3	UID8310	-0.1905	-3.1264	0.669846	0.0114856	0.876302	0.174025	0	0
Garnl3	UID8313	0.0765	0.922	0.848386	0.379615	1.05446	0.0714068	0	0
Garnl3	UID8312	0.0429	0.757	0.877954	0.467448	1.03018	0.0565283	0	0
Prr7	UID8319	-0.0135	-0.1599	0.974591	0.876349	0.990686	0.0111778	0	0
Prr7	UID8318	0.0813	0.68	0.891201	0.512892	1.05797	0.0500245	0	0
Ulk2	UID23209	0.0391	0.8056	0.870328	0.440185	1.02747	0.0603172	0	0
Caap1	UID19189	0.2205	1.7567	0.711704	0.111441	1.16514	0.1477	0	0
Irs1	UID4152	0.2762	2.9338	0.670126	0.0159316	1.211	0.173844	0	0
Wwc1	UID9307	-0.0076	-0.1639	0.97436	0.873247	0.994746	0.0112804	0	0
Irs1	UID4150	0.0889	0.9727	0.83736	0.355069	1.06356	0.0770879	0	0
Dmtn	UID55574	0.1714	1.1178	0.808539	0.291435	1.12615	0.0922988	0	0
Irs1	UID4156	0.0137	0.1929	0.970897	0.851122	1.00954	0.0128268	0	0
Irs1	UID4155	-0.0233	-0.321	0.95746	0.755261	0.983979	0.0188795	0	0
Irs1	UID4154	0.0149	0.2015	0.970574	0.844604	1.01038	0.0129712	0	0
Snrk	UID19181	0.1228	2.3459	0.670126	0.0421885	1.08885	0.173844	0	0
Hnrnpa3	UID14766	-0.0504	-0.7331	0.880382	0.48141	0.965669	0.0553289	0	0
Irs1	UID4159	0.0076	0.0918	0.987772	0.928758	1.00528	0.0053431	0	0
Wwc1	UID9309	-0.1185	-1.4657	0.756663	0.175386	0.921145	0.121098	0	0
Snrk	UID19184	0.0124	0.2282	0.968502	0.82432	1.00863	0.0138995	0	0
Caap1	UID19187	0.0746	0.798	0.871965	0.444556	1.05307	0.0595007	0	0
Tmem5	UID19186	0.0648	0.7996	0.871714	0.443686	1.04594	0.0596262	0	0
Dlg2	UID19677	-0.0097	-0.1459	0.978398	0.887078	0.993299	0.00948446	0	0
Dlg2	UID19676	0.0549	1.0781	0.81281	0.307603	1.03879	0.0900108	0	0
Dlg2	UID19675	0.0583	0.9076	0.849955	0.386513	1.04124	0.0706041	0	0
Coasy	UID21689	0.12	0.8092	0.869917	0.438404	1.08673	0.0605223	0	0
Hnrnpa3	UID14764	-0.0129	-0.2488	0.966736	0.808781	0.991098	0.0146919	0	0
Dlg2	UID19671	0.1147	1.5286	0.752304	0.159286	1.08275	0.123607	0	0
Dlg2	UID19670	0.0851	1.5314	0.752121	0.158261	1.06076	0.123712	0	0
Dlgap4	UID32288	-0.0693	-0.9814	0.835225	0.351019	0.9531	0.0781964	0	0
Pgam1	UID21684	-0.063	-0.5991	0.906327	0.563292	0.957271	0.0427149	0	0
Cep170	UID11317	-0.1082	-1.1644	0.801349	0.272978	0.927745	0.0961786	0	0
Wwp2	UID21681	0.1184	1.7682	0.71116	0.109418	1.08553	0.148033	0	0
Fam168b	UID14315	0.0934	1.3092	0.779153	0.221606	1.06688	0.108377	0	0
Pgam1	UID21683	0.1244	1.7995	0.71116	0.103831	1.09005	0.148033	0	0
Git1	UID10954	-0.095	-1.4863	0.756663	0.169624	0.936272	0.121098	0	0
Fmn2	UID30505	0.5792	3.53	0.669846	0.00600127	1.49402	0.174025	0	0
Mink1	UID22796	0.1352	2.0969	0.690292	0.0638523	1.09825	0.160967	0	0
Foxo3	UID55636	0.1	0.6467	0.897617	0.533331	1.07177	0.0469087	0	0
Camsap2	UID62838	-0.0499	-0.8207	0.867576	0.432036	0.966003	0.0616923	0	0
Phtf1	UID23560	-0.1512	-1.9079	0.70628	0.0873973	0.900501	0.151023	0	0
Amph	UID28272	0.0726	1.0204	0.826189	0.333124	1.05161	0.0829208	0	0
Amph	UID28270	0.0415	0.7288	0.881397	0.483695	1.02918	0.0548282	0	0
Atxn2l	UID28277	-0.021	-0.1543	0.976391	0.880617	0.985549	0.0103763	0	0
Fam168b	UID14311	-0.0569	-1.0157	0.826996	0.334945	0.961328	0.0824968	0	0
Dync1i2	UID25513	-0.0811	-1.7713	0.71116	0.10851	0.945337	0.148033	0	0
Plekha6	UID28274	-0.0318	-0.5512	0.9157	0.594241	0.978199	0.0382468	0	0
Atxn2l	UID28279	0.055	0.7876	0.871994	0.450293	1.03886	0.0594867	0	0
Lonp2	UID21693	-0.1616	-1.7505	0.713053	0.112555	0.894033	0.146878	0	0
Camsap3	UID28466	0.0261	0.5071	0.924332	0.623647	1.01826	0.0341719	0	0
Ddx3x	UID10326	-0.1215	-0.8107	0.869917	0.437612	0.919231	0.0605223	0	0
Cdk5r2	UID25373	0.0848	1.6736	0.720581	0.126747	1.06054	0.142317	0	0
Terf2ip	UID19476	-0.0217	-0.2346	0.967447	0.819519	0.985071	0.0143726	0	0
Ctnnd2	UID25374	-0.0399	-0.6333	0.898723	0.541518	0.972722	0.0463743	0	0
Braf	UID3899	0.0759	0.9951	0.83174	0.344368	1.05402	0.0800126	0	0
Crk	UID10635	0.0457	0.747	0.878834	0.4732	1.03218	0.0560931	0	0
Ctnnd2	UID25378	0.0159	0.3243	0.956649	0.752774	1.01108	0.0192475	0	0
Braf	UID3895	-0.1468	-0.8907	0.852391	0.395326	0.903252	0.069361	0	0
Pdcd4	UID27530	0.0471	0.6869	0.889583	0.508756	1.03319	0.0508133	0	0
Braf	UID3893	-0.1492	-1.1926	0.795486	0.262274	0.90175	0.0993673	0	0
Braf	UID3892	-0.1312	-0.7909	0.871985	0.448511	0.913072	0.059491	0	0
Braf	UID3891	0.0153	0.1994	0.970574	0.846173	1.01066	0.0129712	0	0
Psmc1	UID26301	0.0562	0.5831	0.908889	0.573533	1.03972	0.0414891	0	0
Pygb	UID17701	-0.0423	-0.616	0.901928	0.552456	0.971106	0.0448283	0	0
L3mbtl1	UID27	0.2386	2.7373	0.670126	0.0220991	1.17985	0.173844	0	0
L3mbtl1	UID26	-0.0982	-1.641	0.72952	0.133585	0.934198	0.136963	0	0
Ccdc94	UID21464	-0.1112	-1.2601	0.786374	0.238051	0.925818	0.104371	0	0
Cul4b	UID23	-0.093	-1.9626	0.705324	0.0796138	0.937571	0.151611	0	0
	UID21469	-0.1022	-1.3405	0.772863	0.211596	0.931611	0.111897	0	0
Ptpn21	UID10322	0.0847	1.0192	0.826326	0.333643	1.06047	0.0828485	0	0
Camsap3	UID28467	-0.0243	-0.2275	0.968628	0.824898	0.983298	0.0138428	0	0
Arfgef2	UID28	0.0063	0.12	0.982809	0.906953	1.00438	0.00753107	0	0
Ctu1	UID20224	0.0029	0.065	0.991482	0.949556	1.00201	0.00371516	0	0
Uba3	UID16922	0.1527	1.3537	0.770772	0.2075	1.11165	0.113074	0	0
Mcoln1	UID20226	-0.1178	-1.0857	0.812634	0.304676	0.921592	0.0901049	0	0
Tbc1d24	UID8200	0.0037	0.0791	0.989692	0.938621	1.00257	0.0045	0	0
Cttnbp2nl	UID51939	-0.0125	-0.1225	0.982422	0.90511	0.991373	0.00770212	0	0
Mef2d	UID10632	0.0948	1.3955	0.764319	0.194738	1.06792	0.116726	0	0
Cacna1d	UID20222	-0.0298	-0.271	0.963493	0.792284	0.979556	0.0161514	0	0
Ctu1	UID20223	-0.0348	-0.4403	0.934858	0.669668	0.976167	0.0292543	0	0
Ptpn21	UID10321	-0.0708	-0.9099	0.849955	0.385611	0.95211	0.0706041	0	0
Mcoln1	UID20228	-0.0397	-0.5332	0.92057	0.606273	0.972857	0.035943	0	0
Camkk2	UID16432	0.0405	0.8767	0.855457	0.402258	1.02847	0.067802	0	0
Nudt11;Nudt10	UID3097	0.0469	0.625	0.900448	0.546824	1.03304	0.0455414	0	0
Huwe1	UID12989	0.082	0.6747	0.892515	0.516146	1.05848	0.0493847	0	0
Nudt11;Nudt10	UID3095	0.0309	0.7382	0.880226	0.47822	1.02165	0.055406	0	0
Surf2	UID3094	-0.1827	-2.1142	0.687381	0.0623757	0.881053	0.162803	0	0
Fth1	UID3093	-0.0159	-0.1283	0.980541	0.900589	0.989039	0.00853406	0	0
Ace	UID3092	-0.0195	-0.2553	0.965758	0.803975	0.986575	0.0151317	0	0
Pgk1	UID3090	0.0451	0.7173	0.882858	0.490477	1.03175	0.0541091	0	0
Camsap3	UID28464	-0.1023	-0.6789	0.891448	0.513576	0.931547	0.049904	0	0
Camkk2	UID16434	0.0802	1.9068	0.70628	0.0872003	1.05716	0.151023	0	0
Wdr91	UID12983	0.0705	1.4534	0.756663	0.178332	1.05008	0.121098	0	0
Foxo3	UID24161	0.0251	0.4205	0.938268	0.683506	1.01755	0.0276731	0	0
Rc3h2	UID3099	-0.1121	-2.2987	0.672266	0.0456479	0.92524	0.172459	0	0
Huwe1	UID12987	0.0006	0.0112	0.998291	0.991304	1.00042	0.000743027	0	0
Zfyve16	UID13856	-0.1771	-3.0892	0.669846	0.0121918	0.884479	0.174025	0	0
Dzip3	UID13156	0.0004	0.0021	0.99929	0.998333	1.00028	0.000308241	0	0
Sgip1	UID19092	-0.0061	-0.0707	0.991173	0.945129	0.995781	0.00385068	0	0
Hnrnpc	UID24470	-0.0537	-0.9452	0.841854	0.367975	0.963462	0.0747633	0	0
Rsbn1	UID13405	0.0287	0.262	0.965758	0.798937	1.02009	0.0151317	0	0
Rplp1	UID35946	-0.0026	-0.0602	0.99149	0.953252	0.998199	0.00371159	0	0
Brsk1	UID9079	0.0433	0.7248	0.881797	0.486143	1.03047	0.0546315	0	0
Brk1	UID31399	-0.0879	-1.1708	0.799782	0.270545	0.940891	0.0970281	0	0
Stx7	UID2410	-0.0341	-0.6534	0.897066	0.528982	0.976641	0.0471758	0	0
Stx7	UID2411	-0.0591	-1.2631	0.786335	0.236671	0.959863	0.104392	0	0
Stx7	UID2413	-0.045	-0.551	0.9157	0.594487	0.96929	0.0382468	0	0
Stx7	UID2415	0.0841	1.6906	0.718151	0.123391	1.06003	0.143784	0	0
Gnaz	UID2417	0.1751	2.1754	0.677418	0.056325	1.12904	0.169143	0	0
Slc16a7	UID2418	-0.0939	-1.5103	0.756147	0.163498	0.936986	0.121394	0	0
Ddx3x	UID10329	-0.0543	-0.2777	0.962766	0.787252	0.963062	0.0164792	0	0
Srsf12	UID16928	-0.033	-0.3695	0.948432	0.719946	0.977386	0.0229938	0	0
Camsap1	UID31758	0.1774	1.4679	0.756663	0.174811	1.13084	0.121098	0	0
Brsk1	UID40550	-0.219	-1.7041	0.716103	0.121156	0.859161	0.145025	0	0
Tbc1d25	UID7	-0.006	-0.142	0.979012	0.890024	0.99585	0.00921194	0	0
Auts2	UID4	0.1005	1.975	0.704508	0.0780118	1.07214	0.152114	0	0
Auts2	UID5	-0.1731	-0.7692	0.874817	0.460686	0.886935	0.0580829	0	0
Auts2	UID2	-0.0808	-1.2031	0.795486	0.258384	0.945533	0.0993673	0	0
Auts2	UID3	-0.1031	-1.0189	0.826353	0.33378	0.93103	0.0828343	0	0
Auts2	UID1	-0.0542	-0.8971	0.849959	0.391943	0.963128	0.0706022	0	0
Dclk1	UID54156	-0.0745	-1.1474	0.804134	0.279421	0.949671	0.0946717	0	0
Braf	UID62644	0.1642	2.0189	0.70024	0.0729371	1.12054	0.154753	0	0
Rps6;Polh	UID68261	-0.2148	-3.0625	0.669846	0.0128591	0.861666	0.174025	0	0
Map1b	UID3321	0.0785	0.9462	0.841854	0.367735	1.05592	0.0747633	0	0
Map1b	UID3320	0.0326	0.4014	0.94307	0.697081	1.02285	0.0254562	0	0
Ppp2r5b	UID12182	0.3279	1.7333	0.715675	0.115671	1.25518	0.145284	0	0
Map1b	UID3322	-0.1318	-1.461	0.756663	0.176638	0.912692	0.121098	0	0
Map1b	UID3325	-0.0809	-0.9006	0.849955	0.390307	0.945468	0.0706041	0	0
Map1b	UID3324	-0.0086	-0.1147	0.983417	0.911093	0.994057	0.00726234	0	0
Map1b	UID3327	0.0583	0.9481	0.841595	0.366561	1.04124	0.0748969	0	0
Trak1	UID12187	0.0466	0.6697	0.892954	0.519163	1.03283	0.0491709	0	0
Map1b	UID3329	-0.042	-0.768	0.875126	0.461144	0.971307	0.0579296	0	0
Map1b	UID3328	0.0174	0.2584	0.965758	0.801706	1.01213	0.0151317	0	0
Tspyl4	UID19099	0.0685	1.4968	0.756663	0.166921	1.04863	0.121098	0	0
Brsk1	UID40551	0.0241	0.4473	0.934361	0.664689	1.01685	0.0294853	0	0
Sgip1	UID19090	0.176	2.5562	0.670126	0.0296516	1.12975	0.173844	0	0
Bles03	UID19098	-0.0268	-0.4505	0.933994	0.662492	0.981595	0.0296558	0	0
Kiaa1109	UID190	0.0517	0.8592	0.858179	0.411375	1.03649	0.0664222	0	0
Ttc7b	UID32803	0.0483	0.7297	0.881061	0.483255	1.03405	0.0549938	0	0
Ttc7b	UID32802	0.0484	0.5978	0.906978	0.564095	1.03412	0.0424032	0	0
Ttc7b	UID32801	0.0166	0.2556	0.965758	0.80368	1.01157	0.0151317	0	0
Sepn1	UID1131	0.0854	0.6704	0.892949	0.518721	1.06098	0.0491732	0	0
Stxbp5	UID18425	0.0243	0.472	0.930424	0.647573	1.01699	0.0313193	0	0
Ttc9b	UID52928	-0.0412	-0.7593	0.877189	0.466088	0.971846	0.0569068	0	0
Stxbp5	UID18424	-0.1028	-1.2505	0.786374	0.241371	0.931224	0.104371	0	0
Med30	UID30096	-0.021	-0.1621	0.974486	0.87463	0.985549	0.0112243	0	0
Syap1	UID52921	0.1819	1.4935	0.756663	0.16812	1.13438	0.121098	0	0
Fam195a	UID30092	0.0114	0.1593	0.974591	0.876812	1.00793	0.0111778	0	0
Ttc9b	UID52927	0.2489	1.4242	0.759546	0.186747	1.1883	0.119446	0	0
Kcnj13	UID57950	-0.027	-0.4046	0.942354	0.694841	0.981459	0.0257858	0	0
Sema6c	UID23901	0.0428	0.8798	0.855263	0.400683	1.03011	0.0679003	0	0
Zfp37	UID3500	-0.1135	-1.5877	0.74274	0.145414	0.924343	0.129163	0	0
Stxbp5	UID18421	0.1174	1.852	0.70628	0.0954528	1.08478	0.151023	0	0
Usp5	UID26211	0.0048	0.1112	0.983901	0.913764	1.00333	0.00704841	0	0
Gemin8	UID14989	-0.2713	-2.3037	0.672266	0.0455723	0.828573	0.172459	0	0
Nfix	UID26403	0.0255	0.3607	0.950964	0.726285	1.01783	0.021836	0	0
Stxbp5	UID18420	-0.0459	-0.8208	0.867576	0.431847	0.968685	0.0616923	0	0
Caskin1	UID11989	-0.0103	-0.1038	0.985331	0.919533	0.992886	0.00641782	0	0
Adcy6	UID6312	-0.0375	-0.5545	0.915149	0.592106	0.974342	0.0385082	0	0
Adra2a	UID6311	0.128	1.8483	0.70628	0.0959189	1.09278	0.151023	0	0
Adra2a	UID6310	0.2373	1.4849	0.756663	0.170353	1.17878	0.121098	0	0
Cacna1c	UID6317	0.1196	0.9284	0.846443	0.376425	1.08643	0.072402	0	0
Cacna1c	UID6316	-0.0771	-0.7951	0.871985	0.446171	0.947961	0.059491	0	0
Cacna1c	UID6315	-0.1101	-1.3095	0.779153	0.221489	0.926524	0.108377	0	0
Cacna1c	UID6314	0.0398	0.604	0.905018	0.560091	1.02797	0.0433428	0	0
Caskin1	UID11981	-0.0919	-1.7348	0.715675	0.115025	0.938286	0.145284	0	0
Caskin1	UID11980	-0.1316	-1.4482	0.756663	0.180115	0.912819	0.121098	0	0
Cacna1c	UID6319	0.0795	1.2043	0.795486	0.257964	1.05665	0.0993673	0	0
Cacna1c	UID6318	0.0547	0.8394	0.862873	0.421866	1.03864	0.0640533	0	0
Snx19	UID27944	0.0989	1.8805	0.70628	0.0910044	1.07096	0.151023	0	0
Caskin1	UID11984	-0.1337	-2.5334	0.670126	0.0308098	0.911491	0.173844	0	0
Caskin1	UID11987	0.0355	0.646	0.897617	0.533572	1.02491	0.0469087	0	0
Dgkq	UID27947	0.0865	0.9639	0.838629	0.359239	1.06179	0.07643	0	0
Synpo	UID17190	-0.2626	-3.2261	0.669846	0.00983256	0.833584	0.174025	0	0
Pkp4	UID42464	0.064	0.9846	0.833955	0.349317	1.04536	0.0788575	0	0
Bag6	UID30978	0.0175	0.3757	0.947305	0.715387	1.0122	0.0235102	0	0
Pkp4	UID42463	0.064	0.9846	0.833955	0.349317	1.04536	0.0788575	0	0
Synpo	UID17191	-0.0718	-1.1408	0.804511	0.281904	0.95145	0.0944683	0	0
	UID58323	-0.074	-0.5588	0.914409	0.589353	0.95	0.0388594	0	0
Srsf4	UID19239	0.1271	1.5622	0.74547	0.150903	1.0921	0.12757	0	0
Eno1	UID3506	0.0548	0.9091	0.849955	0.385773	1.03872	0.0706041	0	0
Bicd1	UID15630	-0.1047	-2.3564	0.670126	0.0414513	0.929998	0.173844	0	0
Epb41l3	UID30896	-0.0069	-0.097	0.986597	0.924777	0.995229	0.00586004	0	0
Epb41l3	UID30894	-0.0048	-0.0931	0.987413	0.927788	0.996678	0.00550114	0	0
Synpo	UID17193	-0.0232	-0.2698	0.963493	0.793142	0.984048	0.0161514	0	0
Epb41l3	UID30893	0.1206	1.9325	0.70628	0.0836206	1.08719	0.151023	0	0
Scg2	UID37917	0.0978	1.8575	0.70628	0.0944625	1.07014	0.151023	0	0
Epb41l3	UID30898	0.0253	0.4288	0.935779	0.677633	1.01769	0.0288268	0	0
Synpo	UID17195	0.0509	1.0541	0.819912	0.317928	1.03591	0.0862327	0	0
Sorbs2	UID39579	0.0154	0.3176	0.957505	0.757662	1.01073	0.018859	0	0
Mapt	UID88658	0.0851	1.5178	0.753355	0.161622	1.06076	0.123	0	0
Speg	UID10469	0.014	0.2065	0.969889	0.84081	1.00975	0.0132778	0	0
Strn4	UID36387	-0.0939	-1.8094	0.710839	0.102088	0.936986	0.148229	0	0
Nav1	UID17527	0.0979	1.4778	0.756663	0.172165	1.07021	0.121098	0	0
Strn4	UID36382	-0.067	-1.2901	0.781285	0.22754	0.954621	0.107191	0	0
Strn4	UID36383	0.0399	0.7325	0.88041	0.481527	1.02804	0.0553153	0	0
Synpo	UID17198	0.0329	0.486	0.927114	0.638022	1.02307	0.0328666	0	0
Inf2	UID26663	-0.0137	-0.1659	0.974136	0.87172	0.990549	0.0113803	0	0
Sec16a	UID1421	0.0894	1.0716	0.8142	0.310677	1.06393	0.0892687	0	0
Slc2a13	UID7747	0.0435	0.6234	0.900879	0.547721	1.03061	0.0453336	0	0
Bin1	UID64560	0.0261	0.5021	0.925048	0.627006	1.01826	0.0338357	0	0
Trappc9	UID7210	-0.1579	-1.428	0.758193	0.185691	0.896329	0.12022	0	0
Bag6	UID24412	0.0108	0.2772	0.962766	0.787556	1.00751	0.0164792	0	0
Bag6	UID24410	0.0632	1.2072	0.795482	0.256568	1.04478	0.0993698	0	0
Rasgrp1	UID24417	-0.0244	-0.2617	0.965758	0.799212	0.983229	0.0151317	0	0
Rasgrp1	UID24416	-0.3124	-3.2823	0.669846	0.00896854	0.805301	0.174025	0	0
Camsap3	UID45527	-0.043	-0.5004	0.925048	0.628333	0.970634	0.0338357	0	0
Bag6	UID24414	0.0793	1.3277	0.775516	0.215411	1.05651	0.110409	0	0
Aak1	UID7744	-0.0232	-0.5252	0.921642	0.611501	0.984048	0.0354377	0	0
Arhgap21	UID27842	0.0883	1.5142	0.754572	0.162617	1.06312	0.122299	0	0
Arhgef10	UID16409	-0.0751	-1.3717	0.767367	0.201668	0.949276	0.114997	0	0
Dmwd	UID6612	0.0712	1.3151	0.779153	0.219344	1.05059	0.108377	0	0
Abr	UID27268	-0.0081	-0.0861	0.98832	0.933224	0.994401	0.00510222	0	0
Pak7	UID16401	0.0373	0.7088	0.884283	0.495459	1.02619	0.0534087	0	0
Mybbp1a	UID13160	0.015	0.3077	0.958565	0.764968	1.01045	0.0183784	0	0
Mybbp1a	UID13163	-0.0756	-0.6808	0.891201	0.512421	0.948947	0.0500245	0	0
Sec16a	UID1427	0.0082	0.0908	0.987868	0.929552	1.0057	0.00530118	0	0
Pak7	UID16405	-0.0063	-0.098	0.986554	0.923986	0.995643	0.00587927	0	0
Dmwd	UID6610	0.1363	1.8775	0.70628	0.0918067	1.09908	0.151023	0	0
Lnp	UID13167	-0.0161	-0.3187	0.957505	0.756836	0.988902	0.018859	0	0
Dmwd	UID6611	-0.022	-0.4769	0.929994	0.644189	0.984866	0.0315197	0	0
Gli3	UID10128	-0.1815	-2.5187	0.670126	0.0317997	0.881786	0.173844	0	0
Slc20a1	UID10129	-0.0646	-1.0437	0.822544	0.322553	0.95621	0.084841	0	0
Taok1	UID8939	-0.0221	-0.4794	0.92876	0.64249	0.984798	0.0320966	0	0
Gli3	UID10127	-0.2177	-1.6823	0.718235	0.125406	0.859935	0.143733	0	0
	UID10120	-0.103	-0.9903	0.83174	0.346839	0.931095	0.0800126	0	0
Gli3	UID10122	-0.2687	-2.8531	0.670126	0.0182205	0.830067	0.173844	0	0
Dmwd	UID6617	-0.0193	-0.3493	0.952409	0.734508	0.986711	0.0211765	0	0
Tnks1bp1	UID4974	0.0661	0.9094	0.849955	0.385859	1.04688	0.0706041	0	0
Tnks1bp1	UID4976	-0.0039	-0.0665	0.9913	0.948372	0.9973	0.00379481	0	0
Nbea	UID53395	-0.0118	-0.2055	0.970034	0.841518	0.991854	0.013213	0	0
Tnks1bp1	UID4970	-0.1053	-1.1926	0.795486	0.262292	0.929612	0.0993673	0	0
Tnks1bp1	UID4973	0.082	0.8995	0.849955	0.390848	1.05848	0.0706041	0	0
Hnrnpc	UID24478	0.1906	2.3774	0.670126	0.0403047	1.14124	0.173844	0	0
Myo9b	UID23217	0.0757	0.4683	0.930495	0.650267	1.05387	0.0312861	0	0
Lrrc25	UID31380	0.051	0.5123	0.923259	0.620254	1.03598	0.0346764	0	0
Appl1	UID18352	-0.0711	-0.7816	0.87265	0.453498	0.951912	0.0591599	0	0
Ttc7b	UID1330	0.1037	1.6627	0.72398	0.128955	1.07453	0.140273	0	0
Zc3h13	UID1331	-0.0336	-0.6501	0.897617	0.531024	0.976979	0.0469087	0	0
Zc3h13	UID1332	-0.0855	-0.7365	0.880382	0.479438	0.942458	0.0553289	0	0
Zc3h13	UID1333	0.0679	0.7928	0.871985	0.447471	1.04819	0.059491	0	0
Zc3h13	UID1334	0.0797	1.4019	0.763791	0.192791	1.0568	0.117025	0	0
Zc3h13	UID1335	-0.2421	-1.6467	0.728929	0.13262	0.845514	0.137315	0	0
Ppp1r12b	UID14809	-0.0955	-0.975	0.836372	0.35402	0.935948	0.0776005	0	0
Clvs2	UID14808	-0.0208	-0.4835	0.927806	0.639703	0.985686	0.0325427	0	0
Zc3h13	UID1338	-0.2199	-1.7351	0.715675	0.115343	0.858625	0.145284	0	0
Zc3h13	UID1339	-0.2708	-3.6035	0.669846	0.00533371	0.82886	0.174025	0	0
Znf365	UID14805	0.0029	0.0481	0.99364	0.962658	1.00201	0.00277088	0	0
Poldip3	UID14804	-0.0382	-0.7182	0.882826	0.489912	0.973869	0.0541248	0	0
Cwf19l2	UID14803	0.0315	0.1189	0.983006	0.907841	1.02207	0.00744403	0	0
Cwf19l2	UID14802	-0.1026	-1.0703	0.814692	0.311215	0.931353	0.0890067	0	0
Tmem198	UID14801	-0.0179	-0.3111	0.958301	0.76242	0.987669	0.0184982	0	0
Sh3bgrl2	UID14800	-0.0665	-0.6049	0.905018	0.559567	0.954952	0.0433428	0	0
	UID7404	-0.0398	-0.5349	0.919985	0.605131	0.97279	0.0362191	0	0
Hdgfrp2	UID7953	0.1363	1.5939	0.740833	0.144008	1.09908	0.13028	0	0
Hdgfrp2	UID7950	0.1304	1.4696	0.756663	0.174345	1.0946	0.121098	0	0
Hdgfrp2	UID7951	0.1139	1.2837	0.782705	0.230012	1.08215	0.106402	0	0
Eml4	UID7956	0.0165	0.1892	0.971532	0.853959	1.0115	0.012543	0	0
	UID7401	0.1794	1.6702	0.722058	0.127805	1.13241	0.141428	0	0
Eml4	UID7954	-0.1273	-1.0995	0.810615	0.298925	0.915543	0.0911853	0	0
	UID7403	0.2018	3.4064	0.669846	0.00720726	1.15013	0.174025	0	0
Camsap2	UID16665	-0.1249	-2.3301	0.670126	0.0433198	0.917068	0.173844	0	0
Scaf4	UID13296	-0.0958	-0.8211	0.867576	0.431934	0.935753	0.0616923	0	0
Eml4	UID7958	0.0813	1.2645	0.786335	0.236471	1.05797	0.104392	0	0
Eml4	UID7959	-0.0475	-0.5939	0.907888	0.566629	0.967612	0.0419675	0	0
	UID7408	-0.1144	-1.6887	0.718151	0.124146	0.923766	0.143784	0	0
Camsap2	UID16660	0.0266	0.6167	0.901928	0.551953	1.01861	0.0448283	0	0
Camsap2	UID16663	0.0236	0.4507	0.933994	0.662283	1.01649	0.0296558	0	0
Phkb	UID13290	-0.0684	-1.2047	0.795486	0.257473	0.953695	0.0993673	0	0
Pacs1	UID18153	-0.0323	-0.4878	0.926559	0.636851	0.97786	0.033127	0	0
Kcnh7	UID30360	0.1067	1.7352	0.715675	0.114962	1.07676	0.145284	0	0
Sorbs2	UID8128	0.185	1.6125	0.73757	0.139906	1.13682	0.132197	0	0
Sorbs2	UID8129	0.0313	0.5987	0.906327	0.563398	1.02193	0.0427149	0	0
C2cd5	UID44618	-0.0388	-0.6088	0.904075	0.557085	0.973464	0.0437956	0	0
Sorbs2	UID8122	0.264	2.4594	0.670126	0.0351517	1.2008	0.173844	0	0
Sorbs2	UID8123	0.1897	2.0476	0.697375	0.069592	1.14053	0.156533	0	0
Sorbs2	UID8120	0.0543	1.0532	0.820166	0.318298	1.03836	0.0860983	0	0
Sorbs2	UID8121	0.0074	0.1149	0.983417	0.910919	1.00514	0.00726234	0	0
Cnst	UID17132	0.001	0.0178	0.997571	0.986152	1.00069	0.00105633	0	0
Sorbs2	UID8127	0.0084	0.1624	0.974486	0.87436	1.00584	0.0112243	0	0
Dok5	UID19862	-0.1336	-2.8353	0.670126	0.0185632	0.911554	0.173844	0	0
Dok5	UID19863	-0.1869	-1.4726	0.756663	0.173552	0.878491	0.121098	0	0
Sh2b1	UID19860	0.0604	1.0396	0.822788	0.324244	1.04275	0.0847121	0	0
Epb41l3	UID24137	0.0747	1.1541	0.802203	0.276685	1.05314	0.095716	0	0
Hdac2	UID37038	-0.0013	-0.0296	0.99625	0.977018	0.999099	0.00163187	0	0
Mark1	UID19337	0.0327	0.483	0.927938	0.640076	1.02292	0.0324812	0	0
Abcd3	UID4812	0.0186	0.2758	0.9628	0.788689	1.01298	0.0164638	0	0
Slc27a1	UID9533	-0.0747	-0.9633	0.838629	0.359543	0.94954	0.07643	0	0
Map3k12	UID9530	0.3269	3.084	0.669846	0.0124231	1.25432	0.174025	0	0
Map3k12	UID9531	0.0602	1.0158	0.826996	0.334992	1.04261	0.0824968	0	0
Tyro3	UID4816	-0.068	-1.3716	0.767367	0.201707	0.95396	0.114997	0	0
Sh3bp1	UID4817	0.0466	0.9236	0.847937	0.378558	1.03283	0.0716364	0	0
Cyb561	UID9534	-0.0031	-0.034	0.995805	0.973612	0.997854	0.00182575	0	0
Tyro3	UID4815	0.2278	3.212	0.669846	0.00998413	1.17105	0.174025	0	0
Srrm2	UID15831	0.2632	2.7594	0.670126	0.0213005	1.20014	0.173844	0	0
Nol4l	UID27846	-0.1099	-1.4612	0.756663	0.176583	0.926652	0.121098	0	0
Ralgps2	UID30366	0.0494	0.9294	0.846318	0.375714	1.03483	0.0724666	0	0
Lrfn4	UID14351	0.0135	0.2839	0.962626	0.782596	1.0094	0.0165426	0	0
Kcnf1	UID28300	-0.1944	-3.5085	0.669846	0.00610398	0.873936	0.174025	0	0
Akap12	UID30840	0.0961	1.8099	0.710839	0.101991	1.06888	0.148229	0	0
Phc3	UID17641	-0.0205	-0.368	0.948982	0.720922	0.985891	0.0227422	0	0
Gpn1	UID19031	0.012	0.1949	0.970574	0.849596	1.00835	0.0129712	0	0
Stub1	UID55501	0.0804	1.9343	0.70628	0.0833827	1.05731	0.151023	0	0
Bud13	UID18650	-0.1289	-2.179	0.677418	0.0557213	0.914528	0.169143	0	0
Map1b	UID34822	-0.0353	-0.5638	0.913557	0.585954	0.975829	0.0392645	0	0
Shank1	UID25169	-0.3024	-2.1243	0.684688	0.0613385	0.810902	0.164507	0	0
Hcn4	UID56961	-0.1726	-1.9181	0.70628	0.0859661	0.887242	0.151023	0	0
Stub1	UID55502	0.0804	1.9343	0.70628	0.0833827	1.05731	0.151023	0	0
Epb41l3	UID24139	-0.0576	-1.2929	0.781134	0.226603	0.960861	0.107274	0	0
Rbmxl1	UID19496	-0.2881	-2.412	0.670126	0.0380483	0.81898	0.173844	0	0
Cep170	UID11299	0.0967	1.6583	0.724219	0.12994	1.06932	0.14013	0	0
Camlg	UID26159	0.0095	0.1172	0.983417	0.909188	1.00661	0.00726234	0	0
Cep170	UID11295	0.1458	1.1956	0.795486	0.261161	1.10634	0.0993673	0	0
Cep170	UID11294	0.0004	0.0048	0.998878	0.996286	1.00028	0.000487439	0	0
Cep170	UID11297	-0.0702	-1.3542	0.770675	0.207005	0.952506	0.113129	0	0
Cep170	UID11296	-0.1991	-1.2452	0.787342	0.243224	0.871094	0.103836	0	0
Cep170	UID11291	0.0432	0.5704	0.913144	0.581779	1.0304	0.0394608	0	0
Cep170	UID11290	-0.0249	-0.2475	0.967036	0.809846	0.982889	0.0145575	0	0
Lmna	UID26152	-0.0523	-0.6572	0.896404	0.526798	0.964398	0.0474961	0	0
Lmna	UID26153	-0.0143	-0.2612	0.965758	0.799532	0.990137	0.0151317	0	0
Arhgef17	UID13838	-0.0125	-0.2324	0.967609	0.821125	0.991373	0.0143	0	0
Rpgr	UID23787	0.0041	0.0545	0.992868	0.957711	1.00285	0.0031085	0	0
Reep3	UID20337	-0.2372	-3.5534	0.669846	0.00572365	0.84839	0.174025	0	0
C2cd2l	UID45690	0.0765	1.1461	0.804241	0.279838	1.05446	0.0946135	0	0
Clec16a	UID13831	0.0451	0.5941	0.907703	0.566468	1.03175	0.0420563	0	0
Clec16a	UID13830	0.0842	0.7818	0.87265	0.453594	1.0601	0.0591599	0	0
C2cd2l	UID45695	0.0774	0.9858	0.833955	0.348961	1.05511	0.0788575	0	0
Arhgef17	UID13835	-0.042	-0.6161	0.901928	0.552453	0.971307	0.0448283	0	0
Arhgef17	UID13834	-0.0534	-1.015	0.826997	0.335272	0.963663	0.0824963	0	0
Napg	UID30134	0.0272	0.4157	0.939492	0.686858	1.01903	0.0271071	0	0
Ablim1	UID18449	-0.0072	-0.117	0.983417	0.909304	0.995022	0.00726234	0	0
Cds2	UID29978	0.1045	1.0045	0.828998	0.340317	1.07512	0.0814463	0	0
Unc5a	UID18118	0.0457	0.7333	0.880382	0.481115	1.03218	0.0553289	0	0
Ppfia3	UID5149	0.1706	2.4173	0.670126	0.0377124	1.12553	0.173844	0	0
Ppfia3	UID5148	0.0614	0.7439	0.878834	0.475139	1.04348	0.0560931	0	0
Ppfia3	UID5147	0.083	1.8186	0.710586	0.10058	1.05922	0.148383	0	0
Ppfia3	UID5146	0.0243	0.3808	0.946773	0.711843	1.01699	0.0237543	0	0
Ppfia3	UID5145	0.0146	0.3424	0.954014	0.739527	1.01017	0.0204452	0	0
Caskin1	UID11953	-0.1787	-1.0742	0.813587	0.309554	0.883499	0.0895962	0	0
Ppfia3	UID5143	0.0729	1.091	0.811828	0.302391	1.05183	0.0905358	0	0
Ppfia3	UID5142	0.0829	1.1938	0.795486	0.261847	1.05914	0.0993673	0	0
Ppfia3	UID5141	-0.0633	-1.4643	0.756663	0.175414	0.957072	0.121098	0	0
Ubxn2a	UID20333	0.0185	0.2831	0.962747	0.7832	1.01291	0.0164878	0	0
Gmip	UID12405	0.1586	2.4853	0.670126	0.0333997	1.1162	0.173844	0	0
Mfsd2a	UID21612	-0.1836	-2.7207	0.670126	0.0227215	0.880503	0.173844	0	0
Gmip	UID12407	0.0669	0.5161	0.923102	0.617738	1.04746	0.0347505	0	0
Gmip	UID12406	0.0236	0.3376	0.955161	0.743076	1.01649	0.0199235	0	0
Map2	UID3668	0.1467	1.1314	0.807218	0.285935	1.10703	0.0930094	0	0
Map2	UID3669	-0.0692	-1.1578	0.802113	0.275354	0.953166	0.0957643	0	0
Gmip	UID12403	0.053	0.9555	0.840606	0.363012	1.03742	0.0754078	0	0
Gmip	UID12402	0.0286	0.5343	0.920101	0.605423	1.02002	0.0361643	0	0
Map2	UID3664	0.1163	0.8412	0.862356	0.421163	1.08395	0.0643133	0	0
Camsap2	UID16658	0.0643	0.68	0.891201	0.512933	1.04558	0.0500245	0	0
Srsf4	UID19244	-0.0101	-0.1455	0.978398	0.887373	0.993024	0.00948446	0	0
Map2	UID3667	0.1467	1.1314	0.807218	0.285935	1.10703	0.0930094	0	0
Map2	UID3660	-0.1781	-2.0082	0.700888	0.0742321	0.883866	0.154351	0	0
Hn1l	UID12408	-0.1419	-1.8841	0.70628	0.0908414	0.906325	0.151023	0	0
Map2	UID3662	-0.0263	-0.3881	0.945196	0.706533	0.981935	0.024478	0	0
Map2	UID3663	-0.083	-1.3706	0.767829	0.202022	0.944092	0.114735	0	0
Nckap5l	UID11471	-0.2268	-3.1018	0.669846	0.0120643	0.854528	0.174025	0	0
Scap	UID11470	-0.0067	-0.0857	0.98832	0.933541	0.995367	0.00510222	0	0
Nckap5l	UID11473	-0.0022	-0.0466	0.994073	0.963804	0.998476	0.00258155	0	0
Nckap5l	UID11472	0.0599	0.4595	0.931815	0.656344	1.04239	0.0306703	0	0
Nckap5l	UID11475	0.0798	0.6745	0.892515	0.516224	1.05687	0.0493847	0	0
Nckap5l	UID11474	-0.1112	-1.7987	0.71116	0.10408	0.925818	0.148033	0	0
Atn1	UID1808	-0.0153	-0.277	0.962766	0.787717	0.989451	0.0164792	0	0
Atn1	UID1809	0.1139	2.2546	0.676986	0.0491393	1.08215	0.16942	0	0
Map3k5	UID1806	0.048	0.5844	0.908889	0.572689	1.03383	0.0414891	0	0
Atn1	UID1807	-0.0082	-0.1753	0.973164	0.864537	0.994332	0.0118141	0	0
Map3k5	UID1802	-0.1674	-2.1177	0.686651	0.0620118	0.890446	0.163264	0	0
Map3k5	UID1803	0.019	0.2659	0.964337	0.796095	1.01326	0.0157712	0	0
Dcps	UID21617	0.2144	1.6892	0.718151	0.124031	1.16022	0.143784	0	0
Srsf10	UID23785	0.0803	1.4809	0.756663	0.171013	1.05724	0.121098	0	0
Kif21a	UID23056	-0.0137	-0.2965	0.959654	0.773223	0.990549	0.0178852	0	0
Nudt2	UID26210	-0.063	-0.8573	0.858315	0.412645	0.957271	0.0663533	0	0
Fam135b	UID21614	-0.1503	-2.153	0.677418	0.0585034	0.901063	0.169143	0	0
Nucks1	UID14336	0.0637	1.3512	0.770913	0.207924	1.04514	0.112995	0	0
Rtn3	UID22242	0.0253	0.5256	0.921642	0.611186	1.01769	0.0354377	0	0
Prrc2a	UID44754	0.1008	2.2503	0.676986	0.0494927	1.07237	0.16942	0	0
Fip1l1	UID21537	-0.1828	-1.5495	0.749543	0.154275	0.880991	0.125204	0	0
Rbmxl1;Rbmx	UID19493	0.0124	0.1802	0.972359	0.860818	1.00863	0.0121731	0	0
Prkcg	UID26370	0.0702	0.6473	0.897617	0.532927	1.04986	0.0469087	0	0
Csnk1e	UID30562	-0.0202	-0.3278	0.956444	0.750204	0.986096	0.0193403	0	0
Rasgrp2	UID30563	-0.1283	-1.3916	0.764319	0.196126	0.914909	0.116726	0	0
Camsap3	UID45520	-0.0884	-1.0966	0.810789	0.30015	0.940565	0.0910919	0	0
Fip1l1	UID21536	-0.0532	-0.424	0.937117	0.681106	0.963796	0.0282061	0	0
Plxna1;Plxna2;Plxna3;Plxna4	UID5499	-0.0517	-0.9533	0.840665	0.364071	0.964799	0.0753769	0	0
Adcyap1r1	UID5498	0.0727	0.494	0.926047	0.63263	1.05168	0.0333669	0	0
	UID58321	0.0208	0.2018	0.970574	0.844373	1.01452	0.0129712	0	0
Pacs1	UID18159	-0.0395	-0.5614	0.914061	0.587679	0.972992	0.0390246	0	0
Fip1l1	UID21535	0.0649	0.9912	0.83174	0.346436	1.04601	0.0800126	0	0
Samd14	UID17991	0.0545	0.7574	0.877954	0.46724	1.0385	0.0565283	0	0
Kifap3	UID5491	-0.1246	-2.2332	0.677418	0.0509198	0.917258	0.169143	0	0
Rims1	UID52101	-0.0772	-1.3193	0.777451	0.218091	0.947896	0.109327	0	0
Lrig1	UID5493	-0.0119	-0.1689	0.973971	0.86942	0.991785	0.0114541	0	0
Kifap3	UID5492	-0.1437	-2.5856	0.670126	0.0282245	0.905195	0.173844	0	0
Traf6	UID5495	-0.1479	-1.7342	0.715675	0.115515	0.902563	0.145284	0	0
Vamp3	UID5366	-0.2106	-1.8473	0.70628	0.0963846	0.864178	0.151023	0	0
Adcyap1r1	UID5497	0.0399	0.5924	0.908081	0.567561	1.02804	0.0418756	0	0
Ralgapa2	UID658	0.0875	1.4182	0.76173	0.188097	1.06253	0.118199	0	0
Crebbp	UID4368	-0.0948	-0.9488	0.841595	0.366496	0.936402	0.0748969	0	0
Crebbp	UID4369	-0.1774	-2.9124	0.670126	0.0164134	0.884295	0.173844	0	0
Tpd52	UID59057	0.0723	0.7568	0.877954	0.467749	1.05139	0.0565283	0	0
Prrc2a	UID44755	0.1051	1.3849	0.765903	0.198098	1.07557	0.115826	0	0
Epb41l1	UID56055	0.0469	0.4722	0.930424	0.647553	1.03304	0.0313193	0	0
Jund	UID3400	0.056	0.7206	0.882397	0.488728	1.03958	0.0543358	0	0
Jund	UID3401	0.0349	0.6312	0.898723	0.542814	1.02449	0.0463743	0	0
Dck	UID4362	0.1709	2.2087	0.677418	0.0533576	1.12576	0.169143	0	0
Rad52	UID4363	0.036	0.2987	0.959635	0.771666	1.02527	0.0178941	0	0
Glul	UID3404	0.0192	0.2957	0.959792	0.77383	1.0134	0.0178229	0	0
Insr	UID3405	-0.0665	-0.5016	0.925048	0.627519	0.954952	0.0338357	0	0
Sdc2	UID4366	0.0593	0.5349	0.919985	0.605161	1.04196	0.0362191	0	0
Ifngr1	UID3407	0.1294	2.6129	0.670126	0.02696	1.09384	0.173844	0	0
Aak1	UID26936	0.0277	0.5208	0.922234	0.614405	1.01939	0.0351586	0	0
Larp4b	UID27819	-0.0549	-1.217	0.794564	0.252974	0.962661	0.0998713	0	0
Samd14	UID17996	0.043	0.6462	0.897617	0.533626	1.03025	0.0469087	0	0
Ell	UID1744	0.0762	0.876	0.856057	0.402899	1.05424	0.0674973	0	0
Psmd2	UID29663	0.0286	0.6681	0.893527	0.519962	1.02002	0.0488926	0	0
Adrm1	UID30501	0.0231	0.3712	0.948056	0.718681	1.01614	0.0231658	0	0
Atp1a1	UID29667	0.0203	0.1457	0.978398	0.887245	1.01417	0.00948446	0	0
Srsf10	UID23783	-0.1562	-1.3528	0.770772	0.207796	0.897386	0.113074	0	0
Eif3b	UID17888	-0.0895	-0.8589	0.858179	0.411773	0.939848	0.0664222	0	0
Hnrnpul1	UID29664	0.2341	3.0967	0.669846	0.0121662	1.17617	0.174025	0	0
Fbxo42	UID43711	0.0381	0.4404	0.934858	0.669625	1.02676	0.0292543	0	0
Dennd4b	UID26813	-0.0381	-0.303	0.959052	0.768488	0.973937	0.018158	0	0
Gps1	UID20418	-0.1494	-1.3731	0.767367	0.201602	0.901625	0.114997	0	0
Gps1	UID20417	-0.0569	-0.9437	0.841974	0.368692	0.961328	0.0747015	0	0
Eftud2	UID1741	-0.0338	-0.5118	0.923293	0.62063	0.976844	0.0346605	0	0
Mat2b	UID20415	-0.3202	-3.0997	0.669846	0.0121059	0.800959	0.174025	0	0
Dnttip1	UID20414	-0.0306	-0.5637	0.913557	0.585986	0.979013	0.0392645	0	0
Dnttip1	UID20413	-0.0694	-0.7084	0.884296	0.495894	0.953034	0.0534024	0	0
Mcrs1	UID20412	0.0152	0.2455	0.967251	0.811292	1.01059	0.0144607	0	0
Sntb1	UID20411	-0.2225	-3.6753	0.669846	0.00468599	0.857079	0.174025	0	0
Eef2k	UID1740	0.0337	0.6089	0.904075	0.556893	1.02363	0.0437956	0	0
Cep170	UID27812	-0.1082	-1.1644	0.801349	0.272978	0.927745	0.0961786	0	0
Peak1	UID27734	0.0145	0.2845	0.962626	0.782146	1.0101	0.0165426	0	0
Dclk1	UID22678	-0.0113	-0.271	0.963493	0.792194	0.992198	0.0161514	0	0
Myo18a	UID22865	0.0509	0.8295	0.8648	0.427162	1.03591	0.0630843	0	0
Tnfrsf19	UID22675	-0.1045	-2.0655	0.697375	0.0672362	0.930127	0.156533	0	0
Dclk1	UID22677	-0.1253	-1.2108	0.795482	0.255545	0.916813	0.0993698	0	0
Dclk1	UID22676	-0.02	-0.4385	0.934858	0.670856	0.986233	0.0292543	0	0
Capn15	UID22671	-0.0256	-0.3775	0.947305	0.714205	0.982412	0.0235102	0	0
Sacs	UID22670	0.0706	1.0976	0.810615	0.299424	1.05015	0.0911853	0	0
Srcin1	UID22925	0.0272	0.4877	0.926559	0.636848	1.01903	0.033127	0	0
Srcin1	UID22924	-0.0798	-1.3776	0.766338	0.1999	0.946189	0.11558	0	0
Rbmxl1;Rbmx	UID19490	-0.0018	-0.0316	0.995948	0.975463	0.998753	0.0017632	0	0
Trmt44	UID21328	-0.0869	-1.9618	0.705649	0.0797261	0.941544	0.151411	0	0
	UID21329	-0.0059	-0.0816	0.989292	0.936675	0.995919	0.00467559	0	0
Wbp1l	UID28686	-0.1623	-1.8932	0.70628	0.0891555	0.893599	0.151023	0	0
Cep170	UID27816	0.0576	0.857	0.858315	0.41278	1.04073	0.0663533	0	0
Dtna	UID21325	0.0815	0.9731	0.83736	0.354895	1.05812	0.0770879	0	0
Dtna	UID21323	0.0505	0.8783	0.855263	0.401471	1.03562	0.0679003	0	0
Dtna	UID21320	-0.0679	-0.304	0.958943	0.767723	0.954026	0.018207	0	0
Dtna	UID21321	-0.0492	-0.7046	0.885247	0.498009	0.966472	0.0529353	0	0
	UID24780	0.1488	1.9187	0.70628	0.085523	1.10865	0.151023	0	0
Cep170	UID27814	-0.0029	-0.038	0.995032	0.970476	0.997992	0.00216297	0	0
Rpl15	UID30159	-0.102	-0.6139	0.902529	0.553863	0.93174	0.044539	0	0
Camsap3	UID14061	-0.0612	-1.2098	0.795482	0.255597	0.958467	0.0993698	0	0
Nsfl1c	UID30157	0.0706	1.0267	0.825443	0.330249	1.05015	0.0833129	0	0
Eprs	UID29243	-0.0824	-1.3258	0.775597	0.216013	0.944485	0.110364	0	0
Myo18a	UID22863	0.1372	1.814	0.710586	0.101691	1.09977	0.148383	0	0
Uqcrc1	UID30153	-0.0863	-0.913	0.849955	0.384064	0.941935	0.0706041	0	0
Sltm	UID17477	-0.0221	-0.4576	0.932019	0.657543	0.984798	0.0305752	0	0
Mapt	UID66080	0.0851	1.5178	0.753355	0.161622	1.06076	0.123	0	0
Cap2	UID30150	-0.0878	-1.5832	0.74274	0.14607	0.940957	0.129163	0	0
Zyx	UID10621	0.1026	1.6198	0.735121	0.137973	1.07371	0.133641	0	0
Sgsm1	UID15577	0.0434	0.7023	0.885514	0.499363	1.03054	0.0528045	0	0
Lmnb1	UID25758	-0.049	-0.529	0.921597	0.609083	0.966606	0.035459	0	0
Sgsm1	UID15572	0.1585	2.5177	0.670126	0.0316316	1.11613	0.173844	0	0
Slc35f6	UID29682	0.1239	2.0623	0.697375	0.067594	1.08968	0.156533	0	0
Thrap3	UID8678	0.085	0.8251	0.867075	0.429763	1.06069	0.0619435	0	0
Ccser1	UID16463	-0.0423	-0.8821	0.854926	0.399491	0.971106	0.0680717	0	0
Mrvi1	UID62344	-0.03	-0.3196	0.957505	0.756247	0.97942	0.018859	0	0
Macf1	UID23175	-0.0321	-0.4545	0.932719	0.659806	0.977996	0.0302494	0	0
Gpkow	UID8679	-0.0007	-0.0055	0.998784	0.995729	0.999515	0.000528254	0	0
Eif3g	UID62437	0.1227	1.3688	0.768218	0.202899	1.08877	0.114515	0	0
Eif3g	UID62436	0.1463	1.0226	0.825848	0.332106	1.10673	0.0831001	0	0
Mrvi1	UID62343	-0.03	-0.3196	0.957505	0.756247	0.97942	0.018859	0	0
Akap12	UID55387	0.156	3.3562	0.669846	0.00782475	1.11419	0.174025	0	0
Akap12	UID55385	0.156	3.3562	0.669846	0.00782475	1.11419	0.174025	0	0
Cacna1b	UID2205	-0.0287	-0.297	0.959654	0.772917	0.980303	0.0178852	0	0
Bsn	UID2756	-0.0915	-1.4499	0.756663	0.179292	0.938546	0.121098	0	0
Lmnb1	UID25757	0.0828	0.9623	0.839036	0.36002	1.05907	0.0762194	0	0
Pgrmc1	UID2206	-0.0871	-1.1743	0.798806	0.26919	0.941413	0.0975589	0	0
Cacna1b	UID2201	-0.0204	-0.2578	0.965758	0.802105	0.985959	0.0151317	0	0
Cacna1b	UID2200	0.0223	0.5302	0.921597	0.60814	1.01558	0.035459	0	0
Cacna1b	UID2203	-0.0104	-0.1577	0.975267	0.877991	0.992817	0.0108767	0	0
Cacna1b	UID2202	0.0369	0.6957	0.886848	0.50327	1.02591	0.052151	0	0
Foxj3	UID16041	0.0493	0.5422	0.917328	0.600331	1.03476	0.0374753	0	0
Bckdk	UID2209	-0.0234	-0.232	0.967609	0.821473	0.983911	0.0143	0	0
Wac	UID29907	-0.0567	-0.7189	0.882789	0.489691	0.961461	0.054143	0	0
Map2	UID66554	0.051	0.7755	0.874101	0.457109	1.03598	0.0584383	0	0
Cnnm2	UID7152	-0.0569	-0.5542	0.915258	0.592407	0.961328	0.0384566	0	0
Map2	UID66550	0.0236	0.4707	0.930424	0.648495	1.01649	0.0313193	0	0
Nebl	UID30292	-0.0155	-0.1558	0.975938	0.879509	0.989314	0.0105778	0	0
Srsf6	UID7153	-0.0328	-0.4894	0.926559	0.635728	0.977521	0.033127	0	0
Glcci1	UID18378	-0.0381	-0.2982	0.959654	0.772066	0.973937	0.0178852	0	0
Elmo1	UID15579	0.1067	1.5846	0.74274	0.145761	1.07676	0.129163	0	0
Map2	UID66558	0.051	0.7755	0.874101	0.457109	1.03598	0.0584383	0	0
Nipbl	UID43045	0.0714	0.9667	0.838629	0.357677	1.05074	0.07643	0	0
Nipbl	UID43044	0.0714	0.9667	0.838629	0.357677	1.05074	0.07643	0	0
Arap1	UID8469	-0.2555	-1.9561	0.70628	0.0808161	0.837697	0.151023	0	0
Unc13a	UID8468	0.0705	1.0709	0.8142	0.310716	1.05008	0.0892687	0	0
Fam65a	UID10915	-0.0557	-1.2865	0.782516	0.228734	0.962128	0.106507	0	0
Srsf6	UID7156	-0.0837	-0.8948	0.85069	0.393262	0.943634	0.0702288	0	0
Unc13a	UID8465	0.0188	0.2222	0.968657	0.828881	1.01312	0.0138299	0	0
Oxr1	UID8464	0.0264	0.2642	0.964851	0.797335	1.01847	0.0155396	0	0
Oxr1	UID8463	0.0661	0.7173	0.882858	0.490645	1.04688	0.0541091	0	0
Oxr1	UID8462	0.0646	0.9224	0.848386	0.37916	1.04579	0.0714068	0	0
Oxr1	UID8461	0.0641	0.4984	0.925132	0.629656	1.04543	0.0337962	0	0
Thrap3	UID8677	-0.0904	-0.8111	0.869917	0.437374	0.939262	0.0605223	0	0
Mink1	UID22793	-0.0568	-0.8737	0.856368	0.403916	0.961394	0.0673395	0	0
Ncdn	UID62390	0.53	1.4559	0.756663	0.17801	1.44393	0.121098	0	0
Dclk1	UID22708	0.0505	0.9922	0.83174	0.34568	1.03562	0.0800126	0	0
Caskin1	UID27966	0.244	1.4791	0.756663	0.171849	1.18427	0.121098	0	0
Dpysl3	UID41833	0.0513	0.6353	0.898545	0.540404	1.0362	0.0464603	0	0
Mapt	UID34625	0.0552	1.3567	0.770578	0.206232	1.039	0.113183	0	0
Tjp2	UID24275	0.0818	1.6368	0.730157	0.134314	1.05834	0.136584	0	0
Pclo	UID23463	0.0438	0.8703	0.857188	0.405604	1.03083	0.066924	0	0
Eif3b	UID29354	-0.0302	-0.4706	0.930424	0.648645	0.979285	0.0313193	0	0
Map7	UID25547	0.1016	1.5466	0.749543	0.154602	1.07296	0.125204	0	0
Kdm1b	UID17724	0.0515	0.5923	0.908081	0.567635	1.03634	0.0418756	0	0
Map2	UID25916	-0.0529	-0.738	0.880286	0.478526	0.963997	0.0553764	0	0
Fads2	UID24272	-0.0001	-0.0012	0.999702	0.999097	0.999931	0.000129535	0	0
Srrm2	UID47368	0.04	0.7949	0.871985	0.446053	1.02811	0.059491	0	0
Srrm2	UID47369	0.04	0.7949	0.871985	0.446053	1.02811	0.059491	0	0
Caskin1	UID27967	-0.0467	-0.9084	0.849955	0.386149	0.968148	0.0706041	0	0
Hcn3	UID25542	-0.1131	-1.3547	0.770679	0.207209	0.924599	0.113126	0	0
Mark1	UID19338	0.0051	0.0908	0.987868	0.929556	1.00354	0.00530118	0	0
Add2;Add1	UID23254	0.0458	0.4417	0.934858	0.66873	1.03226	0.0292543	0	0
Add2	UID23255	0.0013	0.0171	0.997571	0.986686	1.0009	0.00105633	0	0
Add2	UID23256	0.2241	1.5583	0.746789	0.152193	1.16805	0.126802	0	0
Add2	UID23257	0.0732	1.4748	0.756663	0.17262	1.05205	0.121098	0	0
Add3	UID23251	0.0715	1.0734	0.813672	0.309727	1.05081	0.0895504	0	0
Add2	UID23252	0.1516	1.7351	0.715675	0.114968	1.1108	0.145284	0	0
Add2	UID23258	0.0417	0.5763	0.912184	0.577933	1.02933	0.0399176	0	0
Sltm	UID17476	0.0792	1.3924	0.764319	0.195544	1.05643	0.116726	0	0
Stx7	UID25483	0.0825	0.9698	0.838629	0.356455	1.05885	0.07643	0	0
Rere	UID13753	0.0599	0.9327	0.845331	0.374296	1.04239	0.0729732	0	0
Mark1	UID19339	-0.1852	-1.2975	0.781134	0.225427	0.879527	0.107274	0	0
Kalrn	UID613	-0.0814	-1.2691	0.786335	0.234901	0.94514	0.104392	0	0
Kalrn	UID612	-0.1377	-1.0954	0.811166	0.30065	0.908967	0.0908905	0	0
Kalrn	UID614	0.1039	1.1855	0.796413	0.264962	1.07467	0.0988616	0	0
Arid4b	UID617	0.1703	3.3346	0.669846	0.00810605	1.12529	0.174025	0	0
Arid4b	UID616	0.1129	1.7388	0.715675	0.114648	1.0814	0.145284	0	0
Uhrf1bp1l	UID619	-0.0104	-0.1688	0.973971	0.869495	0.992817	0.0114541	0	0
Arid4b	UID618	-0.0052	-0.0578	0.99195	0.955137	0.996402	0.00351013	0	0
Pak6	UID26970	-0.0354	-0.4256	0.936532	0.679966	0.975761	0.0284772	0	0
Camk2a	UID57212	0.1154	1.5105	0.756147	0.163746	1.08328	0.121394	0	0
Shank2	UID60077	0.1333	1.2822	0.783537	0.230526	1.0968	0.105941	0	0
Fam126b	UID16870	0.1462	0.7238	0.881835	0.486822	1.10665	0.0546127	0	0
Mex3d	UID58319	-0.059	-0.6278	0.899605	0.545087	0.959929	0.045948	0	0
Fam126b	UID16874	0.0823	0.6194	0.901583	0.550356	1.0587	0.0449945	0	0
Fam126b	UID16875	0.189	1.5857	0.74274	0.145852	1.13997	0.129163	0	0
Ndrg3	UID23338	-0.3396	-2.3493	0.670126	0.0422413	0.79026	0.173844	0	0
Fam110b	UID16878	0.0422	0.8676	0.857289	0.406971	1.02968	0.066873	0	0
Fam110b	UID16879	0.0208	0.4468	0.934411	0.665021	1.01452	0.0294619	0	0
Golga5	UID23335	-0.1206	-1.5347	0.751577	0.157831	0.919805	0.124027	0	0
Specc1	UID40799	-0.0371	-0.7518	0.878834	0.470364	0.974612	0.0560931	0	0
Bcl11a	UID23332	-0.104	-0.5386	0.919031	0.60268	0.93045	0.0366699	0	0
Bcl11a	UID23331	-0.0591	-0.2519	0.966628	0.806564	0.959863	0.0147408	0	0
Lig3	UID5960	-0.1029	-2.235	0.677418	0.0507658	0.931159	0.169143	0	0
Vps45	UID5962	-0.0341	-0.613	0.902706	0.554248	0.976641	0.0444538	0	0
Vps45	UID5965	0.2372	1.4129	0.762974	0.189946	1.1787	0.11749	0	0
Arhgap5	UID5966	-0.1198	-2.6087	0.670126	0.0271513	0.920315	0.173844	0	0
Arhgap5	UID5969	0.0144	0.2563	0.965758	0.803158	1.01003	0.0151317	0	0
Marcks	UID25950	0.1079	2.2562	0.676986	0.0490065	1.07766	0.16942	0	0
Map4	UID25953	-0.0142	-0.1049	0.984866	0.918632	0.990206	0.00662277	0	0
Map4	UID25952	-0.0659	-1.4514	0.756663	0.178877	0.955349	0.121098	0	0
Rbmxl1;Rbmx	UID19498	-0.0734	-1.4609	0.756663	0.176304	0.950396	0.121098	0	0
Ncam1	UID25751	0.0034	0.0614	0.99149	0.95228	1.00236	0.00371159	0	0
Zeb1	UID10707	0.0778	1.245	0.787322	0.242952	1.05541	0.103848	0	0
Map2	UID25898	-0.1654	-3.5916	0.669846	0.00533614	0.891681	0.174025	0	0
Pdzd8	UID928	0.2902	2.0264	0.70024	0.0720539	1.22281	0.154753	0	0
Clip3	UID927	0.0738	1.1304	0.807218	0.286344	1.05249	0.0930094	0	0
Clip3	UID926	0.0194	0.3583	0.951622	0.727917	1.01354	0.0215354	0	0
Clip3	UID925	-0.0669	-1.1436	0.804511	0.280861	0.954687	0.0944683	0	0
Clip3	UID924	0.0771	1.4472	0.756663	0.180021	1.0549	0.121098	0	0
Elac2	UID45883	0.1176	1.5185	0.753804	0.161812	1.08493	0.122742	0	0
Kif7	UID920	-0.033	-0.2691	0.963493	0.793684	0.977386	0.0161514	0	0
Nav3	UID13627	-0.1672	-2.0811	0.693119	0.0658665	0.890569	0.159192	0	0
Pcdh8	UID13336	-0.1535	-1.4452	0.756819	0.180925	0.899067	0.121008	0	0
Pcdh8	UID13337	-0.0694	-1.0745	0.813471	0.309393	0.953034	0.0896577	0	0
Pcdh8	UID13330	0.0233	0.314	0.958168	0.760409	1.01628	0.0185585	0	0
Pcdh8	UID13331	-0.0477	-0.7786	0.873252	0.455244	0.967477	0.0588605	0	0
Pcdh8	UID13332	-0.0849	-0.5749	0.912605	0.578868	0.94285	0.0397173	0	0
Srrm1	UID8605	-0.0782	-0.9858	0.833955	0.348966	0.947239	0.0788575	0	0
Dlgap4	UID32305	-0.0144	-0.1958	0.970574	0.848951	0.990068	0.0129712	0	0
Kpnb1	UID26392	0.0671	0.7886	0.871994	0.449814	1.04761	0.0594867	0	0
Actr3b;Actr3	UID10700	-0.0471	-0.6493	0.897617	0.531677	0.96788	0.0469087	0	0
Nav3	UID13628	0.0127	0.1996	0.970574	0.846035	1.00884	0.0129712	0	0
Scg2	UID6436	0.1607	1.2022	0.795486	0.258739	1.11783	0.0993673	0	0
Scg2	UID6437	0.057	0.4971	0.925451	0.630579	1.0403	0.0336466	0	0
Grin2d	UID6434	-0.0128	-0.2685	0.963493	0.794038	0.991167	0.0161514	0	0
Grin2d	UID6435	-0.0459	-0.9879	0.832262	0.347716	0.968685	0.0797397	0	0
Atp5a1	UID6432	0.0226	0.3468	0.952822	0.736313	1.01579	0.0209884	0	0
Grin2d	UID6433	-0.0306	-0.5442	0.91725	0.598824	0.979013	0.0375121	0	0
Enah	UID6430	0.0082	0.1436	0.978707	0.888855	1.0057	0.00934708	0	0
Rpgrip1l	UID17380	0.2186	2.5671	0.670126	0.0293659	1.1636	0.173844	0	0
Muc2	UID14530	0.0385	0.7223	0.882009	0.487536	1.02705	0.0545268	0	0
Tp53bp2	UID17383	-0.01	-0.1569	0.975641	0.878647	0.993092	0.0107101	0	0
Scg2	UID6438	0.0259	0.5203	0.92249	0.614785	1.01811	0.0350383	0	0
Scg2	UID6439	-0.2453	-1.555	0.747079	0.152972	0.84364	0.126634	0	0
Smn1	UID6128	-0.0227	-0.4722	0.930424	0.647439	0.984389	0.0313193	0	0
Smn1	UID6129	-0.0884	-1.5307	0.752121	0.158442	0.940565	0.123712	0	0
Tp53bp2	UID17382	0.1213	1.4981	0.756663	0.166948	1.08771	0.121098	0	0
Sirpa	UID6120	-0.2637	-1.7772	0.71116	0.107859	0.832949	0.148033	0	0
Tp53bp2	UID17385	0.138	0.9831	0.834612	0.350189	1.10038	0.0785154	0	0
Neo1	UID6122	-0.0261	-0.6063	0.904897	0.558538	0.982072	0.0434009	0	0
Neo1	UID6123	-0.1535	-1.0422	0.822544	0.32341	0.899067	0.084841	0	0
Neo1	UID6124	-0.1121	-0.5899	0.908232	0.56917	0.92524	0.0418032	0	0
Neo1	UID6125	-0.1799	-1.5213	0.75318	0.161123	0.882764	0.123101	0	0
Larp1	UID44278	-0.0117	-0.1152	0.983417	0.910748	0.991923	0.00726234	0	0
Larp1	UID28173	-0.0657	-1.4249	0.75844	0.186192	0.955482	0.120079	0	0
Sdc3	UID27674	-0.1141	-1.4938	0.756663	0.168049	0.923959	0.121098	0	0
Etv6	UID57965	0.106	1.5683	0.745271	0.149845	1.07624	0.127686	0	0
Tp53bp2	UID17386	0.03	0.5483	0.915961	0.596141	1.02101	0.0381231	0	0
Lppr2	UID50519	-0.0362	-0.3548	0.95188	0.73061	0.97522	0.0214177	0	0
Pitpnc1	UID49985	-0.0821	-1.7533	0.712114	0.111685	0.944682	0.14745	0	0
Epha10	UID28981	0.0922	1.37	0.767829	0.202324	1.06599	0.114735	0	0
Fnbp1	UID45205	-0.0261	-0.5224	0.921815	0.613358	0.982072	0.0353564	0	0
Shf	UID17388	-0.0847	-1.5008	0.756663	0.165939	0.942981	0.121098	0	0
Tppp	UID44655	0.0628	0.7081	0.884296	0.496081	1.04449	0.0534024	0	0
Cdc42bpb	UID13372	-0.0658	-1.0441	0.822544	0.322379	0.955415	0.084841	0	0
Mapk8ip3	UID22312	-0.1115	-1.3639	0.769287	0.204383	0.925625	0.113911	0	0
Rras2	UID5257	0.1219	2.2084	0.677418	0.053068	1.08817	0.169143	0	0
Spag9	UID27142	0.1019	1.9307	0.70628	0.0838759	1.07319	0.151023	0	0
Tbc1d4	UID28982	0.1148	0.8527	0.859234	0.41504	1.08282	0.0658885	0	0
Eif4enif1	UID22316	0.0369	0.6469	0.897617	0.533054	1.02591	0.0469087	0	0
Eif4enif1	UID22317	0.0508	1.0632	0.817186	0.313963	1.03584	0.0876789	0	0
Mapk8ip3	UID22314	-0.0271	-0.5017	0.925048	0.627288	0.981391	0.0338357	0	0
Eif4enif1	UID22315	-0.1489	-1.9319	0.70628	0.084057	0.901938	0.151023	0	0
Nop56	UID61700	-0.0199	-0.3032	0.958992	0.768315	0.986301	0.0181851	0	0
Phactr3	UID28985	0.1127	2.4978	0.670126	0.0327074	1.08125	0.173844	0	0
Eif4enif1	UID22318	0.0092	0.1829	0.971902	0.858719	1.0064	0.0123776	0	0
Ywhag	UID5255	-0.0164	-0.2159	0.969004	0.833703	0.988697	0.0136744	0	0
Tab2	UID20321	-0.0252	-0.4632	0.931635	0.653683	0.982684	0.0307543	0	0
Srrm2	UID15919	0.2337	2.6149	0.670126	0.0271115	1.17585	0.173844	0	0
Lca5	UID13376	0.0407	0.7394	0.880004	0.477534	1.02861	0.0555152	0	0
Cd34	UID10703	0.1175	1.1947	0.795486	0.261488	1.08485	0.0993673	0	0
Usp10	UID4658	0.0024	0.0433	0.994285	0.966371	1.00166	0.00248906	0	0
Brsk2	UID42531	0.0046	0.0707	0.991173	0.945146	1.00319	0.00385068	0	0
Dlc1	UID23801	-0.0301	-0.3268	0.956444	0.750963	0.979352	0.0193403	0	0
Agfg1	UID18213	-0.3354	-1.9324	0.70628	0.0839888	0.792564	0.151023	0	0
Gda	UID23802	-0.0892	-0.9841	0.833993	0.349725	0.940044	0.0788378	0	0
Myrip	UID29472	0.0328	0.3938	0.944309	0.702512	1.023	0.0248859	0	0
	UID5251	0.0321	0.5468	0.916496	0.597099	1.0225	0.0378696	0	0
Mta2	UID23807	-0.2613	-1.7285	0.715951	0.116555	0.834336	0.145117	0	0
Cry2	UID23809	0.0114	0.2597	0.965758	0.800635	1.00793	0.0151317	0	0
Kiaa1109	UID187	0.0367	0.6005	0.90624	0.562222	1.02576	0.0427566	0	0
Plcl2	UID18318	0.0333	0.4019	0.942971	0.696722	1.02335	0.0255018	0	0
Optn	UID29479	-0.0109	-0.1456	0.978398	0.887296	0.992473	0.00948446	0	0
Dock7	UID50148	-0.0393	-0.6081	0.904288	0.557498	0.973127	0.0436933	0	0
Max	UID3922	0.1023	1.4399	0.757098	0.182377	1.07348	0.120848	0	0
Camsap3	UID45524	-0.043	-0.5004	0.925048	0.628333	0.970634	0.0338357	0	0
Kif2a	UID3975	-0.0016	-0.0184	0.997571	0.985699	0.998892	0.00105633	0	0
Larp1	UID44275	-0.0964	-1.178	0.797886	0.267772	0.935364	0.0980591	0	0
Rims1	UID30047	0.2506	2.1381	0.678583	0.0599635	1.1897	0.168397	0	0
Ylpm1	UID23692	-0.0812	-1.215	0.795482	0.253999	0.945271	0.0993698	0	0
Kif2a	UID3976	-0.016	-0.3578	0.951681	0.728334	0.988971	0.0215086	0	0
Sipa1l1	UID48040	0.0718	0.6622	0.894931	0.523778	1.05103	0.0482103	0	0
Arhgap5	UID26494	-0.0834	-1.7443	0.714255	0.113306	0.943831	0.146147	0	0
Tiam1	UID9495	-0.0438	-0.7276	0.881397	0.484487	0.970096	0.0548282	0	0
Tiam1	UID9494	0.0169	0.208	0.969874	0.839677	1.01178	0.0132846	0	0
Tiam1	UID9497	0.0913	1.8373	0.706587	0.0975958	1.06533	0.150834	0	0
Tiam1	UID9496	0.1556	1.6387	0.730157	0.134283	1.11388	0.136584	0	0
Tiam1	UID9491	0.1986	1.0103	0.827922	0.337658	1.14758	0.0820105	0	0
Tiam1	UID9490	0.0315	0.4303	0.935722	0.676703	1.02207	0.0288532	0	0
Tiam1	UID9493	0.1694	1.5081	0.756147	0.164415	1.12459	0.121394	0	0
Ptma	UID3812	-0.0045	-0.0897	0.987983	0.930398	0.996886	0.0052504	0	0
Pqbp1	UID19471	-0.0089	-0.1613	0.974486	0.875236	0.99385	0.0112243	0	0
Map2	UID3606	0.0494	1.0033	0.829274	0.340598	1.03483	0.0813018	0	0
Rundc3b	UID28025	-0.0408	-0.7225	0.882009	0.487377	0.972116	0.0545268	0	0
Terf2ip	UID19475	0.0177	0.3375	0.955161	0.743096	1.01234	0.0199235	0	0
Dact1	UID18878	-0.2226	-1.1889	0.796413	0.263662	0.85702	0.0988616	0	0
Znf638	UID27498	-0.0653	-0.405	0.942354	0.69456	0.955747	0.0257858	0	0
Kif5c	UID3971	-0.0292	-0.4341	0.93494	0.67399	0.979964	0.0292162	0	0
Tpr	UID1477	-0.0019	-0.0346	0.995509	0.973121	0.998684	0.0019547	0	0
Rufy2	UID18879	-0.1139	-2.0632	0.697375	0.06749	0.924087	0.156533	0	0
Syngap1	UID1473	-0.0883	-1.0986	0.810615	0.298987	0.94063	0.0911853	0	0
Syngap1	UID1472	-0.042	-0.7706	0.87456	0.459676	0.971307	0.0582101	0	0
Syngap1	UID1470	0.0112	0.1073	0.984733	0.91682	1.00779	0.00668163	0	0
Wdr44	UID11665	0.1181	1.4216	0.761404	0.187484	1.0853	0.118385	0	0
Wdr44	UID11666	0.0363	0.8844	0.854454	0.398331	1.02548	0.0683111	0	0
Map2	UID3605	-0.1643	-1.6794	0.719311	0.125977	0.892361	0.143083	0	0
Armc9	UID52789	-0.0911	-0.8978	0.849955	0.391706	0.938807	0.0706041	0	0
U2surp	UID11662	-0.1785	-1.7625	0.711511	0.110417	0.883621	0.147818	0	0
Map2	UID25899	-0.1071	-0.4353	0.93494	0.673184	0.928452	0.0292162	0	0
Dennd1a	UID18308	-0.0905	-0.8067	0.870328	0.439773	0.939197	0.0603172	0	0
Cct3	UID5775	0.1434	2.2944	0.672266	0.0460249	1.10451	0.172459	0	0
Srrm2	UID15969	0.2492	1.3399	0.773023	0.211806	1.18855	0.111807	0	0
Cct4	UID5770	-0.0026	-0.0298	0.99625	0.97686	0.998199	0.00163187	0	0
Kiaa1109	UID181	0.0624	0.9536	0.840665	0.36401	1.0442	0.0753769	0	0
Cct3	UID5772	-0.1504	-2.3431	0.670126	0.0426286	0.901001	0.173844	0	0
Ppfia2	UID15748	-0.0357	-0.7032	0.885367	0.498789	0.975558	0.0528765	0	0
Sash3	UID18301	0.0961	1.2081	0.795482	0.256542	1.06888	0.0993698	0	0
Srrm2	UID15961	-0.063	-0.5676	0.913477	0.58361	0.957271	0.0393026	0	0
Srrm2	UID15960	0.0988	2.0064	0.700702	0.074108	1.07088	0.154467	0	0
Srrm2	UID15967	-0.0671	-0.8646	0.85738	0.408807	0.954555	0.0668265	0	0
Ppfia2	UID15742	-0.1286	-1.5737	0.745226	0.148609	0.914719	0.127712	0	0
Ppfia2	UID15741	-0.0031	-0.061	0.99149	0.952658	0.997854	0.00371159	0	0
Dennd1a	UID18307	0.1013	1.3363	0.774121	0.212934	1.07274	0.111191	0	0
Nab1	UID9811	0.1142	0.7763	0.873993	0.456684	1.08237	0.0584923	0	0
Pclo	UID23541	0.0957	1.4226	0.760306	0.187048	1.06858	0.119012	0	0
Nab1	UID9810	0.0202	0.2524	0.966522	0.806186	1.0141	0.0147883	0	0
Jund	UID34872	-0.1019	-1.956	0.70628	0.0804741	0.931805	0.151023	0	0
Rundc3a	UID33110	0.0221	0.2499	0.966736	0.808048	1.01544	0.0146919	0	0
Jund	UID34874	-0.0336	-0.5065	0.924355	0.624064	0.976979	0.0341612	0	0
Nab2	UID9813	-0.0215	-0.3502	0.952409	0.733827	0.985208	0.0211765	0	0
Camk2b	UID25998	0.0527	0.7495	0.878834	0.471738	1.0372	0.0560931	0	0
Gsk3b	UID55557	0.0141	0.3032	0.958992	0.768286	1.00982	0.0181851	0	0
Gsk3b	UID55554	-0.0236	-0.4859	0.927114	0.638047	0.983775	0.0328666	0	0
Map2	UID25897	0.0498	1.2403	0.789247	0.244607	1.03512	0.102787	0	0
Ercc5	UID4179	0.0419	0.7452	0.878834	0.474167	1.02947	0.0560931	0	0
Ercc5	UID4178	0.2045	1.8145	0.710586	0.101613	1.15229	0.148383	0	0
Crtc3	UID19655	-0.0891	-0.5923	0.908081	0.567611	0.940109	0.0418756	0	0
Nab2	UID9815	0.0357	0.5841	0.908889	0.572829	1.02505	0.0414891	0	0
Crtc3	UID19657	0.0566	0.8815	0.855047	0.399849	1.04001	0.0680101	0	0
Kmt2d	UID12248	0.0662	0.8125	0.869917	0.436596	1.04696	0.0605223	0	0
Rfc1	UID4171	-0.1045	-1.9401	0.70628	0.0825999	0.930127	0.151023	0	0
Rfc1	UID4170	-0.1816	-1.1598	0.801652	0.274748	0.881725	0.0960139	0	0
Rfc1	UID4173	-0.0294	-0.3082	0.958565	0.764672	0.979828	0.0183784	0	0
Rfc1	UID4172	-0.08	-1.1636	0.801349	0.273049	0.946058	0.0961786	0	0
Wdr53	UID21663	0.0164	0.2711	0.963493	0.792148	1.01143	0.0161514	0	0
Aspscr1	UID19000	0.0015	0.0395	0.995032	0.969303	1.00104	0.00216297	0	0
Smg9	UID21661	-0.15	-2.0405	0.698023	0.0702828	0.90125	0.15613	0	0
Smg9	UID21660	-0.5733	-2.9386	0.670126	0.0158064	0.672078	0.173844	0	0
Nab2	UID9817	-0.0512	-1.1318	0.807218	0.28548	0.965133	0.0930094	0	0
Dusp6	UID21665	0.029	0.2086	0.969851	0.839224	1.0203	0.0132949	0	0
Nab2	UID9816	-0.0447	-0.7246	0.881797	0.486197	0.969491	0.0546315	0	0
Srsf4	UID19252	0.1995	1.9142	0.70628	0.0865175	1.1483	0.151023	0	0
Osbpl11	UID17708	-0.1203	-1.8642	0.70628	0.0937686	0.919996	0.151023	0	0
C2cd5	UID28259	0.0511	0.4312	0.935722	0.676047	1.03605	0.0288532	0	0
Kiaa1109	UID183	0.0888	1.1722	0.799295	0.269949	1.06349	0.0972928	0	0
Phldb1	UID28032	0.145	1.9312	0.70628	0.084153	1.10573	0.151023	0	0
Mpdz	UID19003	0.0823	0.8082	0.869917	0.438992	1.0587	0.0605223	0	0
Ppm1h	UID58519	-0.0612	-1.1273	0.807218	0.2873	0.958467	0.0930094	0	0
Reep4	UID18019	-0.0118	-0.1207	0.982726	0.906478	0.991854	0.00756743	0	0
Spry2	UID23142	-0.0702	-1.1729	0.799071	0.269424	0.952506	0.0974145	0	0
Mpdz	UID19004	0.0823	0.8082	0.869917	0.438992	1.0587	0.0605223	0	0
Fsd1	UID28255	0.001	0.0117	0.998281	0.990883	1.00069	0.000747129	0	0
Ncoa5	UID51027	-0.0772	-1.6063	0.737695	0.140899	0.947896	0.132123	0	0
Mpdz	UID19005	0.117	1.7643	0.711511	0.109746	1.08448	0.147818	0	0
Map2	UID25891	0.1407	2.7923	0.670126	0.0199516	1.10244	0.173844	0	0
Ankrd34c	UID28786	0.0469	0.8022	0.871276	0.442116	1.03304	0.0598443	0	0
Camkk1	UID19006	-0.0205	-0.3283	0.956444	0.749806	0.985891	0.0193403	0	0
Map3k4	UID1692	0.0316	0.4784	0.929281	0.643273	1.02215	0.031853	0	0
Zc3h13	UID1343	-0.0819	-0.4303	0.935722	0.67668	0.944813	0.0288532	0	0
Gba2	UID11088	-0.0779	-0.8343	0.863488	0.424822	0.947436	0.0637437	0	0
Gba2	UID11089	0.0263	0.4126	0.940301	0.689039	1.0184	0.0267331	0	0
Map3k4	UID1690	0.0784	1.0871	0.812593	0.304119	1.05585	0.090127	0	0
Tcof1	UID25313	-0.0836	-1.5941	0.740833	0.143596	0.9437	0.13028	0	0
Ube3a	UID25312	-0.0325	-0.4004	0.943811	0.697844	0.977725	0.0251149	0	0
Fam102b	UID15603	0.0281	0.388	0.945196	0.706651	1.01967	0.024478	0	0
Capn5	UID25310	0.1123	1.1402	0.805049	0.282427	1.08095	0.0941775	0	0
Cdk13	UID11080	0.0098	0.1336	0.979984	0.896575	1.00682	0.00878084	0	0
Camk2b	UID3925	0.0472	0.6771	0.891737	0.514481	1.03326	0.0497631	0	0
Shank2	UID14562	-0.0619	-1.0443	0.822544	0.322202	0.958002	0.084841	0	0
Tspyl5	UID11083	0.0993	1.7417	0.714255	0.113765	1.07125	0.146147	0	0
Zcchc2	UID11084	-0.2564	-2.7382	0.670126	0.0220652	0.837174	0.173844	0	0
Zcchc2	UID11085	-0.3095	-2.4966	0.670126	0.0330356	0.806921	0.173844	0	0
Gpalpp1	UID11086	-0.0098	-0.2232	0.968631	0.828071	0.99323	0.0138417	0	0
Capn5	UID1696	0.1006	1.609	0.73757	0.140288	1.07222	0.132197	0	0
Prkcg	UID26366	0.078	1.8099	0.710839	0.101996	1.05555	0.148229	0	0
Rps17	UID26365	-0.092	-0.7189	0.882789	0.489726	0.938221	0.054143	0	0
Rab11fip4	UID15595	0.1033	0.8212	0.867576	0.431907	1.07423	0.0616923	0	0
Gng3	UID26363	0.0002	0.0034	0.99907	0.997348	1.00014	0.000404017	0	0
Kifc2	UID1695	0.0125	0.2518	0.966628	0.806595	1.0087	0.0147408	0	0
Cmip	UID21401	0.0258	0.4539	0.932841	0.660128	1.01804	0.0301924	0	0
Dap	UID29784	0.0301	0.3966	0.943838	0.700519	1.02108	0.0251023	0	0
Vipas39	UID14879	0.0212	0.2847	0.962626	0.782041	1.0148	0.0165426	0	0
Cbs	UID29780	-0.1772	-1.5958	0.740833	0.143593	0.884418	0.13028	0	0
Clvs1	UID21409	0.0524	0.4049	0.942354	0.694585	1.03699	0.0257858	0	0
Clvs1	UID21408	0.0277	0.5109	0.923293	0.621071	1.01939	0.0346605	0	0
Bin1	UID33084	0.026	0.5832	0.908889	0.573358	1.01819	0.0414891	0	0
Coil	UID27277	-0.0688	-1.613	0.737536	0.139431	0.953431	0.132217	0	0
Prpf4b	UID9827	-0.0486	-0.6338	0.898723	0.541357	0.966874	0.0463743	0	0
Usp20	UID48324	0.1284	1.8829	0.70628	0.091012	1.09308	0.151023	0	0
Usp20	UID48323	0.1284	1.8829	0.70628	0.091012	1.09308	0.151023	0	0
Arhgap33	UID14473	-0.0281	-0.5426	0.917328	0.599904	0.980711	0.0374753	0	0
Ncam1	UID25752	0.1715	2.3002	0.672266	0.0458394	1.12623	0.172459	0	0
Kiaa0226	UID28436	-0.0263	-0.5194	0.922623	0.615382	0.981935	0.0349758	0	0
Cep170b	UID28431	0.1609	1.9386	0.70628	0.0831513	1.11798	0.151023	0	0
Sphkap	UID11622	-0.0534	-0.8784	0.855263	0.401453	0.963663	0.0679003	0	0
Tbcd	UID16264	0.0408	0.4157	0.939492	0.686948	1.02868	0.0271071	0	0
Phldb1	UID12210	-0.0436	-0.7885	0.871994	0.449622	0.970231	0.0594867	0	0
Phldb1	UID12211	-0.0699	-1.0895	0.811828	0.303075	0.952704	0.0905358	0	0
Phldb1	UID12212	-0.0583	-0.4929	0.926095	0.633399	0.960395	0.0333446	0	0
Phldb1	UID12213	-0.0063	-0.0517	0.993217	0.959839	0.995643	0.00295592	0	0
Phldb1	UID12214	0.0272	0.2676	0.963624	0.794762	1.01903	0.0160923	0	0
Kiaa1467	UID16267	-0.0075	-0.0803	0.989354	0.937681	0.994815	0.00464811	0	0
Phldb1	UID12216	0.2324	1.1765	0.797887	0.268336	1.17479	0.0980584	0	0
Phldb1	UID12217	-0.1213	-1.9057	0.70628	0.0876897	0.919359	0.151023	0	0
Phldb1	UID12218	-0.0985	-1.7938	0.71116	0.10467	0.934004	0.148033	0	0
Sphkap	UID11624	-0.0425	-0.6164	0.901928	0.552188	0.970971	0.0448283	0	0
Taok3	UID16266	0.0196	0.2364	0.967447	0.818174	1.01368	0.0143726	0	0
Arhgap33	UID14477	-0.1953	-2.0548	0.697375	0.0687703	0.873391	0.156533	0	0
Psd3	UID38379	-0.0305	-0.5012	0.925048	0.62773	0.979081	0.0338357	0	0
Nop58	UID42898	0.0303	0.6913	0.888474	0.505911	1.02122	0.0513553	0	0
Arhgap12	UID31362	-0.0758	-1.1708	0.799676	0.270312	0.948816	0.0970857	0	0
Dock1	UID16043	-0.0815	-1.4697	0.756663	0.173971	0.945075	0.121098	0	0
Arhgap33	UID14475	-0.0073	-0.1056	0.984758	0.918146	0.994953	0.00667054	0	0
Srsf5	UID33346	-0.2035	-2.0822	0.693048	0.0657454	0.868441	0.159237	0	0
Kctd12	UID44115	-0.0485	-0.7011	0.885952	0.500225	0.966941	0.0525898	0	0
Lrp1	UID19917	0.0768	1.4401	0.757098	0.181967	1.05468	0.120848	0	0
Pde4a	UID2929	-0.0573	-0.4393	0.934858	0.670404	0.961061	0.0292543	0	0
Sphkap	UID11629	-0.0141	-0.1669	0.97413	0.870955	0.990274	0.0113832	0	0
Ubr1	UID2432	-0.0331	-0.4345	0.93494	0.673719	0.977318	0.0292162	0	0
Snx3	UID2433	-0.0381	-0.662	0.894931	0.523691	0.973937	0.0482103	0	0
Pde4a	UID2926	0.1432	1.3037	0.779595	0.223378	1.10435	0.108131	0	0
Pde4a	UID2927	0.1338	1.7632	0.711511	0.109928	1.09718	0.147818	0	0
Pde4a	UID2921	0.1044	1.1073	0.810615	0.295718	1.07505	0.0911853	0	0
Pde4a	UID2923	-0.0709	-1.0905	0.811828	0.302387	0.952044	0.0905358	0	0
Rab11fip2	UID25278	0.0809	1.2768	0.78565	0.232115	1.05768	0.104771	0	0
Arhgap33	UID14479	0.0605	1.3515	0.770772	0.207847	1.04283	0.113074	0	0
Ptprz1	UID56613	0.0166	0.2456	0.967251	0.81131	1.01157	0.0144607	0	0
Cdkn1b	UID4387	0.122	2.5666	0.670126	0.0291398	1.08824	0.173844	0	0
Sphk2	UID53895	0.008	0.1476	0.97779	0.885757	1.00556	0.0097546	0	0
Syn3	UID17873	0.0293	0.3494	0.952409	0.734489	1.02052	0.0211765	0	0
Sphk2	UID53896	0.0323	0.421	0.938268	0.683167	1.02264	0.0276731	0	0
Map1b	UID66334	-0.3865	-3.4634	0.669846	0.00668142	0.764983	0.174025	0	0
Map1b	UID3343	-0.1907	-3.0048	0.669846	0.0139871	0.87618	0.174025	0	0
Map1b	UID3342	-0.141	-2.2347	0.677418	0.0510136	0.90689	0.169143	0	0
Map1b	UID3341	-0.0217	-0.4378	0.934858	0.671337	0.985071	0.0292543	0	0
Map1b	UID3340	-0.1528	-3.0784	0.669846	0.0123735	0.899503	0.174025	0	0
Plcl2	UID18317	-0.0002	-0.0037	0.99907	0.997124	0.999861	0.000404017	0	0
Map1b	UID3346	-0.1486	-2.248	0.677247	0.0499326	0.902125	0.169253	0	0
Map1b	UID3345	-0.0704	-1.0141	0.827071	0.335944	0.952374	0.0824571	0	0
Map1b	UID3344	-0.0177	-0.2384	0.967447	0.816692	0.987806	0.0143726	0	0
Bsn	UID2696	0.1026	1.0677	0.814979	0.312129	1.07371	0.0888535	0	0
Bsn	UID2697	0.1404	1.9095	0.70628	0.0868228	1.10221	0.151023	0	0
Bsn	UID2694	0.1028	1.7213	0.715951	0.117539	1.07386	0.145117	0	0
Bsn	UID2695	0.1517	1.8621	0.70628	0.0937557	1.11088	0.151023	0	0
Bsn	UID2692	0.0981	1.8632	0.70628	0.0935846	1.07036	0.151023	0	0
Zc3h4	UID44237	0.0836	1.5825	0.74274	0.146223	1.05966	0.129163	0	0
Bsn	UID2690	0.2559	3.5517	0.669846	0.00569126	1.19408	0.174025	0	0
Bsn	UID2691	0.0074	0.0696	0.991173	0.945964	1.00514	0.00385068	0	0
Zbtb18	UID24040	-0.0085	-0.1134	0.983626	0.912136	0.994126	0.00716987	0	0
Zbtb18	UID24041	-0.0001	-0.0014	0.99957	0.998903	0.999931	0.000186639	0	0
Zbtb18	UID24042	0.0595	1.1592	0.801622	0.274684	1.0421	0.0960303	0	0
Coro1b	UID24043	0.2079	1.7152	0.715951	0.119034	1.15501	0.145117	0	0
Coro1b	UID24044	0.1553	1.5414	0.750395	0.156216	1.11365	0.12471	0	0
Syn2	UID10715	-0.177	-1.9451	0.70628	0.0822738	0.88454	0.151023	0	0
Bsn	UID2698	0.091	1.4358	0.757098	0.18316	1.06511	0.120848	0	0
Uck2	UID20759	0.1206	1.6764	0.719701	0.126191	1.08719	0.142848	0	0
Taldo1	UID20208	0.0175	0.2503	0.966736	0.807768	1.0122	0.0146919	0	0
Syn2	UID10714	0.0356	0.5308	0.921597	0.607799	1.02498	0.035459	0	0
Snx6	UID27959	0.0236	0.057	0.992054	0.955719	1.01649	0.00346456	0	0
Rrbp1	UID20750	-0.1991	-1.0055	0.828528	0.339846	0.871094	0.0816928	0	0
Hnrnpd	UID9507	0.0211	0.1416	0.979069	0.890356	1.01473	0.00918688	0	0
Cdk5rap2	UID18316	-0.1084	-1.4206	0.761404	0.187766	0.927616	0.118385	0	0
Rgs12	UID17405	0.0689	0.2434	0.967419	0.812954	1.04892	0.0143852	0	0
Taldo1	UID20206	-0.0868	-1.4118	0.762974	0.190087	0.941609	0.11749	0	0
Taldo1	UID20207	-0.0836	-1.2616	0.786374	0.237531	0.9437	0.104371	0	0
Abi1	UID48637	0.0866	1.1004	0.810615	0.298352	1.06186	0.0911853	0	0
Myo6	UID10712	-0.022	-0.3951	0.9441	0.701466	0.984866	0.024982	0	0
Dnajc6	UID13745	-0.0485	-0.9065	0.849955	0.387102	0.966941	0.0706041	0	0
Mrgbp	UID53097	0.1071	1.4311	0.757098	0.184837	1.07706	0.120848	0	0
Znf148	UID27518	0.0464	0.5713	0.913144	0.581195	1.03268	0.0394608	0	0
Begain	UID31292	-0.0501	-0.2374	0.967447	0.817436	0.965869	0.0143726	0	0
Foxj3	UID16040	0.0027	0.0432	0.994285	0.96646	1.00187	0.00248906	0	0
Arfgef1	UID25274	0.1031	0.8989	0.849955	0.391159	1.07408	0.0706041	0	0
Satb1	UID9504	0.0357	0.5794	0.910627	0.575913	1.02505	0.0406597	0	0
Pak1	UID25536	0.0347	0.5529	0.915377	0.593131	1.02434	0.0383999	0	0
Dnajc6	UID13747	-0.0733	-0.7574	0.877954	0.467411	0.950461	0.0565283	0	0
Pkp4	UID31298	0.1305	1.565	0.74547	0.15059	1.09467	0.12757	0	0
Wdr59	UID16510	0.1071	1.4859	0.756663	0.170088	1.07706	0.121098	0	0
Gcc2	UID17585	-0.2451	-1.9002	0.70628	0.0884988	0.843757	0.151023	0	0
Uba1	UID6335	0.021	0.3719	0.947649	0.718099	1.01466	0.0233526	0	0
Uba1	UID6334	0.1092	1.3243	0.775865	0.216727	1.07863	0.110214	0	0
Caskin1	UID27964	0.0844	1.4154	0.762842	0.189018	1.06025	0.117566	0	0
Cdkn1b	UID4389	0.0776	1.7341	0.715675	0.115162	1.05526	0.145284	0	0
Vcp	UID6331	0.0556	0.9637	0.838629	0.359087	1.03929	0.07643	0	0
Vcp	UID6330	0.0431	0.6458	0.897617	0.533738	1.03033	0.0469087	0	0
Dock1	UID16044	-0.1002	-1.1862	0.796413	0.264669	0.932904	0.0988616	0	0
Rfc1	UID26068	-0.1265	-1.112	0.810003	0.293787	0.916051	0.0915132	0	0
Hnrnpd	UID9508	0.0712	0.5104	0.923482	0.621521	1.05059	0.0345715	0	0
Gphn	UID16047	0.072	0.9651	0.838629	0.358486	1.05117	0.07643	0	0
Dpysl2	UID88242	0.0615	1.3781	0.766338	0.199764	1.04355	0.11558	0	0
Sox5	UID26069	-0.0205	-0.3303	0.95588	0.748394	0.985891	0.0195965	0	0
Dnajc6	UID13742	0.1115	1.9711	0.704508	0.0785156	1.08035	0.152114	0	0
Vangl2	UID19834	-0.0624	-0.9997	0.830496	0.342331	0.95767	0.0806627	0	0
Vangl2;Vangl1	UID19837	-0.0574	-0.657	0.896404	0.526952	0.960994	0.0474961	0	0
Htt	UID35795	-0.0031	-0.0609	0.99149	0.95269	0.997854	0.00371159	0	0
Amph	UID44669	-0.1384	-1.7209	0.715951	0.117978	0.908526	0.145117	0	0
Gphn	UID16046	0.0983	1.7595	0.711601	0.11058	1.07051	0.147764	0	0
Dpysl3	UID59030	-0.0287	-0.5447	0.91703	0.598501	0.980303	0.0376166	0	0
Map1b	UID25783	0.0187	0.322	0.957124	0.754418	1.01305	0.0190317	0	0
Sipa1l1	UID16518	-0.0968	-0.6707	0.892949	0.518582	0.935105	0.0491732	0	0
Kcnd2	UID24307	0.0139	0.2899	0.961565	0.778132	1.00968	0.0170215	0	0
[truncated: 17,838 more rows]

## Sheet: Table S3
Supplemental Table 3: Total proteomics 14 days post PFF or PBS treatment
gene	prot	M83_PFF_Day14_vs_M83_PBS_Day14_logFC	M83_PFF_Day14_vs_M83_PBS_Day14_t	M83_PFF_Day14_vs_M83_PBS_Day14_padj	M83_PFF_Day14_vs_M83_PBS_Day14_pval	M83_PFF_Day14_vs_M83_PBS_Day14_FC	Negative log10 padj value	logFC<-.5 and padj <.05	logFC >.5 and padj <.05
Znf346	Gid_7994	0.5238	4.957	0.00399825	0.00058909	1.43774	2.39813	0	Znf346
Zfp219	Gid_3550	0.7883	4.106	0.0100403	0.00218111	1.72704	1.99825	0	Zfp219
Zdhhc5	Gid_5871	0.7489	6.1517	0.00136407	0.00011334	1.68051	2.86516	0	Zdhhc5
Zc3h13	Gid_340	0.5499	9.3192	0.00014757	3.31e-06	1.46398	3.831	0	Zc3h13
Xrn1	Gid_2189	0.6404	5.1947	0.00321397	0.00042122	1.55876	2.49296	0	Xrn1
Xkr4	Gid_2896	0.5296	6.2359	0.00128062	0.00010224	1.44353	2.89258	0	Xkr4
Vegfa	Gid_2236	0.5744	9.4855	0.00013411	2.83e-06	1.48906	3.87254	0	Vegfa
Uvrag	Gid_5440	0.5987	8.5512	0.00024388	6.93e-06	1.51435	3.61282	0	Uvrag
Uhrf2	Gid_3933	1.4235	19.325	2.47e-06	0	2.68235	5.6073	0	Uhrf2
Tspan7	Gid_3306	0.5435	9.8103	0.00011857	2.07e-06	1.4575	3.92603	0	Tspan7
Tspan6	Gid_691	0.6146	5.2359	0.00309885	0.00039711	1.53113	2.5088	0	Tspan6
Tsen34	Gid_4668	0.5616	3.2512	0.0277392	0.00884403	1.47591	1.55691	0	Tsen34
Tpgs1	Gid_6517	1.2852	4.602	0.0057932	0.00100738	2.43716	2.23708	0	Tpgs1
Tpbg	Gid_8218	0.5868	5.8211	0.00183023	0.00017653	1.50191	2.73749	0	Tpbg
Tnc	Gid_4276	0.5606	3.3228	0.0254585	0.00784212	1.47488	1.59417	0	Tnc
Tmf1	Gid_194	1.2734	21.8242	1.22e-06	0	2.41731	5.91364	0	Tmf1
Tmem245	Gid_158	0.7323	11.269	6.14e-05	5.9e-07	1.66129	4.21183	0	Tmem245
Tjap1	Gid_7427	1.8885	9.7503	0.00012147	2.21e-06	3.7025	3.91553	0	Tjap1
Thsd4	Gid_2724	0.651	7.2349	0.0005755	3.004e-05	1.57026	3.23995	0	Thsd4
Tbpl1	Gid_1865	0.5255	10.4876	9.091e-05	1.14e-06	1.43943	4.04139	0	Tbpl1
Stard7	Gid_5646	0.5619	5.3383	0.00280329	0.00034339	1.47621	2.55233	0	Stard7
Sstr2	Gid_1269	0.5149	8.3843	0.00026569	8.45e-06	1.4289	3.57562	0	Sstr2
Ss18l1	Gid_4832	0.5891	11.333	6.14e-05	5.6e-07	1.50431	4.21183	0	Ss18l1
Srsf2	Gid_3272	1.0851	13.0275	3.669e-05	1.5e-07	2.12152	4.43545	0	Srsf2
Srebf2	Gid_2536	2.5631	23.052	8.9e-07	0	5.90976	6.05061	0	Srebf2
Spns2	Gid_5990	0.6351	4.3298	0.00780099	0.00153427	1.55305	2.10785	0	Spns2
Spen	Gid_3352	0.5223	3.4257	0.0225144	0.0066035	1.43624	1.64754	0	Spen
Snapc4	Gid_4692	1.9608	8.4706	0.00024961	7.57e-06	3.89278	3.60274	0	Snapc4
Smarcal1	Gid_4558	0.5029	6.5896	0.00092789	6.534e-05	1.41706	3.0325	0	Smarcal1
Slx4	Gid_3618	1.2783	10.4835	9.062e-05	1.11e-06	2.42553	4.04278	0	Slx4
Slu7	Gid_4494	1.0254	21.3428	1.33e-06	0	2.03552	5.87615	0	Slu7
Slc7a3	Gid_2056	0.6495	5.3639	0.00274633	0.00033123	1.56862	2.56125	0	Slc7a3
Slc16a3	Gid_1690	1.2768	8.2999	0.00027375	9.05e-06	2.42301	3.56265	0	Slc16a3
Sirt1	Gid_6282	2.3983	25.1568	5.1e-07	0	5.27182	6.29243	0	Sirt1
Shisa7	Gid_5022	0.7311	7.1664	0.00060634	3.254e-05	1.6599	3.21728	0	Shisa7
Shc2	Gid_4645	1.4065	10.3237	9.715e-05	1.28e-06	2.65093	4.01256	0	Shc2
Sh2d5	Gid_5353	0.6389	6.8965	0.00072995	4.402e-05	1.55714	3.13671	0	Sh2d5
Sdc3	Gid_3418	0.556	5.04	0.00368566	0.00052661	1.47019	2.43348	0	Sdc3
Scn3a	Gid_87	0.9541	7.7967	0.00036993	1.553e-05	1.93737	3.43188	0	Scn3a
Scaf1	Gid_2985	0.507	11.2225	6.154e-05	6.1e-07	1.42109	4.21084	0	Scaf1
Sacs	Gid_7766	0.8074	8.3761	0.00026593	8.52e-06	1.75005	3.57523	0	Sacs
Rpain	Gid_6842	0.5308	4.1039	0.0100509	0.00218836	1.44473	1.9978	0	Rpain
Rnf219	Gid_5483	0.6241	5.5561	0.00234155	0.00025333	1.54125	2.6305	0	Rnf219
Rbm3	Gid_841	0.9716	8.8864	0.00019792	4.93e-06	1.96101	3.70351	0	Rbm3
Rbm15b	Gid_3787	0.8932	16.5444	7.37e-06	2e-08	1.85729	5.13253	0	Rbm15b
Rab11fip4	Gid_4710	1.5698	8.55	0.00024388	7.11e-06	2.96864	3.61282	0	Rab11fip4
Ptdss2	Gid_8291	1.7475	10.8382	7.45e-05	8.4e-07	3.35776	4.12784	0	Ptdss2
Psen1	Gid_1525	1.6025	11.5754	5.83e-05	4.6e-07	3.03669	4.23433	0	Psen1
Ppan	Gid_6148	0.8878	3.2748	0.0270267	0.00850111	1.85035	1.56821	0	Ppan
Plekha6	Gid_3995	0.6662	4.2312	0.00867085	0.00179002	1.58689	2.06194	0	Plekha6
Pla2g6	Gid_2198	0.6044	9.864	0.0001159	1.97e-06	1.52035	3.93592	0	Pla2g6
Pitpnc1	Gid_5548	0.5397	3.8229	0.0139841	0.00341157	1.45367	1.85437	0	Pitpnc1
Phc2	Gid_7831	1.9891	18.3126	3.74e-06	1e-08	3.96989	5.42713	0	Phc2
Pgs1	Gid_4484	0.5997	11.7967	5.488e-05	3.9e-07	1.5154	4.26059	0	Pgs1
Pdxdc1	Gid_6380	1.0424	5.441	0.00258205	0.00029727	2.05965	2.58804	0	Pdxdc1
Pcm1	Gid_8004	0.9623	9.8107	0.00011775	2.04e-06	1.94841	3.92904	0	Pcm1
Nyap2	Gid_4638	0.5123	3.9242	0.0124354	0.00291657	1.42632	1.90534	0	Nyap2
Ntn1	Gid_446	0.7582	8.0755	0.00031233	1.172e-05	1.69138	3.50539	0	Ntn1
Nt5c3a	Gid_6983	0.5938	6.7317	0.00083775	5.382e-05	1.50922	3.07689	0	Nt5c3a
N4bp1	Gid_3507	1.9264	25.819	5.1e-07	0	3.80106	6.29243	0	N4bp1
Mrps2	Gid_6308	0.7819	4.731	0.00506387	0.0008313	1.71939	2.29552	0	Mrps2
Mrpl22	Gid_4789	0.5617	10.5084	9.062e-05	1.12e-06	1.47601	4.04278	0	Mrpl22
Mrfap1	Gid_6688	0.7412	5.2623	0.00301488	0.00038247	1.67157	2.52073	0	Mrfap1
Mp68	Gid_1657	0.503	6.9895	0.00068089	4.013e-05	1.41716	3.16692	0	Mp68
Morc2a	Gid_3502	0.5635	9.8755	0.0001159	1.97e-06	1.47785	3.93592	0	Morc2a
Mgst3	Gid_6599	0.5642	5.9121	0.00166781	0.00015629	1.47857	2.77785	0	Mgst3
Mboat2	Gid_5701	0.6096	6.7735	0.00081544	5.113e-05	1.52584	3.08861	0	Mboat2
Map7	Gid_787	0.5855	5.0972	0.00350949	0.00048467	1.50056	2.45476	0	Map7
Map4k2	Gid_3144	0.5772	2.9685	0.0394526	0.0142684	1.49195	1.40392	0	Map4k2
Map1lc3b	Gid_6715	0.6799	6.9198	0.00072624	4.363e-05	1.60203	3.13892	0	Map1lc3b
Magi1	Gid_3804	0.5657	7.0212	0.00066525	3.864e-05	1.48011	3.17702	0	Magi1
Lzts3	Gid_40	0.6228	4.709	0.00520227	0.00085917	1.53986	2.28381	0	Lzts3
Lyz2	Gid_913	0.5167	3.9085	0.0126578	0.0029911	1.43068	1.89764	0	Lyz2
Lrrc8c	Gid_5747	0.6347	12.441	4.426e-05	2.4e-07	1.55261	4.35399	0	Lrrc8c
Lrp1b	Gid_7641	1.2774	11.2349	6.14e-05	5.9e-07	2.42402	4.21183	0	Lrp1b
Lrfn5	Gid_4875	1.3313	14.5741	2.064e-05	5e-08	2.51629	4.68529	0	Lrfn5
Lin37	Gid_7256	1.0476	4.555	0.00606088	0.00107411	2.06709	2.21746	0	Lin37
Lgals3	Gid_1053	0.6094	5.2325	0.00310158	0.00039906	1.52562	2.50842	0	Lgals3
Lats1	Gid_4916	0.6199	6.9189	0.00072624	4.367e-05	1.53677	3.13892	0	Lats1
Large	Gid_8272	1.0893	12.9762	3.669e-05	1.5e-07	2.12771	4.43545	0	Large
Lage3	Gid_6759	0.554	5.8672	0.00175471	0.00016594	1.46815	2.75579	0	Lage3
Kif20b	Gid_4191	0.9944	3.5005	0.0206533	0.00583108	1.99225	1.68501	0	Kif20b
Kiaa0195	Gid_4019	1.0451	15.8051	9.78e-06	2e-08	2.06351	5.00966	0	Kiaa0195
Iws1	Gid_5005	0.5276	5.399	0.00266184	0.00031375	1.44153	2.57482	0	Iws1
Igfbp2	Gid_1473	0.7153	10.8419	7.45e-05	8.4e-07	1.64182	4.12784	0	Igfbp2
Igf2bp2	Gid_2934	0.7228	4.4743	0.00657126	0.00122712	1.65038	2.18235	0	Igf2bp2
Hnrnpa2b1	Gid_764	0.6227	8.2656	0.00028069	9.57e-06	1.53975	3.55177	0	Hnrnpa2b1
Hm13	Gid_7265	0.5129	5.3704	0.0027327	0.00032819	1.42692	2.56341	0	Hm13
Hivep1	Gid_2272	0.7853	3.9791	0.0115785	0.00265013	1.72345	1.93635	0	Hivep1
Hist1h1e	Gid_1417	1.3708	9.981	0.0001097	1.79e-06	2.58614	3.95979	0	Hist1h1e
Hif3a	Gid_2367	1.258	8.3365	0.00027375	8.88e-06	2.39164	3.56265	0	Hif3a
Hexim2	Gid_2499	0.5454	3.669	0.0168268	0.00441641	1.45942	1.774	0	Hexim2
Gfap	Gid_870	0.5574	11.313	6.14e-05	5.7e-07	1.47161	4.21183	0	Gfap
Frs3	Gid_6056	0.5974	4.548	0.00611077	0.00109634	1.51299	2.2139	0	Frs3
Foxp1	Gid_1709	0.6658	5.1649	0.00327932	0.00043428	1.58645	2.48422	0	Foxp1
Fam222b	Gid_3640	1.2955	14.4042	2.163e-05	6e-08	2.45462	4.66494	0	Fam222b
Erbb4	Gid_3204	0.5798	4.9014	0.0042031	0.00064519	1.49464	2.37643	0	Erbb4
Epha10	Gid_4901	0.6778	9.5458	0.00013096	2.67e-06	1.5997	3.88286	0	Epha10
Efs	Gid_3401	0.6559	19.7297	2.34e-06	0	1.5756	5.63078	0	Efs
Eepd1	Gid_2451	0.7082	10.455	9.113e-05	1.17e-06	1.63376	4.04034	0	Eepd1
Eef1d	Gid_1685	0.8479	7.956	0.00034093	1.326e-05	1.79988	3.46733	0	Eef1d
Dvl1	Gid_1546	1.2901	12.4587	4.426e-05	2.3e-07	2.44545	4.35399	0	Dvl1
Dnaja3	Gid_6494	0.5686	6.1836	0.00131893	0.00010763	1.48308	2.87978	0	Dnaja3
Dnaaf2	Gid_4698	0.5183	5.9292	0.00164522	0.00015277	1.43227	2.78378	0	Dnaaf2
Dis3	Gid_6793	0.5326	5.7665	0.00191227	0.00019001	1.44653	2.71845	0	Dis3
Ddx50	Gid_6505	0.5386	10.1881	0.00010421	1.48e-06	1.45256	3.98209	0	Ddx50
Cyr61	Gid_1093	0.6444	9.994	0.00010866	1.71e-06	1.56309	3.96393	0	Cyr61
Cycs	Gid_1908	0.5572	6.6125	0.00091293	6.35e-05	1.47141	3.03956	0	Cycs
Cux1	Gid_2051	0.505	10.2008	0.00010421	1.47e-06	1.41912	3.98209	0	Cux1
Ctnnd1	Gid_1270	0.7446	9.2426	0.00015648	3.57e-06	1.67551	3.80554	0	Ctnnd1
Crlf3	Gid_8335	1.1193	13.9645	2.441e-05	8e-08	2.17242	4.61243	0	Crlf3
Commd5	Gid_5691	0.6215	5.2335	0.00310158	0.00039846	1.53847	2.50842	0	Commd5
Cntnap2	Gid_6603	0.6395	10.8965	7.45e-05	8e-07	1.55779	4.12784	0	Cntnap2
Clcn2	Gid_7992	0.6002	7.3395	0.00052639	2.66e-05	1.51593	3.27869	0	Clcn2
Cic	Gid_6296	1.119	9.2805	0.00014788	3.34e-06	2.17196	3.83009	0	Cic
Cdk9	Gid_6346	0.5603	7.984	0.00033408	1.294e-05	1.47458	3.47615	0	Cdk9
Cdk5r2	Gid_563	1.3808	8.269	0.00028069	9.54e-06	2.60413	3.55177	0	Cdk5r2
Ccp110	Gid_4016	0.8476	11.4227	6.14e-05	5e-07	1.7995	4.21183	0	Ccp110
Cbx4	Gid_647	0.908	10.0136	0.00010866	1.68e-06	1.87644	3.96393	0	Cbx4
Caap1	Gid_5870	1.3858	6.7426	0.00083775	5.409e-05	2.61317	3.07689	0	Caap1
Bysl	Gid_589	0.6644	10.7304	7.819e-05	9.1e-07	1.58491	4.10685	0	Bysl
Brd3	Gid_5456	0.7732	7.6953	0.0003989	1.777e-05	1.70906	3.39914	0	Brd3
Brd2	Gid_3917	0.8141	7.4851	0.00046894	2.252e-05	1.7582	3.32888	0	Brd2
Bola1	Gid_7260	0.6468	8.1682	0.00029634	1.061e-05	1.56569	3.52821	0	Bola1
Bcl11b	Gid_6578	0.7318	4.3443	0.00766498	0.00150017	1.66071	2.11549	0	Bcl11b
Bad	Gid_3184	0.8834	5.3293	0.00281573	0.00034781	1.84472	2.55041	0	Bad
Atp9b	Gid_2218	0.668	4.9658	0.00398799	0.00058689	1.58887	2.39925	0	Atp9b
As3mt	Gid_6078	0.5026	9.1167	0.00016802	4.03e-06	1.41676	3.77464	0	As3mt
Arnt	Gid_1602	1.6299	9.4932	0.00013411	2.81e-06	3.09492	3.87254	0	Arnt
Arid2	Gid_341	0.6237	6.7717	0.00082478	5.22e-05	1.54082	3.08366	0	Arid2
Arhgap22	Gid_4605	0.8126	8.0038	0.00032845	1.266e-05	1.75637	3.48353	0	Arhgap22
Arap2	Gid_4922	0.6097	8.0294	0.00031698	1.203e-05	1.52594	3.49897	0	Arap2
Ank2	Gid_5104	0.8853	8.9966	0.00018511	4.53e-06	1.84715	3.73257	0	Ank2
Akap8	Gid_7373	0.5604	4.148	0.00951404	0.0020407	1.47468	2.02164	0	Akap8
Ahctf1	Gid_5328	0.8095	5.7596	0.00191685	0.00019178	1.7526	2.71741	0	Ahctf1
Znf280c	Gid_3634	-0.6186	-4.6954	0.00528739	0.00087685	0.651303	2.27676	Znf280c	0
Znf182;Zfp2	Gid_3643	-0.6024	-2.8923	0.0436737	0.0162439	0.658657	1.35978	Znf182;Zfp2	0
Zfyve16	Gid_4116	-0.7015	-9.6719	0.00012495	2.31e-06	0.614933	3.90326	Zfyve16	0
Zdhhc9	Gid_1733	-0.6426	-4.902	0.0042031	0.00064464	0.640558	2.37643	Zdhhc9	0
Yap1	Gid_1449	-0.7051	-8.5407	0.00024388	7.18e-06	0.6134	3.61282	Yap1	0
Vezt	Gid_2783	-1.0889	-12.2698	4.605e-05	2.7e-07	0.47012	4.33677	Vezt	0
Uri1	Gid_2470	-0.5711	-4.9002	0.00420551	0.00064628	0.673103	2.37618	Uri1	0
Ugp2	Gid_6170	-0.564	-3.7838	0.0146544	0.00366046	0.676424	1.83403	Ugp2	0
Ttc14	Gid_6795	-2.8353	-13.1739	3.649e-05	1.4e-07	0.140117	4.43783	Ttc14	0
Tom1l2	Gid_2943	-0.6517	-5.2917	0.00292879	0.00036679	0.63653	2.53331	Tom1l2	0
Tmem209	Gid_4729	-0.8556	-4.2081	0.00887394	0.0018563	0.552635	2.05188	Tmem209	0
Tma7	Gid_5358	-0.7717	-9.1178	0.00016539	3.94e-06	0.585727	3.78149	Tma7	0
Tial1	Gid_2032	-0.5102	-12.7398	4.071e-05	1.9e-07	0.702125	4.3903	Tial1	0
Synpo	Gid_5152	-0.6355	-8.3238	0.00027375	9e-06	0.643718	3.56265	Synpo	0
Syncrip	Gid_3936	-0.7422	-10.2758	0.00010258	1.37e-06	0.597827	3.98894	Syncrip	0
Strip2	Gid_5112	-0.6699	-4.4502	0.00672685	0.00127346	0.62855	2.17219	Strip2	0
Stk10	Gid_634	-0.5826	-3.5935	0.0184146	0.00500036	0.667759	1.73484	Stk10	0
Spg11	Gid_2614	-0.5147	-4.0414	0.0108361	0.0024171	0.699938	1.96513	Spg11	0
Sobp	Gid_2357	-0.5315	-5.4028	0.00266184	0.0003136	0.691835	2.57482	Sobp	0
Snx8	Gid_5201	-0.5172	-13.6996	2.561e-05	9e-08	0.698727	4.59159	Snx8	0
Sntb2	Gid_3166	-2.2739	-16.2258	8.19e-06	2e-08	0.20677	5.08672	Sntb2	0
Snapc1	Gid_5384	-1.1698	-12.0995	5.08e-05	3e-07	0.444483	4.29414	Snapc1	0
Snap25	Gid_1777	-0.6388	-8.8942	0.00019933	5.02e-06	0.642247	3.70043	Snap25	0
Smap	Gid_8019	-0.7005	-8.6327	0.00023393	6.37e-06	0.615359	3.63091	Smap	0
Slc39a7	Gid_2420	-0.525	-8.4409	0.0002547	7.95e-06	0.694959	3.59397	Slc39a7	0
Slc30a3	Gid_2161	-0.6793	-5.4233	0.00262328	0.00030471	0.624468	2.58116	Slc30a3	0
Shq1	Gid_3943	-1.7302	-6.794	0.00081253	5.08e-05	0.30141	3.09016	Shq1	0
Shprh	Gid_3979	-0.6497	-8.5491	0.00024388	7.12e-06	0.637413	3.61282	Shprh	0
Sh3bp1	Gid_1642	-0.6183	-8.3683	0.00026669	8.59e-06	0.651438	3.57399	Sh3bp1	0
Sesn3	Gid_6912	-1.2097	-3.654	0.0171774	0.00452584	0.432359	1.76504	Sesn3	0
Sema4f	Gid_8250	-0.9727	-6.0983	0.00142408	0.00012223	0.509552	2.84647	Sema4f	0
Sec61g	Gid_1752	-0.6856	-8.2563	0.00028137	9.66e-06	0.621747	3.55072	Sec61g	0
Sec14l1	Gid_136	-0.5245	-3.4275	0.022486	0.00658361	0.6952	1.64809	Sec14l1	0
Scamp4	Gid_7748	-0.5932	-7.2339	0.0005755	3.007e-05	0.662871	3.23995	Scamp4	0
Sap30	Gid_766	-0.5521	-5.8462	0.00177904	0.00017068	0.682027	2.74981	Sap30	0
S1pr3	Gid_8235	-1.0039	-6.6651	0.00087612	5.95e-05	0.49865	3.05744	S1pr3	0
Rspry1	Gid_4827	-0.6475	-3.7812	0.0146761	0.0036763	0.638386	1.83339	Rspry1	0
Rbm19	Gid_5695	-0.6409	-4.0024	0.0113089	0.00257234	0.641313	1.94658	Rbm19	0
Radil	Gid_3468	-1.2923	-4.2268	0.00867085	0.00179002	0.4083	2.06194	Radil	0
Rad21	Gid_3210	-1.3043	-10.2296	0.00010392	1.43e-06	0.404918	3.9833	Rad21	0
Rab39a	Gid_4477	-0.5434	-9.3963	0.0001392	3.08e-06	0.686152	3.85636	Rab39a	0
Ppcs	Gid_5843	-0.8729	-9.4058	0.00013783	2.99e-06	0.546048	3.86066	Ppcs	0
Pex1	Gid_2856	-0.7646	-4.2042	0.00890366	0.0018677	0.588617	2.05043	Pex1	0
Pebp1	Gid_2027	-0.514	-14.021	2.441e-05	8e-08	0.700278	4.61243	Pebp1	0
Pde3b	Gid_3189	-1.3749	-3.8832	0.0131033	0.00311604	0.385579	1.88262	Pde3b	0
Pde11a	Gid_936	-0.609	-7.5725	0.00043127	2.039e-05	0.655651	3.36525	Pde11a	0
Pcyt1b	Gid_4321	-0.8114	-11.3269	6.14e-05	5.6e-07	0.569829	4.21183	Pcyt1b	0
Nol4l	Gid_3527	-0.5129	-7.4549	0.00047727	2.33e-05	0.700812	3.32124	Nol4l	0
Nme3	Gid_8168	-1.1528	-6.7109	0.00085486	5.624e-05	0.449752	3.06811	Nme3	0
Nipsnap3b	Gid_6658	-0.5272	-4.681	0.00535897	0.00089607	0.6939	2.27092	Nipsnap3b	0
Nfkb2	Gid_8076	-0.6985	-4.3638	0.00749167	0.00145547	0.616213	2.12542	Nfkb2	0
Ndufaf2	Gid_2854	-0.6685	-18.1079	3.74e-06	1e-08	0.62916	5.42713	Ndufaf2	0
Ndrg2	Gid_7914	-1.5213	-11.6705	5.541e-05	4.3e-07	0.348372	4.25641	Ndrg2	0
Mturn	Gid_5232	-0.9382	-14.2963	2.186e-05	6e-08	0.521884	4.66035	Mturn	0
Mtnd5	Gid_864	-0.7315	-7.1137	0.00062377	3.462e-05	0.602277	3.20498	Mtnd5	0
Mthfd2	Gid_1091	-0.6755	-7.2273	0.00057615	3.03e-05	0.626115	3.23946	Mthfd2	0
Mtatp8	Gid_865	-0.979	-11.3074	6.14e-05	5.7e-07	0.507331	4.21183	Mtatp8	0
Morf4l1	Gid_1767	-0.8432	-9.994	0.0001097	1.76e-06	0.557406	3.95979	Morf4l1	0
Mlc1	Gid_5926	-0.7155	-5.4732	0.00251566	0.0002842	0.608994	2.59935	Mlc1	0
Med24	Gid_6389	-0.6377	-6.1135	0.0014086	0.00011984	0.642737	2.85121	Med24	0
Mapk11	Gid_8129	-1.0096	-3.7791	0.0146871	0.00368877	0.496684	1.83306	Mapk11	0
Lyrm7	Gid_7293	-0.7311	-8.2656	0.00028069	9.57e-06	0.602444	3.55177	Lyrm7	0
Lig1	Gid_1358	-1.9219	-9.5245	0.0001314	2.72e-06	0.263907	3.8814	Lig1	0
Kmt2c	Gid_4730	-0.6189	-3.6609	0.0170396	0.00447519	0.651167	1.76854	Kmt2c	0
Kif4	Gid_1294	-0.5385	-7.1401	0.00060634	3.29e-05	0.688486	3.21728	Kif4	0
Kiaa0895l	Gid_4298	-0.9738	-12.0195	5.16e-05	3.2e-07	0.509163	4.28735	Kiaa0895l	0
Kcna2	Gid_1950	-1.0829	-3.1011	0.0335604	0.0113928	0.472079	1.47417	Kcna2	0
Jmy	Gid_7864	-1.2115	-4.5573	0.00607435	0.00108078	0.431819	2.2165	Jmy	0
Iah1	Gid_7321	-0.5124	-8.528	0.00024388	7.28e-06	0.701055	3.61282	Iah1	0
Hspa12b	Gid_6951	-0.7708	-8.0123	0.00032691	1.255e-05	0.586092	3.48557	Hspa12b	0
Gsdma3	Gid_3004	-2.3609	-27.4288	5.1e-07	0	0.19467	6.29243	Gsdma3	0
Gid8	Gid_7214	-0.5344	-7.3728	0.00050832	2.56e-05	0.690446	3.29386	Gid8	0
Gcsh	Gid_6062	-0.5412	-10.8516	7.45e-05	8.2e-07	0.687199	4.12784	Gcsh	0
Gap43	Gid_893	-0.577	-10.1313	0.00010512	1.51e-06	0.670356	3.97831	Gap43	0
Ganab	Gid_4504	-1.0673	-9.138	0.00016539	3.92e-06	0.477211	3.78149	Ganab	0
Galc	Gid_1629	-0.7552	-7.2895	0.00054844	2.819e-05	0.592464	3.26087	Galc	0
Fam89b	Gid_7820	-0.6706	-5.7252	0.00198457	0.00020094	0.628245	2.70233	Fam89b	0
Fam172a	Gid_2478	-1.2131	-11.9076	5.298e-05	3.4e-07	0.431341	4.27589	Fam172a	0
Fabp3	Gid_976	-0.5569	-5.6238	0.00219631	0.00023077	0.679761	2.65831	Fabp3	0
Ehmt1	Gid_2882	-0.9745	-6.326	0.00116992	9.108e-05	0.508916	2.93184	Ehmt1	0
Echdc1	Gid_7291	-0.5584	-9.3051	0.00014663	3.27e-06	0.679055	3.83378	Echdc1	0
Ebna1bp2	Gid_7276	-0.6413	-8.2264	0.00028579	9.97e-06	0.641135	3.54395	Ebna1bp2	0
Dock6	Gid_5862	-0.5652	-6.5941	0.00092778	6.497e-05	0.675862	3.03255	Dock6	0
Dnajc16	Gid_4081	-0.6385	-3.5311	0.0198291	0.00551694	0.64238	1.7027	Dnajc16	0
Dnah5	Gid_5919	-0.6877	-9.5667	0.00012722	2.54e-06	0.620843	3.89544	Dnah5	0
Dennd6a	Gid_4459	-0.8166	-5.0076	0.003805	0.00055208	0.567778	2.41965	Dennd6a	0
Ddx56	Gid_7022	-0.5321	-6.2745	0.00121941	9.568e-05	0.691547	2.91385	Ddx56	0
Ddx54	Gid_5541	-1.297	-12.5029	4.426e-05	2.2e-07	0.406972	4.35399	Ddx54	0
Dapk1	Gid_4262	-0.6332	-12.7952	4.059e-05	1.8e-07	0.644745	4.39158	Dapk1	0
Dagla	Gid_3823	-0.5567	-8.1933	0.00029134	1.033e-05	0.679855	3.5356	Dagla	0
Cwf19l1	Gid_5291	-0.5512	-9.4231	0.00013783	3e-06	0.682452	3.86066	Cwf19l1	0
Cwc25	Gid_7355	-0.5315	-5.1315	0.003421	0.00046125	0.691835	2.46585	Cwc25	0
Csnk1g2	Gid_4825	-0.5251	-5.3872	0.00268806	0.00032052	0.694911	2.57056	Csnk1g2	0
Cry2	Gid_8042	-1.0627	-9.7662	0.00012147	2.17e-06	0.478735	3.91553	Cry2	0
Clk3	Gid_514	-0.7134	-8.5503	0.00024388	7.11e-06	0.609881	3.61282	Clk3	0
Celsr3	Gid_6168	-0.5191	-5.6146	0.00221463	0.00023372	0.697807	2.6547	Celsr3	0
Cdyl	Gid_8074	-0.5249	-4.8664	0.00435772	0.00067938	0.695007	2.36074	Cdyl	0
Ccdc120	Gid_29	-1.5112	-12.3417	4.454e-05	2.4e-07	0.350819	4.35125	Ccdc120	0
Cbx1	Gid_2099	-0.6266	-6.5928	0.00092778	6.507e-05	0.647701	3.03255	Cbx1	0
Casp9	Gid_5023	-0.5414	-3.8655	0.0133295	0.0032062	0.687104	1.87519	Casp9	0
Banf1	Gid_609	-0.5112	-8.6481	0.00023471	6.43e-06	0.701639	3.62947	Banf1	0
Avil	Gid_734	-1.4	-12.9883	3.669e-05	1.6e-07	0.378929	4.43545	Avil	0
Atxn7l3b	Gid_2580	-0.9372	-5.1807	0.00325787	0.00042977	0.522245	2.48707	Atxn7l3b	0
Asun	Gid_5566	-0.5451	-4.0163	0.0111342	0.00251601	0.685344	1.95334	Asun	0
Arl1	Gid_1799	-0.5168	-8.5271	0.00024388	7.28e-06	0.69892	3.61282	Arl1	0
Arf6	Gid_1863	-0.5092	-7.4168	0.00049193	2.427e-05	0.702612	3.3081	Arf6	0
Anks1a	Gid_1741	-1.9796	-7.7515	0.00038663	1.669e-05	0.25356	3.4127	Anks1a	0
Angel2	Gid_5408	-0.5357	-2.8627	0.0455055	0.0170828	0.689824	1.34194	Angel2	0
Amd1;Amd2	Gid_293	-0.6767	-7.2069	0.00058814	3.103e-05	0.625595	3.23052	Amd1;Amd2	0
Akt1s1	Gid_7051	-0.578	-8.7558	0.00022	5.77e-06	0.669892	3.65758	Akt1s1	0
Akap8l	Gid_8005	-0.5795	-4.9077	0.00419689	0.0006392	0.669196	2.37707	Akap8l	0
Adam9	Gid_3118	-0.6003	-8.1115	0.00030602	1.106e-05	0.659617	3.51425	Adam9	0
Ada	Gid_866	-1.1191	-12.0073	5.16e-05	3.3e-07	0.460381	4.28735	Ada	0
Acyp1	Gid_1656	-0.5704	-7.4574	0.00047727	2.324e-05	0.67343	3.32124	Acyp1	0
Txnrd3	Gid_6498	-0.2214	-2.1814	0.109838	0.0544485	0.857733	0.959248	0	0
Nasp	Gid_6499	-0.1007	-2.4993	0.0723053	0.0316746	0.93258	1.14083	0	0
Dnaja3	Gid_6493	-0.0539	-0.9081	0.500553	0.385454	0.963329	0.30055	0	0
Epdr1	Gid_6490	0.1593	1.675	0.20992	0.125261	1.11675	0.677947	0	0
St7	Gid_6495	0.146	3.0413	0.0360416	0.0126087	1.1065	1.4432	0	0
Cdr2l	Gid_12	0.1908	4.0711	0.0104709	0.00230529	1.1414	1.98002	0	0
Cmtr1	Gid_7347	0.2476	4.8509	0.00442989	0.00069518	1.18723	2.35361	0	0
Ufd1l	Gid_2041	-0.025	-0.582	0.670593	0.573543	0.982821	0.173541	0	0
Pih1d1	Gid_6679	-0.0753	-0.6336	0.642206	0.540765	0.949145	0.192326	0	0
Cotl1	Gid_6676	-0.0849	-1.5598	0.241656	0.150243	0.94285	0.616802	0	0
Med30	Gid_6677	-0.0203	-0.3671	0.796167	0.721283	0.986028	0.0989961	0	0
Gmfb	Gid_6674	-0.3318	-9.8535	0.0001159	1.95e-06	0.794545	3.93592	0	0
Nwc	Gid_6675	-0.6144	-1.5055	0.257833	0.163482	0.653201	0.588661	0	0
Ndufb5	Gid_6672	-0.1084	-2.1809	0.109838	0.054496	0.927616	0.959248	0	0
Btf3l4	Gid_6673	-0.19	-4.0754	0.0104163	0.00228956	0.876606	1.98228	0	0
Mettl16	Gid_6670	-0.2731	-5.2411	0.00308032	0.00039421	0.827539	2.5114	0	0
Elavl1	Gid_2043	0.2374	3.8729	0.0132565	0.0031682	1.17887	1.87757	0	0
Ncoa1	Gid_2042	-0.2153	-6.0727	0.00144088	0.00012441	0.861367	2.84137	0	0
Clec16a	Gid_4110	0.3246	5.7341	0.00196741	0.00019853	1.25232	2.70611	0	0
Rad50	Gid_2047	0.1083	0.7146	0.599447	0.491409	1.07796	0.222249	0	0
Il18	Gid_2046	0.0071	0.0616	0.967097	0.952086	1.00493	0.01453	0	0
Dcc	Gid_2008	0.2287	4.4942	0.00646547	0.00119024	1.17178	2.1894	0	0
Lingo1	Gid_7079	0.064	0.9727	0.468023	0.353924	1.04536	0.329732	0	0
Ulk3	Gid_2558	-0.0265	-0.2992	0.836607	0.770963	0.981799	0.0774784	0	0
Plxna1	Gid_2005	0.1254	4.6836	0.00531617	0.00088345	1.09081	2.2744	0	0
Erp44	Gid_7076	0.0742	1.7269	0.196179	0.115281	1.05278	0.707346	0	0
Plxna3	Gid_2007	0.0218	0.3456	0.809718	0.736889	1.01523	0.091666	0	0
Plxna2	Gid_2006	-0.2962	-4.3372	0.00773294	0.00151691	0.814395	2.11166	0	0
Psmb7	Gid_2001	-0.2128	-6.5863	0.0009259	6.456e-05	0.862861	3.03344	0	0
Lrig1	Gid_2000	-0.0777	-1.1074	0.405717	0.294366	0.947567	0.391777	0	0
Lxn	Gid_2003	-0.0895	-1.624	0.223885	0.135818	0.939848	0.649975	0	0
Traf6	Gid_2002	-0.1051	-2.2043	0.106579	0.0523859	0.92974	0.972327	0	0
Msi1	Gid_3200	0.1722	2.864	0.045286	0.0169832	1.12678	1.34404	0	0
Pde1a	Gid_3201	0.258	3.3665	0.0240793	0.00728937	1.19582	1.61836	0	0
Alcam	Gid_3202	0.0511	1.5346	0.24951	0.156189	1.03605	0.602913	0	0
Baiap2l2	Gid_4251	-0.2749	-1.5739	0.237816	0.146974	0.826508	0.623758	0	0
Mapk6	Gid_3205	-0.0439	-0.5753	0.67384	0.577907	0.970029	0.171443	0	0
Slc7a6os	Gid_3974	-0.0562	-0.38	0.787579	0.712019	0.961794	0.103706	0	0
Glg1	Gid_3207	-0.0965	-3.258	0.0274104	0.00870165	0.935299	1.56208	0	0
Ewsr1	Gid_3208	0.1955	2.8734	0.0448503	0.0167737	1.14512	1.34823	0	0
Snap91	Gid_3209	-0.3162	-7.9041	0.00035065	1.391e-05	0.803183	3.45513	0	0
Dlgap3	Gid_3754	-0.0522	-1.174	0.378294	0.267923	0.964464	0.422171	0	0
Nup98	Gid_3755	-0.0983	-3.314	0.0256376	0.00791925	0.934133	1.59112	0	0
Wipf2	Gid_3752	0.1991	3.0619	0.0351849	0.0121764	1.14798	1.45364	0	0
Pik3c3	Gid_3753	-0.1015	-1.8542	0.166526	0.0937759	0.932063	0.778519	0	0
Mapre3	Gid_3751	0.0179	0.6207	0.648704	0.5488	1.01248	0.187953	0	0
Arih2	Gid_8268	-0.0064	-0.1495	0.918953	0.88416	0.995574	0.0367068	0	0
Atp6v1c1	Gid_8263	-0.1624	-5.4707	0.00249618	0.00028139	0.893537	2.60272	0	0
Uba2	Gid_8262	0.0747	2.6086	0.0623821	0.0262802	1.05314	1.20494	0	0
Eif3g	Gid_8260	0.0737	2.3439	0.0887238	0.0412981	1.05241	1.05196	0	0
Arih1	Gid_8267	-0.1833	-3.4624	0.0215441	0.0062127	0.880686	1.66667	0	0
Nfs1	Gid_8266	0.0685	2.1404	0.11541	0.0582485	1.04863	0.937758	0	0
Atp6v0a1	Gid_8264	0.082	3.26	0.027375	0.00867188	1.05848	1.56265	0	0
Rpl38	Gid_7699	-0.1237	-3.2627	0.0273589	0.00865997	0.917831	1.5629	0	0
Pigo	Gid_7698	0.15	2.1421	0.115358	0.0581435	1.10957	0.937952	0	0
Rilpl1	Gid_7691	-0.0795	-0.6403	0.6385	0.536544	0.946386	0.194839	0	0
Grasp	Gid_7690	0.1597	3.0095	0.037432	0.0133067	1.11705	1.42676	0	0
Tacc2	Gid_7696	-0.1672	-3.6946	0.0162672	0.00422323	0.890569	1.78869	0	0
No66	Gid_7695	0.086	1.6185	0.22539	0.137003	1.06142	0.647064	0	0
Nap1l5	Gid_7694	-0.2699	-3.9179	0.0125261	0.00294644	0.829377	1.90218	0	0
Lamtor5	Gid_7067	0.2159	3.412	0.0228074	0.00675586	1.16143	1.64192	0	0
Rbsn	Gid_4250	-0.0755	-2.1333	0.116412	0.0589338	0.949013	0.934003	0	0
Iba57	Gid_5123	0.1885	4.4277	0.00692659	0.00131839	1.13958	2.15948	0	0
Clmp	Gid_5690	0.4001	5.7554	0.00192176	0.00019289	1.3196	2.7163	0	0
Podxl2	Gid_5121	0.1424	1.2972	0.329932	0.224054	1.10374	0.481575	0	0
Gatsl2	Gid_5120	0.16	1.3352	0.315199	0.211789	1.11729	0.501415	0	0
Immt	Gid_5127	-0.2624	-1.8971	0.158399	0.0874083	0.8337	0.800248	0	0
Immt	Gid_5126	-0.1098	-3.4188	0.0226234	0.00665097	0.926717	1.64544	0	0
Gpc5	Gid_5125	0.0557	1.1051	0.406744	0.29532	1.03936	0.390678	0	0
	Gid_5124	0.1618	1.845	0.168323	0.0950762	1.11868	0.773857	0	0
Ppp1r8	Gid_5699	-0.1345	-2.3038	0.0938136	0.044279	0.910986	1.02773	0	0
Gramd4	Gid_5129	0.2239	4.2693	0.00833451	0.00168632	1.16789	2.07912	0	0
Acat2	Gid_5128	0.0492	1.4379	0.279596	0.181304	1.03469	0.553469	0	0
Aip	Gid_428	0.0523	1.33	0.317235	0.213428	1.03692	0.49862	0	0
Flot1	Gid_429	0.127	4.1794	0.00912514	0.00192602	1.09202	2.03976	0	0
Kifc2	Gid_398	0.119	1.4846	0.26407	0.168863	1.08598	0.578282	0	0
Capn5	Gid_399	0.1121	2.7973	0.0492134	0.0190968	1.0808	1.30792	0	0
Map3k4	Gid_396	0.0813	1.4612	0.27164	0.175028	1.05797	0.566007	0	0
Pik3r2	Gid_425	0.1137	1.4988	0.259841	0.1652	1.082	0.585292	0	0
Myh11	Gid_394	-0.1763	-2.4595	0.0763146	0.0339841	0.88497	1.11739	0	0
Faah	Gid_427	-0.0871	-2.569	0.0656619	0.0281344	0.941413	1.18269	0	0
Ercc2	Gid_420	0.2017	3.8405	0.0137729	0.0033388	1.15005	1.86098	0	0
Gfra2	Gid_421	0.015	0.402	0.774553	0.696262	1.01045	0.110949	0	0
Trove2	Gid_422	-0.0168	-0.5064	0.71269	0.62368	0.988423	0.147099	0	0
Endog	Gid_391	-0.3964	-5.5392	0.00236053	0.00025842	0.759752	2.62699	0	0
Ddhd1	Gid_4256	-0.0677	-0.9389	0.485037	0.370197	0.954158	0.314226	0	0
Slc4a8	Gid_5347	0.1109	2.3025	0.0938837	0.0443764	1.0799	1.02741	0	0
Acsl5	Gid_5346	0.0051	0.1093	0.941554	0.915144	1.00354	0.0261547	0	0
Eif3b	Gid_5345	-0.0916	-3.2714	0.0270308	0.00850703	0.938481	1.56814	0	0
Afg3l2	Gid_5344	-0.1037	-3.2074	0.029277	0.00948461	0.930643	1.53347	0	0
Gas2l1	Gid_5343	-0.0663	-0.7847	0.562542	0.451036	0.955084	0.249845	0	0
Syn3	Gid_5342	-0.0484	-1.2275	0.356932	0.248049	0.967008	0.447414	0	0
Rhot2	Gid_5341	0.1588	2.4691	0.075216	0.0333492	1.11636	1.12369	0	0
Acad9	Gid_5340	0.0252	0.8109	0.549381	0.436437	1.01762	0.260126	0	0
Mrpl48	Gid_5349	0.073	1.3227	0.319935	0.215738	1.0519	0.494939	0	0
Lin7a	Gid_5348	-0.1707	-3.2239	0.0287175	0.00922483	0.888412	1.54185	0	0
Supt5h	Gid_648	-0.0605	-1.1086	0.405142	0.293879	0.958932	0.392393	0	0
Ldb2	Gid_649	-0.0355	-0.3075	0.831794	0.764818	0.975694	0.079984	0	0
Sap18	Gid_640	-0.241	-4.2288	0.00868546	0.00179678	0.846159	2.06121	0	0
2021-09-07	Gid_641	-0.0499	-1.8044	0.177688	0.101584	0.966003	0.750342	0	0
Eif6	Gid_642	0.155	3.2538	0.027679	0.00880589	1.11342	1.55785	0	0
Acot1	Gid_643	-0.1049	-4.4551	0.00663829	0.00125214	0.929869	2.17794	0	0
Rpl35a	Gid_644	0.2428	4.5943	0.00584112	0.00102172	1.18329	2.2335	0	0
Atp2a2	Gid_645	-0.0036	-0.1126	0.939608	0.912564	0.997508	0.0270534	0	0
Pja1	Gid_646	0.2409	2.6476	0.0596927	0.0246588	1.18173	1.22408	0	0
Aldh3a2	Gid_1456	0.1026	2.4741	0.074728	0.03312	1.07371	1.12652	0	0
Pam	Gid_2169	-0.047	-0.9328	0.488261	0.37316	0.967947	0.311348	0	0
Arl2bp	Gid_7114	0.4385	5.168	0.00329191	0.00043764	1.35519	2.48255	0	0
Lamp5	Gid_7115	-0.1276	-0.647	0.634327	0.532392	0.915353	0.197687	0	0
Rufy3	Gid_7116	-0.0334	-0.5059	0.71284	0.624056	0.977115	0.147008	0	0
Scg5	Gid_999	-0.0945	-2.4528	0.0769948	0.0343753	0.936597	1.11354	0	0
Stt3a	Gid_1450	0.03	0.8195	0.544828	0.431793	1.02101	0.26374	0	0
Wdr54	Gid_7997	0.0749	1.5203	0.253018	0.159778	1.05329	0.596848	0	0
Acp1	Gid_7111	0.0654	2.1409	0.115375	0.0581874	1.04638	0.93789	0	0
Raver1	Gid_6809	-0.1717	-3.8671	0.0132697	0.0031827	0.887796	1.87714	0	0
Ppp1r3g	Gid_6808	0.2039	1.6087	0.228225	0.139156	1.15181	0.641637	0	0
Trappc10	Gid_2472	-0.0814	-0.5874	0.668085	0.57011	0.94514	0.175168	0	0
Smc1a	Gid_6801	-0.0621	-2.1102	0.120126	0.0612669	0.957869	0.920363	0	0
Micu3	Gid_6800	0.1054	1.9671	0.145197	0.0778843	1.07579	0.838044	0	0
Echdc2	Gid_2473	0.0249	0.3343	0.816747	0.745105	1.01741	0.0879123	0	0
Arpc2	Gid_6805	-0.0077	-0.2029	0.889974	0.843318	0.994677	0.0506227	0	0
Smc3	Gid_6807	0.1031	3.2158	0.0290605	0.00934994	1.07408	1.5367	0	0
Atxn3	Gid_6806	0.3403	3.2155	0.0291611	0.0093923	1.26602	1.5352	0	0
Rbm14	Gid_5015	-0.0096	-0.2787	0.848129	0.78623	0.993368	0.071538	0	0
Tbl2	Gid_7990	-0.0264	-0.665	0.624734	0.521236	0.981867	0.204305	0	0
Gusb	Gid_990	-0.0156	-0.313	0.829595	0.760806	0.989245	0.0811337	0	0
Mapk14	Gid_1468	0.4294	1.9836	0.14196	0.0757831	1.34667	0.847835	0	0
Gfpt1	Gid_1469	-0.1393	-2.392	0.0834497	0.03807	0.90796	1.07858	0	0
Srprb	Gid_1462	-0.1004	-2.0192	0.13577	0.0714308	0.932774	0.867195	0	0
Nsg2	Gid_1463	0.3924	5.5104	0.00241974	0.00026851	1.31258	2.61623	0	0
Capzb	Gid_1460	-0.1771	-4.2672	0.00835469	0.00169184	0.884479	2.07807	0	0
Capzb	Gid_1461	0.0477	1.5344	0.24951	0.156209	1.03362	0.602913	0	0
Mtx1	Gid_1466	0.2336	4.7932	0.00470791	0.00075742	1.17577	2.32717	0	0
Map2k4	Gid_1467	0.0056	0.1603	0.912595	0.875854	1.00389	0.0397217	0	0
Gsr	Gid_1465	-0.1623	-2.1672	0.111791	0.0557644	0.893599	0.951594	0	0
Pex14	Gid_7991	-0.1176	-2.3162	0.0923312	0.0433578	0.92172	1.03465	0	0
Calb1	Gid_994	0.0385	0.4506	0.745034	0.661977	1.02705	0.127824	0	0
Pdcd6	Gid_996	-0.0804	-1.6548	0.215054	0.129357	0.945795	0.667452	0	0
Igf2r	Gid_2323	0.0059	0.1764	0.904595	0.863527	1.0041	0.0435456	0	0
Uqcrc2	Gid_7336	0.1895	6.1916	0.00131165	0.00010651	1.14037	2.88218	0	0
Cul1	Gid_8102	0.0269	0.5632	0.681191	0.585846	1.01882	0.166731	0	0
Mad1l1	Gid_8103	0.0756	1.2964	0.330156	0.224327	1.0538	0.481281	0	0
Fundc1	Gid_7332	0.1397	1.0637	0.425204	0.312794	1.10168	0.371402	0	0
Rabggta	Gid_7621	0.0186	0.5843	0.669223	0.572113	1.01298	0.174429	0	0
Ipo9	Gid_6118	0.0151	0.474	0.731935	0.645788	1.01052	0.135527	0	0
Mapk8	Gid_6112	-0.0857	-2.1321	0.116702	0.0591153	0.942327	0.932921	0	0
Pcdha9	Gid_6110	-0.3695	-2.4946	0.0727552	0.0320154	0.774051	1.13814	0	0
Egln1	Gid_6116	0.0662	1.5305	0.250366	0.15716	1.04696	0.601425	0	0
Wasl	Gid_6115	0.039	0.8833	0.512059	0.398015	1.0274	0.29068	0	0
Pfdn5	Gid_8109	-0.0919	-2.274	0.0971347	0.0464789	0.938286	1.01263	0	0
Sarm1	Gid_3740	0.0459	1.1734	0.378428	0.268148	1.03233	0.422016	0	0
Rap1gap2	Gid_2966	-0.0273	-0.7634	0.573476	0.463045	0.981255	0.241485	0	0
Cyb5r3	Gid_7447	0.063	1.9484	0.148369	0.0802358	1.04464	0.828656	0	0
	Gid_7196	-0.2595	-3.0958	0.033771	0.0114962	0.835377	1.47146	0	0
Synrg	Gid_2965	0.2848	5.0787	0.0035422	0.00049785	1.21824	2.45073	0	0
Pfas	Gid_2962	0.0267	1.0352	0.438018	0.325155	1.01868	0.358508	0	0
Ethe1	Gid_7443	0.1482	4.907	0.0041732	0.00063274	1.10819	2.37953	0	0
Luc7l3	Gid_2960	0.105	1.9891	0.140712	0.0750576	1.07549	0.85167	0	0
S100a16	Gid_7193	0.0547	0.8443	0.531848	0.418408	1.03864	0.274212	0	0
Fam219a	Gid_7198	-0.3426	-4.5624	0.00606007	0.00107248	0.788619	2.21752	0	0
Mrpl2	Gid_7199	0.2432	4.4406	0.00680311	0.00129256	1.18362	2.16729	0	0
Tbc1d9b	Gid_2968	-0.001	-0.0192	0.989331	0.985093	0.999307	0.00465859	0	0
Cluh	Gid_2969	0.1209	3.4978	0.0206533	0.00582433	1.08741	1.68501	0	0
Fbxo41	Gid_3569	0.0383	0.9614	0.47375	0.35931	1.0269	0.324451	0	0
Mvb12b	Gid_3561	-0.1136	-3.2913	0.0263903	0.00823462	0.924279	1.57856	0	0
Exoc3	Gid_3560	0.1235	3.0693	0.0348446	0.0120247	1.08937	1.45787	0	0
Nipbl	Gid_3563	0.0088	0.1244	0.933384	0.903481	1.00612	0.0299396	0	0
Pdcd11	Gid_3565	0.045	0.652	0.631768	0.529269	1.03168	0.199442	0	0
Poldip2	Gid_5975	0.3194	3.6079	0.0180959	0.00488283	1.24781	1.74242	0	0
Eif4a3	Gid_5976	-0.0488	-1.4754	0.266866	0.171175	0.96674	0.573707	0	0
Ndufs1	Gid_5977	-0.0244	-0.7768	0.56677	0.455397	0.983229	0.246593	0	0
	Gid_5970	-0.0708	-2.4119	0.0811366	0.0367665	0.95211	1.09078	0	0
Rbm42	Gid_5971	0.0779	0.6608	0.627009	0.523886	1.05548	0.202726	0	0
Npnt	Gid_5972	-0.05	-0.2721	0.851389	0.791149	0.965936	0.0698719	0	0
Acly	Gid_5973	0.0703	2.5604	0.066444	0.0285378	1.04993	1.17754	0	0
Slc27a4	Gid_5978	-0.0302	-0.9992	0.454835	0.341457	0.979285	0.342146	0	0
Nifk	Gid_5979	-0.0954	-1.8836	0.160998	0.0893666	0.936013	0.79318	0	0
Dab2ip	Gid_2618	0.1138	0.7993	0.55552	0.442931	1.08207	0.255301	0	0
Bai1	Gid_2619	-0.2102	-3.8261	0.0139994	0.0034177	0.864417	1.85389	0	0
Ppa1	Gid_7229	-0.3457	-11.8318	5.418e-05	3.6e-07	0.786926	4.26616	0	0
Plod3	Gid_7998	0.1483	2.0989	0.122091	0.0625408	1.10826	0.913318	0	0
Plod1	Gid_7999	-0.0068	-0.1033	0.944028	0.919768	0.995298	0.0250153	0	0
Limch1	Gid_2610	-0.1379	-4.4323	0.00682121	0.00129716	0.908841	2.16614	0	0
Lysmd2	Gid_7223	-0.7597	-0.8689	0.519527	0.40551	0.590619	0.284392	0	0
Plxnd1	Gid_2612	-0.2259	-7.1796	0.00059359	3.153e-05	0.855061	3.22651	0	0
Rpl22l1	Gid_7221	0.1978	3.4127	0.0227956	0.00674845	1.14695	1.64215	0	0
Nt5dc3	Gid_2615	0.1204	2.7133	0.0547522	0.0220435	1.08704	1.2616	0	0
Ccdc177	Gid_2616	0.1687	2.4965	0.0726104	0.0319078	1.12405	1.139	0	0
Lrpprc	Gid_3699	-0.047	-1.5931	0.232212	0.142502	0.967947	0.634116	0	0
Ptpn23	Gid_3696	-0.0008	-0.0229	0.987221	0.982147	0.999446	0.00558542	0	0
Herc4	Gid_3695	-0.0641	-1.8261	0.172436	0.0980791	0.956542	0.763372	0	0
Gapvd1	Gid_3693	0.0678	2.0796	0.125041	0.0645021	1.04812	0.902947	0	0
Txlna	Gid_3690	0.008	0.1361	0.926411	0.894509	1.00556	0.0331964	0	0
Prrt3	Gid_3744	-0.0674	-1.4392	0.279449	0.181026	0.954356	0.553698	0	0
Ckm	Gid_895	0.2148	2.2129	0.105392	0.0516398	1.16054	0.977192	0	0
Sparc	Gid_894	0.1861	1.8423	0.169075	0.0956173	1.13768	0.771919	0	0
Rrm1	Gid_897	0.4135	4.1741	0.00918616	0.00195829	1.33191	2.03687	0	0
Anxa2	Gid_896	0.0379	0.5328	0.699142	0.605955	1.02662	0.155435	0	0
Ctsl	Gid_890	-0.0375	-0.8921	0.507922	0.393581	0.974342	0.294203	0	0
Me1	Gid_892	-0.0549	-1.0695	0.423091	0.310233	0.962661	0.373567	0	0
Ubl4a	Gid_1126	-0.0373	-0.7692	0.570794	0.459804	0.974477	0.24352	0	0
Tpm3	Gid_1125	0.0472	1.5252	0.251624	0.158467	1.03326	0.599248	0	0
Tpm3	Gid_1124	-0.2239	-5.4639	0.00253235	0.00028789	0.856248	2.59648	0	0
Ercc1	Gid_899	-0.1821	-2.3403	0.0891862	0.0416212	0.881419	1.0497	0	0
Mag	Gid_1122	0.1686	1.9448	0.149167	0.0808063	1.12397	0.826327	0	0
Prkca	Gid_1121	-0.1968	-5.7836	0.00186135	0.00018347	0.872484	2.73017	0	0
Map2	Gid_1120	-0.0238	-0.8946	0.506751	0.392199	0.983638	0.295205	0	0
Tcp11l1	Gid_4758	-0.2096	-7.1105	0.00061764	3.407e-05	0.864777	3.20926	0	0
Ap3s2	Gid_4753	0.4093	5.7641	0.00191262	0.00019064	1.32804	2.71837	0	0
Asph	Gid_4752	-0.2044	-5.3893	0.00266469	0.00031545	0.8679	2.57435	0	0
Peli2	Gid_4751	-0.0642	-0.6971	0.609096	0.501823	0.956476	0.215314	0	0
Ppfia2	Gid_4750	0.0317	1.0373	0.437185	0.324237	1.02222	0.359335	0	0
Ralyl	Gid_4757	0.2908	8.0713	0.00031169	1.15e-05	1.22332	3.50628	0	0
Cpne3	Gid_4756	-0.0547	-1.4057	0.290143	0.190429	0.962795	0.537389	0	0
	Gid_4755	-0.2157	-2.3796	0.084773	0.0389354	0.861128	1.07174	0	0
Cnot4	Gid_4754	0.023	0.1409	0.923712	0.890795	1.01607	0.0344636	0	0
Ilkap	Gid_5592	0.0173	0.6034	0.658103	0.559772	1.01206	0.181706	0	0
Fahd1	Gid_5593	0.0061	0.1342	0.92724	0.895945	1.00424	0.032808	0	0
Kiaa0513	Gid_5590	-0.189	-5.7539	0.00191262	0.00019103	0.877214	2.71837	0	0
Gga1	Gid_5596	-0.1192	-3.2033	0.0294817	0.00957468	0.920698	1.53045	0	0
Spns1	Gid_5594	-0.1663	-3.4701	0.0214008	0.00613322	0.891125	1.66957	0	0
Nup133	Gid_5595	0.0588	1.111	0.404238	0.292877	1.0416	0.393363	0	0
Vps37b	Gid_5598	0.1458	4.0178	0.0111143	0.00250292	1.10634	1.95412	0	0
Ccdc137	Gid_5599	0.4014	7.6381	0.0004188	1.894e-05	1.32079	3.37799	0	0
Mrps21	Gid_1695	0.0995	2.1257	0.117551	0.0597118	1.0714	0.929775	0	0
Tsc22d1	Gid_1870	0.1252	1.6692	0.211259	0.126422	1.09066	0.675186	0	0
Eef1a2	Gid_1873	0.0876	2.6513	0.0592893	0.0244287	1.0626	1.22702	0	0
Dynlrb1	Gid_1872	0.0313	1.1779	0.376718	0.266323	1.02193	0.423983	0	0
Rps4x	Gid_1875	0.035	1.0574	0.427617	0.315456	1.02456	0.368945	0	0
Ypel5	Gid_1874	-0.2171	-1.219	0.360189	0.251151	0.860293	0.443469	0	0
Rpl18a	Gid_1877	0.295	7.8506	0.00035727	1.487e-05	1.22688	3.447	0	0
Ppp2cb	Gid_1876	-0.4902	-7.3984	0.00049867	2.486e-05	0.711926	3.30219	0	0
Rhob	Gid_1879	0.0158	0.3875	0.783395	0.706626	1.01101	0.106019	0	0
Ap2s1	Gid_1878	-0.1533	-3.2778	0.0269036	0.0084578	0.899191	1.57019	0	0
B3gat3	Gid_1699	0.1731	3.6081	0.0180832	0.00485153	1.12748	1.74272	0	0
Acot8	Gid_1698	-0.1529	-2.8661	0.045286	0.0169827	0.899441	1.34404	0	0
Grpel1	Gid_6470	-0.1288	-3.2847	0.0266457	0.00834475	0.914592	1.57437	0	0
Abhd12	Gid_6474	0.1014	2.4742	0.0746879	0.0330766	1.07281	1.12675	0	0
Psph	Gid_6475	0.0439	1.1127	0.403424	0.292079	1.0309	0.394239	0	0
Dpy30	Gid_6476	0.0877	1.6023	0.230001	0.14055	1.06267	0.638269	0	0
Park7	Gid_6479	-0.2475	-9.6559	0.0001253	2.34e-06	0.842355	3.90205	0	0
Cmc1	Gid_6614	0.4945	4.2611	0.00840692	0.00170817	1.40883	2.07536	0	0
Mrpl24	Gid_6617	-0.0869	-2.8177	0.0478142	0.0183819	0.941544	1.32044	0	0
Mrpl51	Gid_6611	-0.4525	-9.7538	0.00012147	2.2e-06	0.730775	3.91553	0	0
Lap3	Gid_6612	-0.1235	-5.0888	0.00350949	0.00048484	0.917958	2.45476	0	0
Chmp3	Gid_6618	-0.0021	-0.0471	0.974845	0.963408	0.998545	0.0110646	0	0
Snta1	Gid_3165	0.1686	3.9315	0.0122726	0.00286156	1.12397	1.91106	0	0
Ano6	Gid_3669	0.0253	0.4517	0.744523	0.661232	1.01769	0.128122	0	0
Vps26b	Gid_4969	0.1219	2.8393	0.0467231	0.0177783	1.08817	1.33047	0	0
Snx16	Gid_4960	0.1324	1.9933	0.140045	0.0745689	1.09612	0.853733	0	0
Farsa	Gid_4964	0.0603	2.0932	0.122765	0.0630336	1.04268	0.910925	0	0
Arhgap12	Gid_4965	0.0714	1.8054	0.177662	0.101539	1.05074	0.750405	0	0
Eftud1	Gid_4966	-0.0986	-2.4437	0.0777351	0.0348256	0.933939	1.10938	0	0
Ing4	Gid_4967	0.1202	3.7786	0.0146701	0.00366689	1.08689	1.83357	0	0
Rnf7	Gid_8104	0.4844	2.7735	0.0507418	0.0198899	1.399	1.29463	0	0
Lrrc57	Gid_7055	-0.097	-2.9053	0.0428502	0.0158275	0.934975	1.36805	0	0
Pmvk	Gid_7054	0.1787	5.8026	0.00184223	0.00017832	1.13186	2.73466	0	0
Ndufaf4	Gid_7057	0.0435	0.7319	0.590146	0.481255	1.03061	0.229041	0	0
Tmem109	Gid_2576	-0.1431	-2.2524	0.0998549	0.0482253	0.905571	1.00063	0	0
Agpat5	Gid_7050	-0.0137	-0.3118	0.830158	0.761699	0.990549	0.0808393	0	0
Rab1b	Gid_7053	-0.1139	-3.4475	0.0218956	0.00633949	0.924087	1.65964	0	0
Mrpl53	Gid_7059	0.1804	3.4751	0.0212842	0.00608223	1.1332	1.67194	0	0
Foxk2	Gid_2578	0.3323	3.1322	0.032258	0.0108098	1.25902	1.49136	0	0
Rbm45	Gid_4506	-0.4302	-4.1137	0.00995336	0.00215447	0.742159	2.00203	0	0
Dync1li2	Gid_3735	0.0903	2.6106	0.0623002	0.026203	1.06459	1.20551	0	0
Grid1	Gid_3224	-0.231	-2.1369	0.116109	0.0586813	0.852044	0.935133	0	0
Srsf1	Gid_3737	0.1206	3.9048	0.0126578	0.00298742	1.08719	1.89764	0	0
Fam63b	Gid_3730	0.2699	3.1889	0.0299418	0.00981128	1.20572	1.52372	0	0
Cachd1	Gid_3731	-0.1696	-4.8123	0.00460101	0.00072834	0.889089	2.33715	0	0
Fbxo42	Gid_3732	-0.0011	-0.0106	0.995128	0.991718	0.999238	0.00212097	0	0
Psmf1	Gid_4501	0.2678	3.4063	0.0229586	0.00682033	1.20397	1.63905	0	0
Chd4	Gid_3738	-0.0227	-0.6491	0.633594	0.531016	0.984389	0.198189	0	0
Cbx5	Gid_3228	-0.1904	-4.6789	0.00534284	0.00089154	0.876363	2.27223	0	0
Atrx	Gid_3229	-0.1018	-2.2217	0.103889	0.0507785	0.93187	0.983432	0	0
Cyp46a1	Gid_8191	0.0469	2.0434	0.131613	0.0685011	1.03304	0.8807	0	0
Ehd1	Gid_8190	-0.0077	-0.3063	0.832139	0.765705	0.994677	0.0798041	0	0
Stat2	Gid_8193	0.2476	2.8421	0.0466067	0.0176778	1.18723	1.33155	0	0
Gstz1	Gid_8192	-0.1668	-3.6475	0.0172318	0.00455174	0.890816	1.76367	0	0
Extl3	Gid_8195	-0.0037	-0.0461	0.974845	0.964156	0.997439	0.0110646	0	0
Slc12a7	Gid_8194	0.1309	1.3849	0.297458	0.196575	1.09498	0.526575	0	0
Anapc7	Gid_8196	0.03	0.6568	0.628952	0.526264	1.02101	0.201383	0	0
Apip	Gid_8199	0.1068	2.631	0.0608477	0.0253663	1.07684	1.21576	0	0
Magi2	Gid_8198	-0.1254	-1.521	0.252677	0.159519	0.91675	0.597435	0	0
Ppfibp1	Gid_5108	-0.2579	-3.6605	0.0170402	0.00447828	0.836304	1.76852	0	0
Ank2	Gid_5100	0.1037	2.2484	0.100525	0.0486349	1.07453	0.997727	0	0
Elfn1	Gid_5106	0.2497	2.0184	0.13577	0.0715229	1.18896	0.867195	0	0
Unc5c	Gid_406	0.4258	3.0372	0.0362597	0.0126974	1.34332	1.44058	0	0
Lactb	Gid_7473	-0.1094	-2.6188	0.0616862	0.0258391	0.926973	1.20981	0	0
Ampd3	Gid_404	0.3943	4.2739	0.00828548	0.00167419	1.3143	2.08168	0	0
Polr2j	Gid_405	0.0129	0.163	0.911281	0.873812	1.00898	0.0403475	0	0
Akap1	Gid_402	0.13	2.7704	0.0509248	0.0199938	1.09429	1.29307	0	0
Bak1	Gid_403	-0.2777	-5.1399	0.00339297	0.00045573	0.824905	2.46942	0	0
Arg2	Gid_400	0.2416	2.0825	0.124655	0.0642813	1.1823	0.904292	0	0
Prdx6	Gid_401	-0.305	-6.8714	0.0007625	4.624e-05	0.809442	3.11776	0	0
Abr	Gid_2951	-0.0558	-1.6486	0.21654	0.13051	0.962061	0.664462	0	0
Hsd17b10	Gid_409	0.1077	3.5246	0.0199708	0.00557073	1.07751	1.6996	0	0
Coil	Gid_2957	0.2491	2.8341	0.0470135	0.0179371	1.18847	1.32778	0	0
Atp13a1	Gid_7476	0.0012	0.0349	0.980257	0.972815	1.00083	0.00866018	0	0
Faim2	Gid_5369	0.3351	2.2953	0.0948265	0.0449195	1.26146	1.02307	0	0
Znf536	Gid_5368	0.2856	3.7538	0.0151102	0.00384421	1.21892	1.82073	0	0
	Gid_5365	0.4972	7.3168	0.00053675	2.731e-05	1.41147	3.27023	0	0
Scamp1	Gid_5364	0.0624	1.7532	0.189587	0.110395	1.0442	0.722191	0	0
Samd14	Gid_5366	-0.1811	-2.2267	0.103386	0.0504445	0.88203	0.985537	0	0
Oplah	Gid_5361	0.2781	6.5305	0.0009726	6.948e-05	1.2126	3.01207	0	0
Aldh1l2	Gid_5360	-0.0609	-2.0451	0.131389	0.0683168	0.958666	0.881441	0	0
Bclaf1	Gid_5363	0.0474	1.3161	0.322328	0.217793	1.0334	0.491702	0	0
Fnbp1l	Gid_5362	-0.1409	-5.145	0.00334023	0.00044693	0.906953	2.47622	0	0
Itpr2	Gid_8360	0.1103	2.2215	0.10405	0.050893	1.07945	0.982759	0	0
Stmn3	Gid_662	0.4384	4.6001	0.00581014	0.0010127	1.3551	2.23581	0	0
Pip4k2a	Gid_663	-0.0617	-1.8484	0.167641	0.0945763	0.958134	0.77562	0	0
Pip5k1c	Gid_660	0.09	0.8234	0.542829	0.429744	1.06437	0.265337	0	0
Pip5k1c	Gid_661	-0.0123	-0.3251	0.821883	0.751903	0.991511	0.0851899	0	0
Eif3d	Gid_666	-0.0319	-1.2266	0.357183	0.248321	0.978131	0.447109	0	0
Adcyap1	Gid_665	0.3518	4.2725	0.00827685	0.00166898	1.27615	2.08213	0	0
Atp9a	Gid_668	0.0679	1.9212	0.153321	0.0839236	1.04819	0.814397	0	0
Pgam2	Gid_669	-0.0285	-0.5862	0.668686	0.570923	0.980439	0.174777	0	0
Comt	Gid_767	0.0876	2.4804	0.0740106	0.0327132	1.0626	1.13071	0	0
Ap3m2	Gid_5667	-0.0139	-0.4292	0.75697	0.676955	0.990412	0.120921	0	0
Hnrnpa2b1	Gid_763	0.0777	2.3504	0.0879881	0.040836	1.05533	1.05558	0	0
Slc27a3	Gid_761	0.1834	3.9188	0.0124824	0.00293401	1.13556	1.9037	0	0
Nip7	Gid_6865	0.045	0.5459	0.692112	0.597253	1.03168	0.159824	0	0
Men1	Gid_760	0.2965	3.3485	0.0246774	0.00751271	1.22816	1.6077	0	0
Ears2	Gid_6863	-0.4083	-6.2122	0.00130911	0.00010541	0.753511	2.88302	0	0
Manf	Gid_6862	-0.3629	-7.8023	0.0003729	1.578e-05	0.7776	3.42841	0	0
Coq5	Gid_6861	0.081	1.6697	0.211208	0.12632	1.05775	0.675289	0	0
Ppil4	Gid_6860	0.105	1.3128	0.323405	0.218927	1.07549	0.490253	0	0
Chka	Gid_586	0.0377	0.5236	0.703052	0.612114	1.02648	0.153013	0	0
Rplp1	Gid_1480	-0.2887	-6.1499	0.00136529	0.00011429	0.818639	2.86478	0	0
Rpl5	Gid_1481	0.0461	1.7343	0.19433	0.1138	1.03247	0.711461	0	0
Rpl13	Gid_1482	-0.0263	-0.6039	0.658103	0.559547	0.981935	0.181706	0	0
Rpl36	Gid_1483	0.0133	0.3091	0.830892	0.763703	1.00926	0.0804554	0	0
Eif1	Gid_1484	0.268	6.6526	0.00088028	6.042e-05	1.20414	3.05538	0	0
Anxa5	Gid_1485	-0.127	-2.9412	0.0408782	0.014889	0.915734	1.38851	0	0
Epb41	Gid_1487	0.0486	0.8414	0.533544	0.420016	1.03426	0.27283	0	0
Ednrb	Gid_1488	0.3101	4.3303	0.00780099	0.00153329	1.23979	2.10785	0	0
Gad1	Gid_1489	-0.0576	-1.1102	0.40452	0.29322	0.960861	0.39306	0	0
Lmcd1	Gid_5901	0.0499	0.8262	0.541278	0.428218	1.03519	0.26658	0	0
Rpe	Gid_5900	0.1074	3.5252	0.0199646	0.0055649	1.07729	1.69974	0	0
Gramd1a	Gid_5903	-0.073	-2.0327	0.133344	0.0697397	0.950659	0.875026	0	0
Mrpl4	Gid_7459	0.063	1.518	0.253573	0.16032	1.04464	0.595897	0	0
Il1rapl1	Gid_1746	-0.1833	-2.4474	0.0774603	0.0346096	0.880686	1.11092	0	0
Arl8a	Gid_5905	-0.1186	-3.4159	0.0226568	0.00667572	0.921081	1.6448	0	0
Mkl2	Gid_1743	0.1736	3.4136	0.0227826	0.00673844	1.12787	1.6424	0	0
Rpl34	Gid_7078	-0.0833	-1.8546	0.166476	0.0937194	0.943896	0.778648	0	0
Sf3b6	Gid_1742	-0.0001	-0.0027	0.998792	0.997937	0.999931	0.000524862	0	0
Kti12	Gid_7077	-0.0584	-1.0625	0.425507	0.313317	0.960329	0.371093	0	0
Ube2i	Gid_1965	-0.2696	-9.5944	0.00012668	2.48e-06	0.82955	3.89729	0	0
Dpm3	Gid_7075	0.3338	4.4865	0.0065155	0.00120442	1.26033	2.18605	0	0
Chordc1	Gid_7074	-0.3701	-10.0892	0.00010532	1.58e-06	0.773729	3.97749	0	0
Polr2h	Gid_6283	-0.1909	-3.8365	0.0138524	0.00336046	0.876059	1.85848	0	0
Rnf40	Gid_2553	-0.2717	-8.0433	0.0003145	1.185e-05	0.828343	3.50238	0	0
Wbp11	Gid_6281	-0.1204	-2.1908	0.108513	0.0535964	0.919933	0.964519	0	0
Sf3b5	Gid_6280	0.2143	4.3781	0.00735358	0.00142344	1.16014	2.1335	0	0
Ppp1r16a	Gid_6286	-0.1042	-2.7064	0.055174	0.022302	0.930321	1.25827	0	0
Csmd1	Gid_6285	0.0158	0.2305	0.873788	0.822435	1.01101	0.0585941	0	0
Ctu2	Gid_2552	0.1913	1.7027	0.202111	0.119833	1.14179	0.694411	0	0
Nudt18	Gid_2551	0.0363	0.297	0.837637	0.772629	1.02548	0.0769444	0	0
Elac2	Gid_4252	0.0161	0.2207	0.87914	0.829801	1.01122	0.055942	0	0
Psme1	Gid_2142	-0.0139	-0.2753	0.85024	0.78877	0.990412	0.0704584	0	0
Cdkn2aip	Gid_4522	0.0312	0.5857	0.668686	0.571246	1.02186	0.174777	0	0
Nt5e	Gid_3203	-0.3492	-3.7852	0.0146448	0.00365223	0.785019	1.83432	0	0
Prrc2b	Gid_3976	0.0418	0.7295	0.591651	0.482586	1.0294	0.227934	0	0
Dpp8	Gid_4257	0.0883	2.4858	0.0735551	0.0324615	1.06312	1.13339	0	0
Uckl1	Gid_6131	0.3342	9.7813	0.00011864	2.09e-06	1.26068	3.92577	0	0
Tbrg4	Gid_6133	-0.1928	-3.7113	0.0159329	0.00412056	0.874906	1.7977	0	0
Arhgap35	Gid_6132	-0.0632	-2.5903	0.0639215	0.0271149	0.957139	1.19435	0	0
Uap1	Gid_6135	-0.229	-2.5494	0.0676447	0.0291578	0.853226	1.16977	0	0
L2hgdh	Gid_6137	-0.2124	-1.1915	0.371129	0.261322	0.8631	0.430476	0	0
Bag2	Gid_6136	-0.092	-2.1602	0.112742	0.0564318	0.938221	0.947916	0	0
Csdc2	Gid_6139	-0.0828	-2.1365	0.116021	0.0586167	0.944223	0.935464	0	0
Nln	Gid_6138	-0.1239	-2.7978	0.049147	0.0190627	0.917703	1.3085	0	0
Ddhd2	Gid_4255	0.0774	1.2113	0.362685	0.253957	1.05511	0.44047	0	0
Tmeff1	Gid_3756	-0.0152	-0.3501	0.806805	0.733572	0.989519	0.0932312	0	0
Tra2a	Gid_3757	0.0496	1.701	0.202352	0.120052	1.03498	0.693892	0	0
Cnksr2	Gid_4258	0.049	1.0674	0.423775	0.311127	1.03455	0.372865	0	0
Frg1	Gid_2144	0.2719	3.2591	0.0274765	0.00872733	1.2074	1.56104	0	0
Vps41	Gid_2908	0.1205	2.3168	0.0922707	0.0433136	1.08711	1.03494	0	0
Cnrip1	Gid_2909	-0.3325	-7.9076	0.00035113	1.406e-05	0.794159	3.45453	0	0
Usp28	Gid_2905	0.4816	4.7426	0.00496659	0.00080834	1.39629	2.30394	0	0
Xab2	Gid_7426	0.3241	8.4444	0.00025419	7.78e-06	1.25188	3.59484	0	0
Slc30a9	Gid_2907	-0.0612	-1.8214	0.173608	0.0988347	0.958467	0.760431	0	0
C2cd4cC2CD4 family	Gid_2900	0.2277	3.6227	0.0178754	0.00476513	1.17097	1.74774	0	0
Slc25a51	Gid_2901	-0.1229	-2.4791	0.0742901	0.03287	0.91834	1.12907	0	0
Pycrl	Gid_7422	0.1974	4.498	0.00641215	0.00117433	1.14663	2.193	0	0
Isoc2b	Gid_7423	-0.2263	-1.6731	0.210445	0.125647	0.854824	0.676861	0	0
G3bp2	Gid_2145	0.0897	2.2631	0.0984589	0.0474031	1.06415	1.00674	0	0
Wdr13	Gid_5959	0.1435	3.6987	0.0161219	0.00417893	1.10458	1.79258	0	0
Pds5a	Gid_3506	0.1495	1.9771	0.143135	0.0766069	1.10918	0.844253	0	0
Ltn1	Gid_3505	0.2395	2.4945	0.0727552	0.0320213	1.18058	1.13814	0	0
Tmcc1	Gid_3504	0.1361	4.9172	0.00412018	0.00062329	1.09893	2.38508	0	0
Ablim3	Gid_3503	-0.2	-0.9082	0.500553	0.385409	0.870551	0.30055	0	0
Ehbp1	Gid_3501	-0.0994	-2.2936	0.0950107	0.0450556	0.933421	1.02223	0	0
Ilf3	Gid_8292	0.0418	1.4677	0.26917	0.173196	1.0294	0.569974	0	0
Uso1	Gid_8293	0.0827	2.7936	0.0492906	0.0191521	1.059	1.30724	0	0
Stk39	Gid_8290	-0.3012	-6.0252	0.00151894	0.00013454	0.811577	2.81846	0	0
Strap	Gid_8294	-0.1669	-6.0101	0.00151974	0.00013513	0.890755	2.81823	0	0
Camkv	Gid_2636	0.0471	1.5033	0.258374	0.163957	1.03319	0.587752	0	0
Dpp6	Gid_8299	0.0425	1.6318	0.22151	0.134037	1.0299	0.654606	0	0
Slc2a13	Gid_2632	0.0652	0.8468	0.530751	0.417181	1.04623	0.27511	0	0
Tenm4	Gid_2633	0.2852	5.9359	0.00164284	0.00015142	1.21858	2.7844	0	0
Aak1	Gid_2631	-0.001	-0.0347	0.980257	0.973008	0.999307	0.00866018	0	0
Pcdhb14	Gid_3702	0.0498	0.999	0.454958	0.341628	1.03512	0.342028	0	0
Hapln4	Gid_4195	0.2247	2.9187	0.0422605	0.01553	1.16853	1.37407	0	0
Mtdh	Gid_4194	0.0963	2.9845	0.0385628	0.0138409	1.06903	1.41383	0	0
Vac14	Gid_4196	-0.2006	-4.5877	0.00585208	0.00102765	0.870189	2.23269	0	0
Agfg2	Gid_4190	0.2123	4.0888	0.0102368	0.00224134	1.15853	1.98983	0	0
Lrrc8a	Gid_4192	0.1218	2.5891	0.064168	0.0272498	1.08809	1.19268	0	0
Skp1	Gid_8101	-0.2456	-2.9544	0.0402552	0.0146138	0.843465	1.39518	0	0
Gstp1	Gid_1105	-0.0711	-1.9119	0.155276	0.0851939	0.951912	0.808896	0	0
Fasn	Gid_1104	0.0907	3.6279	0.0176591	0.00469537	1.06489	1.75303	0	0
Rpl13a	Gid_1107	0.0791	2.6437	0.0598373	0.0247468	1.05636	1.22303	0	0
Nefh	Gid_1106	0.1367	2.2602	0.098753	0.0475916	1.09939	1.00545	0	0
Gnao1	Gid_1101	0.0926	2.5716	0.0655149	0.0280265	1.06629	1.18366	0	0
Phka1	Gid_1100	-0.0793	-0.8034	0.55324	0.440639	0.946517	0.257087	0	0
Prkaca	Gid_879	-0.2204	-8.2968	0.00027375	9.04e-06	0.858327	3.56265	0	0
Aldoa	Gid_878	0.0777	2.3956	0.082924	0.0378038	1.05533	1.08132	0	0
Aldoc	Gid_877	0.1385	2.9288	0.0415719	0.0152058	1.10076	1.3812	0	0
Prnp	Gid_876	0.1594	4.9448	0.00404224	0.00059972	1.11682	2.39338	0	0
Araf	Gid_875	-0.0626	-2.1841	0.109275	0.0541041	0.957537	0.961478	0	0
Serpinh1	Gid_1109	-0.0069	-0.1804	0.902531	0.860474	0.995229	0.0445377	0	0
Mbp	Gid_872	0.3725	3.8158	0.0141257	0.00347517	1.29459	1.84999	0	0
Tk1	Gid_871	0.1301	2.1962	0.107782	0.053106	1.09437	0.967456	0	0
Cpsf7	Gid_4771	0.0148	0.3117	0.830158	0.761748	1.01031	0.0808393	0	0
Tusc3	Gid_4770	-0.2465	-2.7057	0.0552026	0.0223288	0.842939	1.25804	0	0
Pak4	Gid_4773	0.4681	2.069	0.127103	0.0657397	1.38329	0.895846	0	0
Exosc6	Gid_4772	0.0414	0.7272	0.592886	0.483999	1.02911	0.227029	0	0
Ccbl1	Gid_4775	-0.3462	-5.046	0.00363684	0.00051714	0.786653	2.43928	0	0
Hsdl1	Gid_4774	0.0268	0.7356	0.588006	0.479008	1.01875	0.230618	0	0
Slc4a7	Gid_4776	0.0085	0.1866	0.899165	0.855724	1.00591	0.0461604	0	0
Anapc5	Gid_4779	0.2657	3.548	0.019488	0.00538986	1.20222	1.71023	0	0
Scfd2	Gid_4778	0.0981	1.5975	0.231221	0.141617	1.07036	0.635972	0	0
Vbp1	Gid_1817	0.0062	0.1828	0.901108	0.858654	1.00431	0.045223	0	0
Arf4	Gid_1816	-0.2634	-8.2759	0.0002766	9.24e-06	0.833122	3.55815	0	0
Sec61a1;Sec61a2	Gid_1815	-0.0652	-1.4598	0.272072	0.175416	0.955813	0.565316	0	0
Naa20	Gid_1814	0.0214	0.2893	0.841977	0.778363	1.01494	0.0746998	0	0
Rpl37a	Gid_1813	-0.0238	-0.4912	0.721814	0.634014	0.983638	0.141575	0	0
Depdc5	Gid_1812	0.1974	2.7423	0.0526596	0.0209754	1.14663	1.27852	0	0
Smg6	Gid_1811	0.2476	6.4803	0.00102148	7.385e-05	1.18723	2.99077	0	0
Rpl27	Gid_1810	0.008	0.1516	0.917776	0.882555	1.00556	0.0372634	0	0
Ptdss1	Gid_6457	-0.26	-2.3709	0.0856765	0.0395136	0.835088	1.06714	0	0
Tnpo2	Gid_6454	-0.4843	-10.1429	0.00010532	1.54e-06	0.714844	3.97749	0	0
Ttc5	Gid_6455	0.2193	3.7656	0.0149317	0.00377066	1.16417	1.82589	0	0
Rtcb	Gid_6452	-0.0114	-0.4614	0.738924	0.654466	0.992129	0.1314	0	0
Abcf2	Gid_6450	0.2206	6.6667	0.00086388	5.831e-05	1.16522	3.06355	0	0
Sh3bp5l	Gid_6458	0.0948	1.6064	0.228796	0.139661	1.06792	0.640552	0	0
Clcc1	Gid_6459	0.0367	0.6538	0.630661	0.528126	1.02576	0.200204	0	0
Txndc9	Gid_6638	-0.0341	-0.6447	0.635634	0.533815	0.976641	0.196793	0	0
Vps25	Gid_6639	0.0182	0.3097	0.830847	0.763229	1.0127	0.080479	0	0
Pgls	Gid_6632	-0.0111	-0.5025	0.714162	0.626314	0.992336	0.146203	0	0
Decr1	Gid_6633	-0.2401	-3.835	0.013869	0.00336836	0.846687	1.85795	0	0
Use1	Gid_6630	-0.0644	-1.6825	0.207955	0.123663	0.956343	0.682031	0	0
Rpa3	Gid_6636	0.1311	1.534	0.249618	0.156434	1.09513	0.602724	0	0
Ndufa2	Gid_6637	0.0018	0.0417	0.977639	0.96759	1.00125	0.00982144	0	0
Mtap	Gid_6634	0.1321	3.888	0.0129634	0.00307373	1.09589	1.88728	0	0
Uqcrq	Gid_6635	-0.2776	-5.2817	0.00295866	0.00037205	0.824962	2.5289	0	0
Dhx29	Gid_3766	-0.2804	-6.0841	0.00142854	0.00012294	0.823363	2.84511	0	0
Naa50	Gid_3764	0.105	1.5584	0.242133	0.150581	1.07549	0.615947	0	0
Trim35	Gid_4948	0.1207	1.9529	0.147566	0.0797365	1.08726	0.831015	0	0
Dzank1	Gid_4949	-0.0995	-0.699	0.607968	0.500686	0.933356	0.216119	0	0
Srek1	Gid_4946	0.0487	0.8763	0.515622	0.401667	1.03433	0.287669	0	0
Wwp1	Gid_4947	-0.4056	-7.9469	0.00034323	1.347e-05	0.754922	3.46441	0	0
Nhlrc2	Gid_4945	0.2244	4.9344	0.00409992	0.00061453	1.16829	2.38722	0	0
Dhx32	Gid_4942	-0.1002	-1.7566	0.188871	0.109789	0.932904	0.723834	0	0
Fam20b	Gid_5812	0.2441	4.7304	0.00506387	0.00083198	1.18435	2.29552	0	0
Ankrd13d	Gid_3719	-0.3064	-2.9269	0.0417877	0.015299	0.808657	1.37895	0	0
Tmem11	Gid_4568	0.2275	6.6013	0.00091293	6.347e-05	1.1708	3.03956	0	0
Fbxo44	Gid_4569	-0.0436	-0.6484	0.633674	0.531518	0.970231	0.198134	0	0
Rgma	Gid_3712	0.2554	4.081	0.0103411	0.00226947	1.19367	1.98543	0	0
Epha7	Gid_3245	0.3403	1.7419	0.192562	0.112529	1.26602	0.715428	0	0
Mrps35	Gid_4566	-0.2219	-1.9075	0.156242	0.0859238	0.857435	0.806202	0	0
Lrrn1	Gid_3247	-0.2579	-2.3796	0.084773	0.0389372	0.836304	1.07174	0	0
Sun2	Gid_4560	0.1647	3.3725	0.0239351	0.00721699	1.12093	1.62096	0	0
	Gid_3717	0.1117	2.6552	0.0590967	0.0243393	1.0805	1.22844	0	0
Tspan9	Gid_4562	0.1192	2.999	0.037864	0.0135029	1.08613	1.42177	0	0
Ppp2r5a	Gid_3715	-0.0121	-0.3418	0.812106	0.739619	0.991648	0.0903871	0	0
Pabpn1	Gid_5169	0.2992	4.9788	0.00394016	0.0005758	1.23046	2.40449	0	0
Nemf	Gid_5167	-0.0023	-0.0463	0.974845	0.964027	0.998407	0.0110646	0	0
Bcas3	Gid_5166	0.1545	4.6614	0.00544225	0.00091466	1.11304	2.26422	0	0
H2afy2	Gid_5165	0.0075	0.2205	0.87914	0.829981	1.00521	0.055942	0	0
Phf20l1	Gid_5164	-0.0473	-0.4569	0.741604	0.657622	0.967746	0.129828	0	0
Amer2	Gid_5163	0.2122	4.5475	0.00611077	0.00109715	1.15845	2.2139	0	0
Ufl1	Gid_5162	-0.1444	-2.5248	0.0697151	0.0303249	0.904756	1.15667	0	0
Map3k5	Gid_460	0.2662	4.8017	0.00467914	0.00074792	1.20264	2.32983	0	0
Grcc10	Gid_463	-0.0517	-0.9977	0.455448	0.34223	0.964799	0.341561	0	0
Phb2	Gid_464	-0.0038	-0.1471	0.919748	0.886028	0.99737	0.0363311	0	0
Emg1	Gid_465	-0.1639	-1.2427	0.350678	0.242687	0.892609	0.455091	0	0
Ncam2	Gid_466	-0.0607	-1.5322	0.249921	0.156748	0.958799	0.602197	0	0
Atpif1	Gid_467	-0.0533	-1.077	0.419989	0.307095	0.963729	0.376762	0	0
Terf2	Gid_468	-0.4848	-5.0075	0.003805	0.00055214	0.714596	2.41965	0	0
Plcd1	Gid_5692	-0.1052	-1.7816	0.182889	0.105529	0.929676	0.737812	0	0
Mcmbp	Gid_5694	-0.0073	-0.1366	0.926102	0.894053	0.994953	0.0333411	0	0
Phyhip	Gid_5383	-0.0929	-2.41	0.081306	0.0368851	0.937636	1.08988	0	0
Tldc1	Gid_5382	-0.1307	-1.9105	0.155629	0.0855093	0.913388	0.80791	0	0
Zbtb20	Gid_5381	0.2918	6.5916	0.00092778	6.517e-05	1.22417	3.03255	0	0
Taf10	Gid_5380	0.148	2.2724	0.0973435	0.0466955	1.10803	1.01169	0	0
Katnal1	Gid_5386	-0.1581	-5.3282	0.00280347	0.00034389	0.896205	2.5523	0	0
Rtn1	Gid_5385	-0.0066	-0.1684	0.909047	0.869668	0.995436	0.0414138	0	0
Dcun1d3	Gid_5389	-0.2772	-5.568	0.00232736	0.0002492	0.825191	2.63314	0	0
Tbc1d13	Gid_5696	0.0653	1.4308	0.28239	0.183357	1.0463	0.549151	0	0
Atg4b	Gid_4388	-0.4126	-9.995	0.00010866	1.71e-06	0.751268	3.96393	0	0
Wdr43	Gid_3869	0.134	2.6409	0.0601001	0.0249431	1.09733	1.22112	0	0
Emc8	Gid_689	-0.0418	-1.3287	0.31752	0.213729	0.971442	0.498228	0	0
Enoph1	Gid_4380	0.019	0.4352	0.753456	0.672779	1.01326	0.122942	0	0
Htatsf1	Gid_4381	-0.1402	-1.9309	0.151625	0.0826814	0.907393	0.819228	0	0
Usp34	Gid_3862	-0.561	-1.1646	0.381954	0.271558	0.677832	0.417989	0	0
Igsf3	Gid_3864	0.0686	1.4209	0.285447	0.186027	1.0487	0.544475	0	0
Ppip5k2	Gid_3865	0.1068	0.6669	0.623783	0.520122	1.07684	0.204966	0	0
Coa6	Gid_4386	0.2578	2.4605	0.0762653	0.0339309	1.19565	1.11767	0	0
Mlec	Gid_3867	0.1236	3.3838	0.0235809	0.00706578	1.08945	1.62744	0	0
Myeov2	Gid_2571	-0.1986	-1.836	0.170312	0.0966083	0.871396	0.768755	0	0
Fam207a	Gid_1710	0.1513	2.9249	0.0419451	0.0153659	1.11057	1.37732	0	0
Paxbp1	Gid_1711	-0.2708	-2.8053	0.0487244	0.0188403	0.82886	1.31225	0	0
Btbd1	Gid_1712	0.1781	4.5905	0.00585208	0.00102759	1.13139	2.23269	0	0
	Gid_1713	-0.1032	-0.8663	0.520813	0.406871	0.930966	0.283319	0	0
Aaas	Gid_1714	0.1303	2.5144	0.0708688	0.0309487	1.09452	1.14954	0	0
Tpm1	Gid_1715	-0.1632	-3.284	0.0267118	0.00837003	0.893042	1.5733	0	0
Tbc1d10a	Gid_1717	0.1446	3.1412	0.0318155	0.010607	1.10542	1.49736	0	0
Tubgcp3	Gid_1718	0.0599	1.0202	0.445153	0.331977	1.04239	0.351491	0	0
Tnks1bp1	Gid_1719	-0.0005	-0.0104	0.995132	0.991893	0.999653	0.00211919	0	0
Napg	Gid_6845	-0.0187	-0.5314	0.699486	0.606852	0.987122	0.155221	0	0
Yif1b	Gid_6847	0.3381	3.0537	0.0355515	0.0123461	1.26409	1.44914	0	0
Ist1	Gid_6846	-0.0483	-1.166	0.381414	0.270982	0.967075	0.418604	0	0
Gemin7	Gid_6840	0.299	3.3462	0.0247247	0.00753135	1.23029	1.60687	0	0
Myo1c	Gid_8072	0.2832	7.2663	0.00055023	2.837e-05	1.21689	3.25946	0	0
Sugt1	Gid_6848	-0.1001	-3.2069	0.029277	0.00948479	0.932968	1.53347	0	0
Hebp1	Gid_8071	-0.2093	-2.0592	0.129125	0.0668299	0.864957	0.88899	0	0
Lypla2	Gid_8078	-0.0421	-1.2114	0.362652	0.253862	0.97124	0.44051	0	0
Chmp6	Gid_933	-0.1499	-3.1967	0.0296851	0.00967805	0.901313	1.52746	0	0
Surf2	Gid_930	-0.1033	-0.6708	0.621427	0.517732	0.930901	0.20661	0	0
Nudt11;Nudt10	Gid_931	-0.1504	-3.8026	0.0142454	0.00352657	0.901001	1.84633	0	0
H2afv;H2afz	Gid_934	0.1053	2.6415	0.0599667	0.0248403	1.07572	1.22209	0	0
Lrrc4b	Gid_935	-0.1841	-3.2185	0.0290587	0.00934438	0.880198	1.53672	0	0
Grhpr	Gid_6156	-0.0032	-0.1024	0.944334	0.920451	0.997784	0.0248744	0	0
Fyttd1	Gid_6155	0.4281	6.7034	0.0008559	5.676e-05	1.34546	3.06758	0	0
Ttc1	Gid_6153	-0.2057	-6.3119	0.00116992	9.12e-05	0.867118	2.93184	0	0
Ptbp2	Gid_6152	0.0317	0.9779	0.465199	0.35139	1.02222	0.332361	0	0
Lpgat1	Gid_6150	-0.0289	-0.6871	0.613325	0.507808	0.980167	0.212309	0	0
Rab11a	Gid_1869	0.2684	2.6506	0.0595168	0.0245327	1.20447	1.22536	0	0
Srgap2	Gid_6159	-0.1004	-3.3933	0.0232407	0.00693315	0.932774	1.63375	0	0
Diras1	Gid_6158	-0.2352	-4.2343	0.0086572	0.00178127	0.849567	2.06262	0	0
Snrpa1	Gid_1688	0.0578	1.8026	0.177937	0.101909	1.04088	0.749733	0	0
Kiaa1211	Gid_2922	0.1487	3.5463	0.0194785	0.00537935	1.10857	1.71045	0	0
Abcb6	Gid_7403	0.2482	4.1732	0.00918616	0.00196093	1.18772	2.03687	0	0
Dcaf6	Gid_7400	0.3087	2.4331	0.0790812	0.0355507	1.23859	1.10193	0	0
Dnajc10	Gid_7401	0.1266	2.5707	0.0656453	0.028116	1.09172	1.1828	0	0
Wdr20	Gid_7154	-0.4673	-1.764	0.187118	0.108578	0.723317	0.727884	0	0
Crot	Gid_7407	-0.0868	-1.8507	0.167285	0.0943179	0.941609	0.776544	0	0
Hmg20a	Gid_7404	0.1354	1.5786	0.23642	0.145894	1.0984	0.626316	0	0
Telo2	Gid_7405	0.0565	0.384	0.785053	0.709096	1.03994	0.105101	0	0
Ppp1r21	Gid_2438	0.0152	0.4467	0.747097	0.664702	1.01059	0.126623	0	0
Rogdi	Gid_2439	0.0093	0.1796	0.902857	0.861094	1.00647	0.0443811	0	0
Gnai3	Gid_7408	0.0148	0.2943	0.839174	0.774583	1.01031	0.0761482	0	0
Gspt2	Gid_2385	-0.0221	-0.4844	0.725105	0.638644	0.984798	0.139599	0	0
Traf3ip1	Gid_2382	-0.069	-0.3365	0.815465	0.743517	0.953299	0.0885946	0	0
Kiaa1468	Gid_2380	-0.2384	-3.4971	0.0206533	0.00583119	0.847685	1.68501	0	0
Nop58	Gid_3525	-0.147	-3.8895	0.0129254	0.00306251	0.903127	1.88855	0	0
	Gid_3524	-0.2727	-2.1933	0.108131	0.0533706	0.827769	0.966051	0	0
Brinp2	Gid_3526	-0.0424	-0.3361	0.815649	0.743824	0.971038	0.0884965	0	0
Arhgap21	Gid_3521	0.2153	4.958	0.00401339	0.00059363	1.16095	2.39649	0	0
Ncoa7	Gid_3523	-0.1453	-2.8635	0.0454706	0.0170602	0.904191	1.34227	0	0
Helz	Gid_3522	0.1937	2.365	0.0864825	0.039915	1.14369	1.06307	0	0
Smarca2	Gid_3529	-0.0821	-1.4302	0.282589	0.183535	0.944682	0.548845	0	0
Rmdn3	Gid_2654	0.0073	0.1736	0.906208	0.865688	1.00507	0.0427719	0	0
Nrxn3	Gid_3671	0.1245	4.1761	0.00914262	0.00193597	1.09013	2.03893	0	0
Tax1bp1	Gid_2656	-0.1325	-3.1725	0.0305205	0.0100864	0.912249	1.51541	0	0
Smu1	Gid_2657	-0.0722	-2.0525	0.130139	0.0674887	0.951186	0.885592	0	0
Edc4	Gid_2651	0.0025	0.0903	0.951346	0.929832	1.00173	0.0216616	0	0
Usp19	Gid_2652	0.2262	3.9427	0.0121586	0.00283083	1.16975	1.91512	0	0
	Gid_2653	-0.8261	-10.111	0.00010532	1.59e-06	0.564052	3.97749	0	0
Arglu1	Gid_2659	0.1112	3.2982	0.0261678	0.00813234	1.08013	1.58223	0	0
Fkbp15	Gid_3675	-0.0494	-1.3566	0.307364	0.20505	0.966338	0.512347	0	0
Tmem198	Gid_4370	0.1386	2.3771	0.0850308	0.0391013	1.10084	1.07042	0	0
Ddx51	Gid_3677	-0.0854	-1.2665	0.341736	0.234303	0.942523	0.466309	0	0
Oxa1l	Gid_4378	-0.0332	-0.6709	0.621427	0.517672	0.97725	0.20661	0	0
Agtpbp1	Gid_3381	-0.2814	-3.2688	0.0271143	0.00855189	0.822792	1.5668	0	0
Epn1	Gid_4172	0.1208	3.179	0.0303598	0.00998821	1.08734	1.5177	0	0
Actr3b	Gid_3383	-0.037	-1.1966	0.369348	0.259309	0.97468	0.432564	0	0
Sf1	Gid_3384	0.0252	0.6034	0.658103	0.559784	1.01762	0.181706	0	0
Nov	Gid_3387	0.0586	0.5203	0.704685	0.61426	1.04145	0.152005	0	0
Asphd2	Gid_4174	0.1243	1.9939	0.139966	0.0745029	1.08998	0.853979	0	0
Ppp1r10	Gid_4179	-0.256	-1.9126	0.155276	0.0852062	0.837406	0.808896	0	0
Mt2	Gid_859	0.0726	0.7613	0.574695	0.464226	1.05161	0.240563	0	0
Lamb1	Gid_858	0.2338	1.0637	0.425204	0.312802	1.17593	0.371402	0	0
Ca2	Gid_851	-0.202	-2.2676	0.098007	0.047081	0.869345	1.00874	0	0
Abl1	Gid_850	0.1005	1.2973	0.329932	0.224019	1.07214	0.481575	0	0
Thy1	Gid_853	0.1683	5.1281	0.00340887	0.00045903	1.12373	2.46739	0	0
Hbb-b1	Gid_855	-0.0274	-0.1543	0.916269	0.880459	0.981187	0.037977	0	0
Hba	Gid_854	-0.1866	-3.5837	0.0186071	0.00508132	0.878674	1.73032	0	0
Lamc1	Gid_857	0.0974	1.8553	0.166317	0.0936015	1.06984	0.779063	0	0
Ralgapb	Gid_4717	0.019	0.4443	0.748522	0.666423	1.01326	0.125795	0	0
Rgs7bp	Gid_4711	-0.2265	-3.3116	0.0258412	0.00799097	0.854706	1.58769	0	0
Bicd1	Gid_4719	-0.0283	-0.4424	0.749506	0.667711	0.980575	0.125225	0	0
Cpsf4	Gid_4718	0.2663	5.7669	0.00190608	0.00018888	1.20272	2.71986	0	0
Dhrs4	Gid_6438	0.067	0.9154	0.496775	0.381794	1.04754	0.30384	0	0
Mat2b	Gid_6439	0.0442	1.0919	0.412951	0.300817	1.03111	0.384101	0	0
Elp5	Gid_6434	-0.0212	-0.3793	0.787942	0.712482	0.985413	0.103506	0	0
Cds2	Gid_6430	-0.4158	-4.4802	0.00655368	0.00121608	0.749604	2.18351	0	0
Eif2s2	Gid_6431	-0.0831	-1.9682	0.145029	0.0777449	0.944027	0.838544	0	0
St13	Gid_6432	-0.107	-3.1806	0.0302149	0.00992324	0.928517	1.51978	0	0
Nmd3	Gid_6433	-0.0257	-0.3403	0.813082	0.740786	0.982344	0.0898659	0	0
Sdha	Gid_5449	-0.0116	-0.4069	0.771083	0.692747	0.991992	0.112899	0	0
Abcf3	Gid_5441	0.0032	0.107	0.942457	0.916946	1.00222	0.0257383	0	0
Mmgt1	Gid_5442	0.0634	1.6278	0.222734	0.134968	1.04493	0.652214	0	0
Fn3krp	Gid_5443	-0.3047	-5.0571	0.00362644	0.00051371	0.809611	2.44052	0	0
Gtf3c1	Gid_5444	-0.0672	-1.4595	0.272072	0.175493	0.954489	0.565316	0	0
Mtmr3	Gid_5446	0.474	11.7776	5.488e-05	3.8e-07	1.38896	4.26059	0	0
Colgalt1	Gid_5447	-0.0424	-0.469	0.734552	0.64923	0.971038	0.133977	0	0
Uprt	Gid_147	0.0033	0.0787	0.957397	0.938862	1.00229	0.018908	0	0
Ppp1cb	Gid_1839	0.1369	2.7586	0.0516834	0.0204006	1.09954	1.28665	0	0
Ppp1ca	Gid_1838	0.0231	0.4141	0.766614	0.687681	1.01614	0.115423	0	0
	Gid_141	-0.1772	-2.1809	0.109838	0.054497	0.884418	0.959248	0	0
Cisd3	Gid_140	0.2051	3.0906	0.0339253	0.0115979	1.15277	1.46948	0	0
Rpl28	Gid_1387	0.1916	4.8283	0.00454311	0.00071606	1.14203	2.34265	0	0
Timm10	Gid_1834	-0.1435	-4.8039	0.00464909	0.00073755	0.90532	2.33263	0	0
Rps7	Gid_1837	0.0109	0.4536	0.743166	0.659898	1.00758	0.128914	0	0
Timm8b	Gid_1836	0.024	0.6914	0.611928	0.505205	1.01677	0.2133	0	0
Tfam	Gid_1383	-0.1584	-3.7406	0.015304	0.00390663	0.896018	1.81519	0	0
Vhl	Gid_1382	0.3433	7.5943	0.00042928	1.99e-05	1.26866	3.36726	0	0
Vps26a	Gid_1381	0.0277	0.6802	0.616755	0.512038	1.01939	0.209887	0	0
Usp46	Gid_1832	0.1072	0.8108	0.54945	0.436586	1.07714	0.260072	0	0
Arfgap2	Gid_6383	0.0285	0.7958	0.557029	0.444773	1.01995	0.254122	0	0
Ufsp2	Gid_6381	-0.3925	-4.9692	0.00397939	0.000584	0.761808	2.40018	0	0
Pls3	Gid_6386	0.0411	1.0107	0.449309	0.336231	1.0289	0.347455	0	0
Usp11	Gid_6384	0.0072	0.1481	0.919347	0.885224	1.005	0.0365206	0	0
Nono	Gid_6385	0.0671	2.5752	0.0651724	0.027823	1.04761	1.18594	0	0
Rragc	Gid_6388	0.1924	3.257	0.0275586	0.00875813	1.14266	1.55974	0	0
Impdh1	Gid_1528	-0.0363	-0.6162	0.65111	0.55172	0.975153	0.186346	0	0
Mcm4	Gid_1523	-0.3157	-2.0192	0.13577	0.0714382	0.803461	0.867195	0	0
Cdk5	Gid_1522	-0.0255	-0.7162	0.598798	0.490407	0.98248	0.22272	0	0
Pcyt1a	Gid_1521	0.1638	4.5486	0.00609609	0.00109138	1.12023	2.21495	0	0
Ptpre	Gid_1520	-0.0397	-0.8078	0.55078	0.438208	0.972857	0.259022	0	0
Srp9	Gid_1527	0.1296	2.1659	0.111946	0.0558867	1.09399	0.950991	0	0
Tmod1	Gid_1526	-0.1589	-2.181	0.109838	0.0544837	0.895708	0.959248	0	0
Psma2	Gid_1524	-0.0184	-0.7676	0.571466	0.460639	0.987327	0.243009	0	0
Arfgap1	Gid_7477	-0.4035	-6.866	0.00076324	4.655e-05	0.756022	3.11734	0	0
Rint1	Gid_4924	-0.2072	-1.8289	0.171937	0.0977362	0.866217	0.764631	0	0
Prkd2	Gid_4921	-0.1322	-1.3389	0.3137	0.21062	0.912439	0.503485	0	0
Asxl2	Gid_4923	0.1389	2.6108	0.062379	0.0262576	1.10107	1.20496	0	0
Dnm3	Gid_4929	-0.0022	-0.0755	0.959379	0.941299	0.998476	0.01801	0	0
Ccdc50	Gid_4312	-0.012	-0.1903	0.897204	0.852936	0.991717	0.0471088	0	0
Myl12b	Gid_2453	0.0193	0.6901	0.612465	0.505963	1.01347	0.212919	0	0
Abat	Gid_1820	-0.0303	-0.7536	0.57889	0.468607	0.979217	0.237404	0	0
Senp3	Gid_7474	0.1531	1.7628	0.187443	0.108798	1.11196	0.727131	0	0
Map2k3	Gid_443	0.2901	2.4562	0.0766764	0.0341806	1.22273	1.11534	0	0
Plcb1	Gid_8258	-0.0775	-2.997	0.0379158	0.0135372	0.947698	1.42118	0	0
Gtf2f1	Gid_2456	-0.3856	-5.6067	0.00223159	0.00023627	0.765461	2.65139	0	0
Sumo3	Gid_8257	-0.0648	-1.1627	0.382663	0.272263	0.956078	0.417184	0	0
Cpne6	Gid_8254	-0.0627	-1.9608	0.146229	0.0785882	0.957471	0.834968	0	0
Psmb1	Gid_441	0.0866	3.1184	0.0326995	0.0110168	1.06186	1.48546	0	0
P33monox	Gid_7369	0.144	3.1938	0.0298329	0.00974155	1.10496	1.52531	0	0
Pgam1	Gid_7363	-0.1583	-4.9423	0.00404405	0.00060068	0.89608	2.39318	0	0
Lman2	Gid_7362	-0.1605	-4.3191	0.00783925	0.00154658	0.894715	2.10573	0	0
Wwp2	Gid_7361	0.3852	3.2369	0.0281779	0.00902381	1.30604	1.55009	0	0
Tax1bp3	Gid_7360	-0.0511	-0.9988	0.454971	0.341715	0.9652	0.342016	0	0
Coasy	Gid_7367	0.1027	2.6465	0.0596927	0.0246595	1.07378	1.22408	0	0
Gdap2	Gid_7366	0.0391	1.0629	0.425398	0.313087	1.02747	0.371204	0	0
Acadsb	Gid_7365	-0.013	-0.4624	0.738382	0.653753	0.99103	0.131719	0	0
Fxr1	Gid_3213	0.0371	0.9302	0.489632	0.374459	1.02605	0.310131	0	0
Cep131	Gid_3262	-0.0209	-0.491	0.721815	0.634182	0.985618	0.141574	0	0
Pea15	Gid_3263	-0.2927	-7.0886	0.00062433	3.497e-05	0.816373	3.20459	0	0
Prune	Gid_4540	-0.0608	-1.4214	0.285399	0.185947	0.958732	0.544548	0	0
Prkci	Gid_3266	0.1262	3.1604	0.0309507	0.0102603	1.09142	1.50933	0	0
Plcg1	Gid_3267	0.0694	1.4585	0.272387	0.175763	1.04928	0.564813	0	0
Vcan	Gid_3264	0.1412	3.0315	0.0363451	0.0127662	1.10282	1.43955	0	0
Map3k7	Gid_3265	-0.1269	-0.8773	0.515289	0.401144	0.915797	0.287949	0	0
Rp2	Gid_7478	0.344	3.8823	0.0131033	0.00312036	1.26927	1.88262	0	0
Pick1	Gid_3268	-0.1198	-2.8315	0.0471138	0.0180158	0.920315	1.32685	0	0
Ppp1r14b	Gid_3269	0.0517	0.5206	0.704672	0.614128	1.03649	0.152013	0	0
Fam129b	Gid_5633	0.1341	2.3887	0.083839	0.0383358	1.09741	1.07655	0	0
D8Ertd738e	Gid_5632	0.1018	2.7063	0.0551126	0.0222358	1.07311	1.25875	0	0
Gatc	Gid_5146	0.2015	1.7675	0.18644	0.107971	1.14989	0.72946	0	0
Hopx	Gid_5637	0.2527	4.3841	0.00727977	0.00140557	1.19143	2.13788	0	0
Chic1	Gid_5143	-0.1568	-1.9944	0.139892	0.0744397	0.897013	0.854207	0	0
Hid1	Gid_5634	0.0515	1.0002	0.454411	0.341061	1.03634	0.342551	0	0
Uqcr10	Gid_5638	0.1338	1.5335	0.249732	0.156548	1.09718	0.602525	0	0
Cdan1	Gid_5149	-0.1469	-1.0449	0.433901	0.320984	0.903189	0.362609	0	0
Dctn4	Gid_5148	-0.0324	-0.9699	0.469391	0.3552	0.977792	0.328465	0	0
Gsto1	Gid_449	-0.2161	-6.3845	0.00110757	8.311e-05	0.86089	2.95563	0	0
Ttc7b	Gid_338	-0.1391	-3.7394	0.0153433	0.00392455	0.908085	1.81408	0	0
Ube4a	Gid_339	0.036	1.1831	0.374721	0.264386	1.02527	0.426292	0	0
Hdac1	Gid_442	0.199	2.496	0.0726517	0.0319384	1.1479	1.13875	0	0
Ccdc85c	Gid_335	-0.1391	-3.4013	0.023126	0.00687799	0.908085	1.6359	0	0
Snap23	Gid_440	0.0991	2.2562	0.0994546	0.0479979	1.07111	1.00238	0	0
Bod1l	Gid_337	-0.0653	-1.5983	0.231052	0.141394	0.955747	0.636291	0	0
Nolc1	Gid_330	-0.0044	-0.1671	0.909482	0.870685	0.996955	0.0412057	0	0
Sema4d	Gid_447	0.2465	5.0364	0.0037009	0.00052942	1.18633	2.43169	0	0
Ythdc1	Gid_332	0.0397	0.8558	0.526412	0.412418	1.0279	0.278674	0	0
Rab33b	Gid_569	-0.2286	-5.4111	0.00262867	0.00030593	0.853463	2.58026	0	0
Kdm3b	Gid_3849	-0.3749	-4.7227	0.00511186	0.00084161	0.771159	2.29142	0	0
Kbp	Gid_3847	-0.1511	-4.037	0.0108579	0.0024294	0.900564	1.96426	0	0
Kcnt1	Gid_3842	-0.0442	-0.9961	0.456098	0.342875	0.969827	0.340942	0	0
Smpd4	Gid_3843	-0.2949	-5.0808	0.00353712	0.0004963	0.815129	2.45135	0	0
Pitpnm2	Gid_3840	0.0396	1.206	0.364918	0.255824	1.02783	0.437805	0	0
Cwc27	Gid_2468	0.2688	3.6447	0.0173626	0.00459573	1.20481	1.76038	0	0
Eif5	Gid_1736	-0.1247	-3.4797	0.0210909	0.00600893	0.917195	1.67591	0	0
Ythdf1	Gid_1737	-0.2849	-7.6466	0.00041417	1.866e-05	0.820799	3.38282	0	0
Rab2b	Gid_1734	0.2964	5.4042	0.00266184	0.00031297	1.22808	2.57482	0	0
Arhgap39	Gid_1735	0.1139	2.2403	0.101302	0.0492019	1.08215	0.994381	0	0
Zdhhc2	Gid_1732	-0.2553	-2.642	0.0600478	0.0248956	0.837813	1.2215	0	0
Cgn	Gid_1731	0.0882	0.6546	0.630407	0.527698	1.06304	0.200379	0	0
Lman2l	Gid_1738	-0.0599	-0.7914	0.559308	0.447293	0.959331	0.252349	0	0
Inpp5j	Gid_1739	-0.1212	-2.2097	0.105834	0.0519109	0.919423	0.975373	0	0
Ccdc90b	Gid_5027	0.0136	0.2216	0.878856	0.829169	1.00947	0.0560824	0	0
Usp39	Gid_2463	-0.0219	-0.4082	0.770332	0.691807	0.984935	0.113322	0	0
Brat1	Gid_5024	0.0431	0.9863	0.461132	0.347528	1.03033	0.336174	0	0
Pitrm1	Gid_5530	0.02	0.5439	0.693036	0.598526	1.01396	0.159244	0	0
Ric8a	Gid_2460	0.1323	4.2216	0.00869688	0.00180199	1.09604	2.06064	0	0
Abca5	Gid_5531	-0.2485	-5.0419	0.00368364	0.00052519	0.841771	2.43372	0	0
Pja2	Gid_4102	-0.1816	-2.7931	0.0494787	0.0192337	0.881725	1.30558	0	0
Patl1	Gid_2431	-0.1883	-1.5445	0.246094	0.153888	0.877639	0.608899	0	0
Dbnl	Gid_3331	-0.1256	-3.0671	0.034926	0.0120688	0.916623	1.45685	0	0
Sh3gl1	Gid_3333	0.0103	0.2515	0.863257	0.806613	1.00716	0.06386	0	0
Sh3gl2	Gid_3334	-0.0353	-1.193	0.370615	0.260643	0.975829	0.431077	0	0
Wdr48	Gid_4455	0.0332	0.6281	0.644179	0.544191	1.02328	0.190994	0	0
Fahd2	Gid_2432	-0.0885	-1.9135	0.154953	0.0849757	0.9405	0.809801	0	0
Tiprl	Gid_4456	-0.1271	-2.8697	0.0450973	0.0168815	0.91567	1.34585	0	0
Slc25a12	Gid_4457	0.0397	0.8915	0.508175	0.393878	1.0279	0.293987	0	0
Cstb	Gid_3338	-0.0849	-1.1425	0.390616	0.280204	0.94285	0.40825	0	0
Smad2	Gid_3339	0.0338	0.4293	0.75697	0.676901	1.0237	0.120921	0	0
Ogdh	Gid_3014	-0.0298	-0.9742	0.467281	0.353122	0.979556	0.330422	0	0
Jmjd1c	Gid_3484	-0.1384	-1.0938	0.412143	0.300017	0.908526	0.384952	0	0
Hs1bp3	Gid_2433	0.0498	1.1423	0.390616	0.280264	1.03512	0.40825	0	0
Nlgn2	Gid_3485	0.0302	0.9316	0.488876	0.373713	1.02115	0.310802	0	0
Prodh	Gid_8115	-0.0185	-0.4255	0.759475	0.679585	0.987259	0.119486	0	0
Pdcd6ip	Gid_8114	-0.0172	-0.433	0.754709	0.674286	0.988149	0.122221	0	0
Fam175b	Gid_2435	0.0139	0.5049	0.712974	0.624696	1.00968	0.146927	0	0
Rab4b	Gid_6179	-0.0114	-0.4127	0.767326	0.688582	0.992129	0.11502	0	0
Necab2	Gid_6176	0.0357	0.8055	0.552071	0.439425	1.02505	0.258005	0	0
Plbd2	Gid_2436	-0.0846	-1.0378	0.437113	0.324109	0.943046	0.359407	0	0
Slc35b2	Gid_6173	-0.0151	-0.1543	0.916269	0.880479	0.989588	0.037977	0	0
Ppil3	Gid_7176	-0.2732	-5.2448	0.00306792	0.0003921	0.827482	2.51316	0	0
Slc25a22	Gid_7177	-0.0033	-0.1089	0.941554	0.915487	0.997715	0.0261547	0	0
Ttc33	Gid_7174	-0.1145	-3.336	0.0250091	0.00763939	0.923702	1.6019	0	0
Fundc2	Gid_7175	-0.1373	-3.1586	0.0311038	0.0103271	0.909219	1.50719	0	0
Pi4k2a	Gid_2412	-0.3429	-8.2108	0.00028734	1.014e-05	0.788455	3.5416	0	0
Synj2bp	Gid_7173	0.0595	0.8934	0.507494	0.392902	1.0421	0.294569	0	0
Psd3	Gid_2410	-0.246	-5.3428	0.00279353	0.00034123	0.843231	2.55385	0	0
Ndufb8	Gid_7171	-0.0159	-0.2977	0.83735	0.772077	0.989039	0.0770931	0	0
Drap1	Gid_7178	-0.0268	-0.5845	0.669223	0.572005	0.981595	0.174429	0	0
Idh3a	Gid_7179	-0.0557	-1.1981	0.368787	0.258838	0.962128	0.433225	0	0
Xrcc1	Gid_3013	0.1671	3.1872	0.0300287	0.0098518	1.1228	1.52246	0	0
Ddx1	Gid_5996	0.0872	2.8403	0.0466067	0.0176857	1.06231	1.33155	0	0
Map1lc3a	Gid_5997	0.2775	4.3694	0.00744003	0.00144288	1.21209	2.12843	0	0
Ddx41	Gid_5994	0.0568	0.7652	0.572865	0.462061	1.04016	0.241948	0	0
Atp5c1	Gid_5995	0.0164	0.3559	0.803491	0.729432	1.01143	0.0950192	0	0
Ppa2	Gid_5992	-0.2285	-9.1888	0.00015805	3.66e-06	0.853522	3.80121	0	0
Chchd6	Gid_5993	0.0688	2.1333	0.116412	0.0589292	1.04884	0.934003	0	0
Rbmxl1	Gid_5991	0.2165	6.4325	0.00106989	7.845e-05	1.16191	2.97066	0	0
Brk1	Gid_5998	-0.1194	-4.2806	0.00818762	0.00164257	0.92057	2.08684	0	0
Dtx3	Gid_4159	0.1176	2.1447	0.114982	0.0579148	1.08493	0.939368	0	0
Ints8	Gid_4158	0.1824	1.6684	0.211481	0.126591	1.13477	0.674729	0	0
Polr2e	Gid_4151	0.4625	9.5265	0.0001314	2.72e-06	1.37793	3.8814	0	0
Fgd5	Gid_4153	0.1866	1.4938	0.261469	0.166487	1.13808	0.58258	0	0
Kcmf1	Gid_4152	0.0129	0.1615	0.911824	0.874919	1.00898	0.0400889	0	0
Cep104	Gid_4157	-0.1454	-1.4064	0.290083	0.190291	0.904129	0.537477	0	0
Impad1	Gid_4156	-0.2181	-4.9569	0.00401183	0.00059177	0.859697	2.39666	0	0
	Gid_4486	-0.1536	-4.2922	0.00808114	0.0016129	0.899004	2.09253	0	0
Nrd1	Gid_4485	-0.0242	-0.5854	0.668686	0.571362	0.983366	0.174777	0	0
	Gid_4483	-0.2635	-4.1932	0.00903603	0.00190016	0.833064	2.04402	0	0
Atcay	Gid_4482	0.1699	2.7494	0.0521908	0.0207253	1.12498	1.28241	0	0
Rab9b	Gid_4488	-0.14	-1.9643	0.145683	0.0782449	0.907519	0.836592	0	0
Ppp1r12c	Gid_2678	0.1875	6.2583	0.00123706	9.77e-05	1.13879	2.90761	0	0
Hdgfrp2	Gid_2679	0.1973	6.2033	0.00130911	0.00010523	1.14655	2.88302	0	0
	Gid_7288	-0.0154	-0.3306	0.818956	0.747822	0.989382	0.0867394	0	0
Cobll1	Gid_2672	-0.1736	-2.2247	0.103634	0.0506184	0.886627	0.984499	0	0
Srxn1	Gid_7285	0.0357	0.3509	0.806387	0.733012	1.02505	0.0934566	0	0
Slc22a17	Gid_7286	-0.0074	-0.1059	0.942673	0.917802	0.994884	0.0256391	0	0
Chic2	Gid_7287	-0.1613	-2.1194	0.118765	0.0604303	0.894219	0.925312	0	0
	Gid_7280	0.1327	2.9529	0.0403268	0.0146514	1.09634	1.39441	0	0
Mcu	Gid_2677	-0.0085	-0.1169	0.937697	0.909263	0.994126	0.0279374	0	0
Lrch2	Gid_2674	0.1559	3.1816	0.0301563	0.00989884	1.11412	1.52062	0	0
Gatm	Gid_7283	-0.2159	-5.3525	0.00275087	0.00033225	0.861009	2.56053	0	0
Hars	Gid_3109	-0.1591	-4.5132	0.00629809	0.00114718	0.895584	2.20079	0	0
Tmpo	Gid_3108	-0.3878	-3.6105	0.0180959	0.00486211	0.764294	1.74242	0	0
Clasp2	Gid_4738	-0.2091	-0.8873	0.510134	0.396022	0.865077	0.292316	0	0
Gorab	Gid_4735	-0.4663	-1.8386	0.169697	0.0962015	0.723819	0.770325	0	0
Man2a2	Gid_4734	0.1299	1.4802	0.265556	0.170016	1.09422	0.575844	0	0
Clasp2	Gid_4737	-0.0173	-0.54	0.695221	0.601128	0.98808	0.157877	0	0
Lama5	Gid_3100	-0.3746	-3.388	0.0235109	0.00703272	0.771319	1.62873	0	0
Rell2	Gid_4731	0.1781	3.5823	0.0186071	0.00508038	1.13139	1.73032	0	0
Prkaa2	Gid_4733	-0.0149	-0.2988	0.836771	0.771257	0.989725	0.0773932	0	0
Ift20	Gid_3104	-0.3815	-1.2579	0.345506	0.237373	0.767639	0.461544	0	0
Gatad2a	Gid_5283	-0.3209	-4.5477	0.00607435	0.0010862	0.80057	2.2165	0	0
Epn2	Gid_5280	0.0836	0.946	0.481339	0.366715	1.05966	0.317549	0	0
Eif2b5	Gid_5281	-0.0288	-0.7029	0.605927	0.498382	0.980235	0.21758	0	0
Gnl3	Gid_5287	-0.068	-0.8798	0.51408	0.399868	0.95396	0.288969	0	0
Flywch1	Gid_5284	-0.1177	-1.3292	0.31752	0.213688	0.921656	0.498228	0	0
Dnpep	Gid_8348	0.0213	0.5689	0.677752	0.582082	1.01487	0.168929	0	0
Ptk2b	Gid_7829	-0.0229	-0.4562	0.741825	0.658108	0.984252	0.129698	0	0
Acsl4	Gid_7821	-0.1332	-3.7564	0.0150227	0.00381611	0.911807	1.82325	0	0
Psma6	Gid_7822	0.1063	3.7157	0.0157933	0.004064	1.07646	1.80153	0	0
Psma7	Gid_8343	0.1118	4.147	0.00946622	0.0020272	1.08058	2.02382	0	0
Hapln1	Gid_7824	0.0619	0.629	0.643799	0.54365	1.04384	0.19125	0	0
Prep	Gid_7825	-0.0286	-0.955	0.476598	0.362286	0.980371	0.321848	0	0
Pin1	Gid_7826	-0.1048	-2.7799	0.0501733	0.0196069	0.929934	1.29953	0	0
Sema7a	Gid_7827	0.069	1.5954	0.231754	0.142101	1.04899	0.634974	0	0
Ctbp1	Gid_785	-0.0482	-1.5546	0.242735	0.151372	0.967142	0.614867	0	0
Tpp1	Gid_832	-0.0332	-0.9204	0.494268	0.379275	0.97725	0.306037	0	0
Lgmn	Gid_831	0.0993	1.5553	0.242718	0.15132	1.07125	0.614897	0	0
Cpd	Gid_830	0.0783	1.727	0.196179	0.115258	1.05577	0.707346	0	0
Itm2b	Gid_837	0.1217	3.5574	0.0192476	0.00527603	1.08802	1.71562	0	0
Mkln1	Gid_836	0.3712	5.8477	0.00177904	0.00017034	1.29343	2.74981	0	0
Hcn1	Gid_783	0.0305	0.6844	0.614351	0.509416	1.02137	0.211583	0	0
Hcn2	Gid_782	0.0776	1.688	0.206422	0.122643	1.05526	0.685245	0	0
Cope	Gid_839	-0.1146	-2.8	0.0490513	0.0190088	0.923638	1.30935	0	0
Coro1a	Gid_838	-0.0567	-1.7242	0.196642	0.115687	0.961461	0.706324	0	0
Bsn	Gid_789	0.103	3.3363	0.0249859	0.00762803	1.074	1.60231	0	0
Hsd17b7	Gid_788	0.0542	1.0231	0.443884	0.330651	1.03828	0.35273	0	0
Clint1	Gid_6412	-0.2913	-6.2593	0.00124797	9.921e-05	0.817165	2.9038	0	0
Cryl1	Gid_6413	-0.0587	-1.8763	0.162135	0.090328	0.960129	0.790124	0	0
Ciao1	Gid_6411	0.4673	6.9688	0.00069394	4.113e-05	1.38252	3.15868	0	0
Rnf34	Gid_6416	-0.1385	-3.3679	0.023962	0.00723378	0.908463	1.62048	0	0
Ppif	Gid_6417	0.0896	1.6513	0.215864	0.130066	1.06408	0.665819	0	0
Prpf19	Gid_6414	-0.0104	-0.3222	0.823389	0.753986	0.992817	0.0843949	0	0
Nampt	Gid_6415	-0.1344	-4.6415	0.00556694	0.00094166	0.911049	2.25438	0	0
Fuca2	Gid_6418	-0.2244	-1.0588	0.427052	0.314899	0.855951	0.369519	0	0
Vmp1	Gid_6419	-0.1649	-3.5549	0.0193692	0.00532927	0.89199	1.71289	0	0
Kiaa1033	Gid_2670	-0.0509	-0.805	0.552363	0.439752	0.965334	0.257776	0	0
Trappc12	Gid_5466	0.0382	0.7489	0.580989	0.4714	1.02683	0.235832	0	0
Mrpl38	Gid_5467	0.1913	5.2041	0.00318129	0.00041422	1.14179	2.4974	0	0
Rell1	Gid_5464	-0.0853	-0.7215	0.595938	0.487307	0.942589	0.224799	0	0
Agfg1	Gid_5465	-0.0979	-2.7695	0.0509248	0.0199965	0.934392	1.29307	0	0
Manba	Gid_5462	0.3709	3.5352	0.0198132	0.00550574	1.29316	1.70305	0	0
Plcd3	Gid_5463	-0.0755	-0.5464	0.692112	0.596905	0.949013	0.159824	0	0
Otud6b	Gid_5460	-0.1662	-4.3578	0.00752862	0.00146909	0.891187	2.12328	0	0
Fntb	Gid_5461	-0.3962	-5.9543	0.00161516	0.00014776	0.759857	2.79178	0	0
Dlgap4	Gid_160	-0.113	-2.0487	0.130923	0.0680074	0.924663	0.882984	0	0
Cad	Gid_166	0.0554	2.0312	0.133624	0.0699141	1.03915	0.874114	0	0
Ythdc2	Gid_169	0.3292	3.1876	0.0300237	0.00984502	1.25632	1.52254	0	0
Ttc28	Gid_4233	0.4356	6.1077	0.00140964	0.00012027	1.35247	2.85089	0	0
Cpt1c	Gid_4384	0.0022	0.0492	0.973721	0.961714	1.00153	0.0115657	0	0
Cnnm2	Gid_2505	0.3128	3.5581	0.0192648	0.00529318	1.24212	1.71524	0	0
Ppp3cc	Gid_1500	-0.0368	-0.2688	0.853231	0.793591	0.974815	0.0689331	0	0
Lmna	Gid_1503	0.0995	2.9653	0.0395188	0.0142991	1.0714	1.4032	0	0
Las1l	Gid_99	-0.1788	-1.1867	0.373282	0.263095	0.883438	0.427962	0	0
Hspa4l	Gid_1504	-0.0038	-0.1087	0.941554	0.915584	0.99737	0.0261547	0	0
Cox7a2	Gid_1507	-0.0698	-0.77	0.570612	0.459322	0.95277	0.243659	0	0
Cbr1	Gid_1506	0.0013	0.0444	0.975985	0.965451	1.0009	0.0105568	0	0
Dhtkd1	Gid_92	0.1735	3.1917	0.0298782	0.00977644	1.12779	1.52464	0	0
Gstm5	Gid_1508	-0.2132	-4.19	0.00907019	0.00190976	0.862622	2.04238	0	0
Slc25a25	Gid_90	-0.0571	-1.4916	0.26199	0.16697	0.961194	0.581716	0	0
Upf2	Gid_91	0.1189	3.3265	0.0252937	0.00776535	1.08591	1.59699	0	0
Arhgef10l	Gid_96	-0.1677	-2.4119	0.0812949	0.0368522	0.890261	1.08994	0	0
Rabgap1	Gid_94	-0.1103	-3.6106	0.0180438	0.00483174	0.926395	1.74367	0	0
Gnl3l	Gid_3771	0.3413	3.2626	0.027375	0.00867632	1.2669	1.56265	0	0
Ythdf3	Gid_4908	-0.126	-2.389	0.083839	0.0383153	0.916369	1.07655	0	0
Zc3h6	Gid_4909	-0.1547	-1.397	0.293475	0.193019	0.898319	0.532429	0	0
Tbc1d17	Gid_4902	0.072	1.1335	0.394595	0.283786	1.05117	0.403849	0	0
Kiaa1467	Gid_4903	0.0243	0.4006	0.775227	0.697266	1.01699	0.110571	0	0
Taok3	Gid_4900	0.1505	2.7121	0.0548385	0.0220876	1.10995	1.26091	0	0
Tbc1d4	Gid_4906	0.4432	4.0368	0.0108739	0.00243485	1.35962	1.96361	0	0
Tnr	Gid_4904	0.039	1.1262	0.39727	0.286604	1.0274	0.400914	0	0
Tbc1d4	Gid_4905	0.1765	0.8145	0.54794	0.434541	1.13014	0.261267	0	0
Cep41	Gid_6546	0.1726	2.2296	0.102997	0.0502017	1.12709	0.987174	0	0
Ssu72	Gid_6899	0.0394	0.4897	0.722451	0.635068	1.02769	0.141192	0	0
Gar1	Gid_6897	-0.1064	-2.6427	0.0599229	0.0248027	0.928903	1.22241	0	0
Cct6a	Gid_2085	-0.0699	-2.6571	0.0589282	0.0241891	0.952704	1.22968	0	0
Cct5	Gid_2084	-0.0543	-2.3875	0.083839	0.038324	0.963062	1.07655	0	0
Ptprn2	Gid_2087	-0.0051	-0.1023	0.944334	0.920552	0.996471	0.0248744	0	0
Cct3	Gid_2086	0.0526	2.2323	0.10244	0.0498776	1.03713	0.989529	0	0
Cct7	Gid_2081	0.0053	0.1801	0.902587	0.860682	1.00368	0.0445107	0	0
Atp8a1	Gid_2080	0.1852	1.5521	0.243672	0.152081	1.13697	0.613195	0	0
Cct4	Gid_2083	0.0698	2.3619	0.0866348	0.0400298	1.04957	1.06231	0	0
Cct2	Gid_2082	-0.0108	-0.456	0.741825	0.6582	0.992542	0.129698	0	0
Irs2	Gid_2089	0.1552	1.9608	0.146255	0.0787025	1.11358	0.83489	0	0
Nucb2	Gid_2088	0.0771	1.8749	0.162514	0.0906537	1.0549	0.789109	0	0
Gab1	Gid_7934	0.1572	3.085	0.0340397	0.0116576	1.11512	1.46801	0	0
Metap2	Gid_397	0.0215	0.7506	0.580034	0.470327	1.01501	0.236546	0	0
	Gid_2884	-0.2959	-4.9369	0.00409397	0.00061231	0.814564	2.38786	0	0
Prkaa1	Gid_2887	0.145	1.6834	0.207895	0.12359	1.10573	0.682155	0	0
Sh3gl3	Gid_3335	0.006	0.166	0.909814	0.871488	1.00417	0.0410476	0	0
Lrrc8b	Gid_2880	-0.0425	-0.5949	0.663094	0.565282	0.970971	0.178425	0	0
Ostf1	Gid_3336	-0.1769	-3.5668	0.0190861	0.00522523	0.884602	1.71928	0	0
Tssc4	Gid_7613	-0.2098	-3.1081	0.033225	0.011259	0.864657	1.47853	0	0
Rfc2	Gid_8132	-0.1254	-1.8047	0.177688	0.101653	0.91675	0.750342	0	0
Eif4h	Gid_8131	0.1866	1.5846	0.234788	0.144445	1.13808	0.629325	0	0
Eif4h	Gid_8130	0.0534	1.8397	0.169423	0.0959141	1.03771	0.771028	0	0
Dhdh	Gid_7345	-0.1027	-1.6252	0.223592	0.135565	0.931288	0.650543	0	0
Coro1c	Gid_8136	0.06	1.5577	0.24232	0.150754	1.04247	0.61561	0	0
Rcan1	Gid_7615	0.128	3.0845	0.0341771	0.0117189	1.09278	1.46626	0	0
Selo	Gid_7346	0.1005	2.3377	0.0895037	0.0418045	1.07214	1.04816	0	0
Ndufa4	Gid_3337	-0.1748	-2.6256	0.0612692	0.0256014	0.88589	1.21276	0	0
Prkar1a	Gid_7348	-0.0377	-1.0497	0.431288	0.318829	0.974207	0.365233	0	0
Tmod3	Gid_7619	-0.1516	-4.172	0.00917978	0.00194856	0.900251	2.03717	0	0
Exosc9	Gid_7618	0.055	1.0525	0.430099	0.317642	1.03886	0.366432	0	0
Bnip1	Gid_3800	0.0177	0.369	0.795122	0.719928	1.01234	0.099566	0	0
Chd2	Gid_314	0.0618	0.637	0.640291	0.538597	1.04377	0.193622	0	0
Igsf9b	Gid_312	-0.0198	-0.1484	0.919347	0.885048	0.986369	0.0365206	0	0
Ascc3	Gid_313	0.0652	1.1039	0.407249	0.295826	1.04623	0.39014	0	0
Setd1a	Gid_310	0.1393	1.0045	0.45244	0.339117	1.10137	0.344439	0	0
Stxbp1	Gid_390	-0.2238	-3.0584	0.035375	0.0122482	0.856307	1.4513	0	0
Tmx2	Gid_7194	-0.0826	-1.6236	0.223885	0.135819	0.944354	0.649975	0	0
	Gid_7195	0.6334	7.0798	0.00063174	3.578e-05	1.55122	3.19946	0	0
Gstk1	Gid_7444	-0.1407	-2.6923	0.0561743	0.0227892	0.907079	1.25046	0	0
Exosc8	Gid_7197	0.2589	5.0327	0.00371602	0.00053222	1.19657	2.42992	0	0
Paics	Gid_7442	-0.1069	-2.7427	0.0524984	0.0208932	0.928581	1.27985	0	0
Rpap3	Gid_7192	-0.1382	-3.1393	0.0319825	0.0106808	0.908652	1.49509	0	0
Ctc1	Gid_2961	-0.0272	-0.2247	0.876808	0.826786	0.981323	0.0570956	0	0
Kctd12	Gid_3824	0.0802	2.266	0.098148	0.0471695	1.05716	1.00812	0	0
Eid2	Gid_3825	-0.0002	-0.0014	0.999101	0.99893	0.999861	0.000390432	0	0
Slc44a1	Gid_3826	0.0475	0.9818	0.463323	0.349655	1.03347	0.334117	0	0
Dstyk	Gid_3827	-0.8552	-1.8654	0.16421	0.0920783	0.552789	0.784599	0	0
Npr2	Gid_3820	0.1393	0.4486	0.746131	0.663426	1.10137	0.127185	0	0
Pcp4l1	Gid_3821	-0.3232	-7.6117	0.0004223	1.917e-05	0.799295	3.37438	0	0
Ubr2	Gid_3822	-0.2813	-4.5905	0.00585208	0.00102756	0.822849	2.23269	0	0
Znfx1	Gid_5619	0.2113	2.806	0.0486865	0.0188173	1.15773	1.31259	0	0
Slc38a3	Gid_7448	0.2223	3.3052	0.0260624	0.00807726	1.16659	1.58398	0	0
Sirt3	Gid_5611	0.0348	0.696	0.609503	0.502472	1.02441	0.215024	0	0
Slc25a42	Gid_5610	-0.0921	-2.1993	0.107346	0.0528317	0.938156	0.969216	0	0
Flad1	Gid_5613	-0.085	-2.1871	0.109039	0.0539311	0.942785	0.962417	0	0
Vps37c	Gid_5612	-0.0926	-1.2129	0.362433	0.25337	0.937831	0.440772	0	0
Sccpdh	Gid_5614	0.0004	0.0172	0.990704	0.98663	1.00028	0.00405625	0	0
Apeh	Gid_5617	-0.0874	-2.6199	0.0615907	0.0257885	0.941217	1.21048	0	0
Gnb2l1	Gid_1978	-0.2292	-4.2318	0.00867085	0.0017882	0.853108	2.06194	0	0
Prkacb	Gid_1979	-0.1281	-4.2709	0.00827653	0.0016675	0.915036	2.08215	0	0
Pcbp1	Gid_1758	-0.036	-1.3297	0.317235	0.213389	0.975355	0.49862	0	0
Ppfia3	Gid_1759	0.0406	1.1689	0.380134	0.269812	1.02854	0.420064	0	0
Rims4	Gid_1754	-0.0048	-0.0905	0.951346	0.929728	0.996678	0.0216616	0	0
Plp1	Gid_1755	-0.1752	-4.5396	0.00611163	0.00109981	0.885645	2.21384	0	0
Eif3e	Gid_1756	0.0671	2.8483	0.046154	0.0174432	1.04761	1.33579	0	0
Phb	Gid_1973	0.0392	1.3184	0.32139	0.217011	1.02754	0.492968	0	0
Arpc4	Gid_1750	-0.0237	-0.7159	0.598798	0.490563	0.983707	0.22272	0	0
Sst	Gid_1751	0.0632	0.7505	0.580046	0.470437	1.04478	0.236537	0	0
Ruvbl1	Gid_1753	-0.0298	-1.003	0.452944	0.339727	0.979556	0.343956	0	0
Lamtor3	Gid_774	0.4463	4.7964	0.00469617	0.00075387	1.36254	2.32826	0	0
Necap1	Gid_6765	-0.0539	-0.9553	0.476598	0.362215	0.963329	0.321848	0	0
Fam136a	Gid_6766	0.0587	1.5515	0.243693	0.152178	1.04153	0.613157	0	0
Golph3	Gid_6767	-0.4766	-4.8185	0.00460304	0.00072945	0.718669	2.33696	0	0
Gosr1	Gid_772	0.0042	0.0694	0.962213	0.946044	1.00292	0.0167289	0	0
Pak1	Gid_773	-0.0121	-0.3498	0.806805	0.733824	0.991648	0.0932312	0	0
Carhsp1	Gid_6762	-0.0117	-0.2898	0.841715	0.777977	0.991923	0.074835	0	0
Gucy1b3	Gid_595	0.1507	3.0176	0.0370606	0.0131251	1.11011	1.43109	0	0
Hmgb3	Gid_596	-0.225	-3.549	0.0193934	0.00534921	0.855595	1.71235	0	0
Cd200	Gid_597	-0.0505	-0.9602	0.474076	0.359801	0.965602	0.324152	0	0
Rgs7	Gid_590	-0.0449	-0.9361	0.486491	0.371557	0.969357	0.312925	0	0
Csnk2a2	Gid_591	0.0024	0.0651	0.965074	0.949367	1.00166	0.0154394	0	0
Lzts1	Gid_1774	0.4781	7.1203	0.00062086	3.436e-05	1.39291	3.20701	0	0
Prickle1	Gid_2563	-0.0465	-0.5997	0.66019	0.562242	0.968283	0.180331	0	0
Rps20	Gid_1775	0.0868	3.0405	0.0359756	0.0125733	1.06201	1.44399	0	0
Fam96b	Gid_7040	0.0667	1.0984	0.410246	0.298073	1.04732	0.386955	0	0
Cbx8	Gid_7877	0.2601	2.6236	0.0613885	0.0256872	1.19756	1.21191	0	0
Megf8	Gid_1778	0.2465	3.4082	0.022913	0.00679893	1.18633	1.63992	0	0
Cby1	Gid_7044	0.3964	5.6823	0.00208645	0.00021304	1.31622	2.68059	0	0
Pyurf	Gid_7045	-0.0576	-0.5175	0.706475	0.616214	0.960861	0.150903	0	0
Pcsk1n	Gid_7876	-0.0811	-1.296	0.330231	0.224435	0.945337	0.481182	0	0
Reps1	Gid_599	0.1726	2.9753	0.0391101	0.0141043	1.12709	1.40771	0	0
Lysmd1	Gid_6999	0.0172	0.4515	0.744569	0.661399	1.01199	0.128095	0	0
Hnrnpm	Gid_6998	0.0499	1.7219	0.19714	0.116082	1.03519	0.705226	0	0
Srsf9	Gid_6993	-0.0508	-0.7465	0.582267	0.472736	0.965401	0.234878	0	0
Arpin	Gid_6992	-0.1672	-4.6582	0.00545154	0.00091809	0.890569	2.26348	0	0
Mgrn1	Gid_6991	0.4025	5.4616	0.00253235	0.00028884	1.3218	2.59648	0	0
Mms19	Gid_6990	-0.1872	-2.4544	0.0768754	0.0342825	0.878309	1.11421	0	0
Gtf2e1	Gid_6997	0.2363	3.5139	0.0202406	0.00567652	1.17797	1.69378	0	0
Tmed10	Gid_7048	-0.0345	-1.487	0.263309	0.168126	0.97637	0.579535	0	0
Trmt5	Gid_6995	0.1148	1.2636	0.342898	0.235335	1.08282	0.464835	0	0
Pbdc1	Gid_6994	0.0995	2.4146	0.0808851	0.0366136	1.0714	1.09213	0	0
Tbcb	Gid_7049	0.2618	6.9442	0.00070161	4.171e-05	1.19897	3.1539	0	0
Ppp2r1b	Gid_3965	0.2127	0.8925	0.507866	0.393371	1.15885	0.294251	0	0
Fdxr	Gid_3212	0.0011	0.0351	0.980257	0.972731	1.00076	0.00866018	0	0
Snrnp40	Gid_3743	-0.0199	-0.6292	0.643749	0.543464	0.986301	0.191283	0	0
Scpep1	Gid_6193	-0.2369	-6.2945	0.00119113	9.326e-05	0.848567	2.92404	0	0
Sncb	Gid_6192	0.0135	0.1921	0.896268	0.851585	1.0094	0.0475621	0	0
Lrp1	Gid_6191	0.1276	4.1733	0.009173	0.00194463	1.09247	2.03749	0	0
Comtd1	Gid_4530	0.0304	1.1843	0.374328	0.263896	1.0213	0.426748	0	0
Fdps	Gid_6196	-0.0397	-0.8905	0.508533	0.394316	0.972857	0.293681	0	0
Supt16h	Gid_6195	-0.0556	-1.8208	0.173661	0.0989122	0.962194	0.760297	0	0
Afg3l1	Gid_6194	-0.2281	-2.8435	0.0465814	0.0176526	0.853759	1.33179	0	0
Cstf2	Gid_4537	0.0221	0.7454	0.582731	0.473313	1.01544	0.234532	0	0
Fads1	Gid_6199	-0.1563	-2.2433	0.100925	0.0489527	0.897323	0.996002	0	0
Wdr7	Gid_6198	-0.0913	-3.5948	0.0183327	0.00495928	0.938677	1.73677	0	0
Dars2	Gid_4536	0.054	0.9906	0.458856	0.345443	1.03814	0.338323	0	0
Hook1	Gid_4535	-0.0644	-1.6827	0.207965	0.123739	0.956343	0.68201	0	0
Dock9	Gid_4534	-0.0677	-2.4278	0.0795131	0.0357857	0.954158	1.09956	0	0
Chmp5	Gid_7222	-0.1766	-3.598	0.0183327	0.00496306	0.884786	1.73677	0	0
Plod2	Gid_7995	-0.3814	-2.4259	0.0798005	0.035985	0.767692	1.09799	0	0
Arhgdib	Gid_3219	0.493	6.3354	0.00116717	9e-05	1.40737	2.93287	0	0
Ranbp6	Gid_4538	-0.1449	-3.0316	0.0364329	0.0128177	0.904442	1.43851	0	0
Lppr3	Gid_3969	0.0341	0.5173	0.706475	0.616305	1.02392	0.150903	0	0
Ggct	Gid_7227	-0.2618	-5.8027	0.00185962	0.00018096	0.834047	2.73058	0	0
Med8	Gid_7224	0.1204	0.6197	0.649297	0.549516	1.08704	0.187557	0	0
Ttyh1	Gid_7119	0.1416	2.9041	0.0430573	0.0159187	1.10313	1.36595	0	0
Gdpgp1	Gid_2474	0.087	1.3461	0.3112	0.208355	1.06216	0.506961	0	0
Scrn3	Gid_2475	-0.0835	-3.0781	0.0343723	0.0117951	0.943765	1.46379	0	0
Tmem38a	Gid_2476	0.0001	0.0028	0.998792	0.997786	1.00007	0.000524862	0	0
Rufy3	Gid_7117	-0.0575	-1.6062	0.228743	0.139589	0.960928	0.640652	0	0
Mrpl19	Gid_7110	-0.2725	-6.2208	0.00129502	0.00010383	0.827884	2.88772	0	0
Prrc2c	Gid_2471	0.0082	0.226	0.876382	0.825784	1.0057	0.0573064	0	0
Acp1	Gid_7112	-0.4257	-4.2963	0.00809329	0.00161672	0.744477	2.09187	0	0
Ephx1	Gid_7113	-0.1437	-5.0015	0.003805	0.00055065	0.905195	2.41965	0	0
Sestd1	Gid_4139	0.1812	5.9741	0.00156678	0.00014173	1.13383	2.80499	0	0
Rab3gap1	Gid_4138	0.0703	1.8624	0.164548	0.0924082	1.04993	0.783709	0	0
Fam150b	Gid_4137	-0.2217	-3.3856	0.0235809	0.00706061	0.857554	1.62744	0	0
2021-09-09	Gid_4136	0.0378	1.1694	0.379957	0.269584	1.02655	0.420266	0	0
2021-09-09	Gid_4135	-0.3902	-5.9307	0.00164507	0.00015247	0.763024	2.78382	0	0
Plxna4	Gid_4134	0.1016	3.2392	0.028078	0.00898091	1.07296	1.55163	0	0
Ube3c	Gid_4131	-0.1919	-2.5283	0.0696059	0.0302257	0.875452	1.15735	0	0
Nup214	Gid_4130	-0.0241	-0.5048	0.712974	0.624773	0.983434	0.146927	0	0
Sec31a	Gid_2691	-0.0034	-0.1449	0.920994	0.887704	0.997646	0.0357434	0	0
Iqgap2	Gid_2695	0.188	2.1627	0.112391	0.056186	1.13918	0.949268	0	0
Tars2	Gid_2696	-0.024	-0.3905	0.781531	0.704475	0.983502	0.107054	0	0
Selh	Gid_2697	0.2217	3.9809	0.0115712	0.00264648	1.16611	1.93662	0	0
Fcho2	Gid_2699	-0.1171	-1.5559	0.242616	0.151168	0.922039	0.615081	0	0
Map3k2	Gid_3121	-0.163	-1.3219	0.320176	0.216011	0.893166	0.494611	0	0
Cdc37	Gid_3120	-0.1701	-5.6368	0.0021531	0.00022354	0.888781	2.66694	0	0
Fzd3	Gid_3123	0.1266	1.6464	0.217263	0.131095	1.09172	0.663014	0	0
Ksr1	Gid_3125	0.1534	4.5675	0.00597728	0.00105578	1.11219	2.2235	0	0
Abcb7	Gid_3127	0.0769	1.2451	0.34973	0.241761	1.05475	0.456268	0	0
Gcc2	Gid_5261	-0.0415	-1.0028	0.45308	0.339907	0.971644	0.343825	0	0
Rapgef2	Gid_5263	-0.0186	-0.5142	0.708082	0.618434	0.98719	0.149916	0	0
2021-09-08	Gid_5265	0.0493	1.5809	0.235643	0.145253	1.03476	0.627745	0	0
Ep400	Gid_5266	0.0077	0.148	0.919347	0.885357	1.00535	0.0365206	0	0
Mboat7	Gid_5267	-0.1163	-1.7533	0.189663	0.110477	0.922551	0.722018	0	0
Gng13	Gid_7808	0.0487	0.7725	0.569639	0.457921	1.03433	0.2444	0	0
Edf1	Gid_7809	-0.0333	-0.7195	0.597162	0.488513	0.977183	0.223908	0	0
Ap3b2	Gid_7806	0.0296	0.9337	0.487813	0.37265	1.02073	0.311746	0	0
Trappc2l	Gid_7807	-0.0541	-1.3948	0.294132	0.193551	0.963195	0.531458	0	0
Stard10	Gid_7804	0.0642	1.3667	0.303943	0.202038	1.04551	0.517208	0	0
Chst11	Gid_7805	-0.1089	-0.9784	0.465079	0.35122	0.927295	0.332473	0	0
Znf207	Gid_7802	-0.1824	-1.9576	0.14676	0.0791141	0.881236	0.833391	0	0
Dnaja4	Gid_7800	0.0459	0.7525	0.579172	0.469331	1.03233	0.237192	0	0
Kcnq2	Gid_8361	0.2583	3.4302	0.0223379	0.00653261	1.19607	1.65096	0	0
Zbtb7a	Gid_819	-0.2051	-1.6964	0.20387	0.121058	0.867479	0.690647	0	0
Cacng2	Gid_769	0.1195	1.796	0.179692	0.103099	1.08636	0.745472	0	0
Becn1	Gid_768	-0.1627	-2.3615	0.0867975	0.0401496	0.893352	1.06149	0	0
Pias1;Pias2	Gid_815	-0.0081	-0.1196	0.936255	0.907223	0.994401	0.0286057	0	0
Syn1	Gid_817	0.1981	6.1935	0.00131165	0.00010626	1.14719	2.88218	0	0
Mpp3	Gid_816	-0.0024	-0.0547	0.970478	0.957441	0.998338	0.0130142	0	0
Apaf1	Gid_811	0.0494	0.87	0.518912	0.404942	1.03483	0.284906	0	0
Zfand5	Gid_810	0.0107	0.1228	0.934194	0.904745	1.00744	0.0295631	0	0
Hdac3	Gid_813	0.2754	2.479	0.0742901	0.032875	1.21033	1.12907	0	0
Apba3	Gid_812	-0.4231	-3.9173	0.0125274	0.0029489	0.74582	1.90214	0	0
Gab2	Gid_8285	-0.1452	-2.4998	0.0724096	0.0317327	0.904254	1.1402	0	0
Snrnp27	Gid_5404	0.0772	0.9736	0.46757	0.353494	1.05497	0.330153	0	0
Cmc2	Gid_5405	0.2169	5.193	0.00321756	0.00042225	1.16223	2.49247	0	0
Cc2d1a	Gid_5407	-0.0545	-1.5571	0.24232	0.150798	0.962928	0.61561	0	0
Galm	Gid_5401	-0.0832	-0.7638	0.573383	0.462871	0.943962	0.241555	0	0
Pdxk	Gid_5402	-0.1154	-2.0852	0.124253	0.0639877	0.923126	0.905693	0	0
Trmt1l	Gid_109	0.4662	7.5784	0.00042997	2.026e-05	1.38147	3.36656	0	0
Kansl3	Gid_108	-0.3989	-1.6019	0.230071	0.140636	0.758436	0.638137	0	0
Kalrn	Gid_103	0.0915	3.2213	0.0288011	0.00925662	1.06548	1.54059	0	0
Kalrn	Gid_102	-0.0887	-0.7341	0.589013	0.479929	0.94037	0.229875	0	0
Arid1a	Gid_100	-0.3099	-4.7103	0.00519753	0.0008575	0.806698	2.2842	0	0
Dennd5b	Gid_106	0.2089	3.0443	0.035926	0.0125436	1.15581	1.44459	0	0
Uhrf1bp1l	Gid_105	0.2502	4.1038	0.0100509	0.00218857	1.18937	1.9978	0	0
Slc1a5	Gid_1567	0.2576	3.0953	0.033785	0.0115067	1.19549	1.47128	0	0
Slc1a1	Gid_1566	0.167	1.3457	0.3112	0.208492	1.12272	0.506961	0	0
Slc25a5	Gid_1565	-0.3774	-6.7084	0.00085526	5.641e-05	0.769824	3.0679	0	0
Fabp7	Gid_1564	-0.0943	-2.6881	0.056549	0.02298	0.936727	1.24757	0	0
Atp6v0d1	Gid_1563	-0.0761	-2.4593	0.0762653	0.0339135	0.948619	1.11767	0	0
Hdgf	Gid_1561	-0.1653	-3.9922	0.0113786	0.00259853	0.891743	1.94391	0	0
Gss	Gid_1560	-0.0701	-1.94	0.149919	0.0813422	0.952572	0.824143	0	0
Lsm7	Gid_6698	-0.0937	-2.0026	0.138706	0.0734284	0.937116	0.857905	0	0
Rps21	Gid_6699	-0.104	-1.7225	0.19714	0.116061	0.93045	0.705226	0	0
Mrpl33	Gid_6694	-0.1692	-2.4046	0.0818731	0.0372265	0.889336	1.08686	0	0
Chchd5	Gid_6695	-0.1506	-2.8985	0.0433508	0.0160732	0.900876	1.363	0	0
Gemin2	Gid_6696	-0.4778	-2.6633	0.0586038	0.0240057	0.718072	1.23207	0	0
Atp5f1	Gid_6697	-0.2691	-5.9608	0.00160419	0.00014648	0.829837	2.79474	0	0
Glrx3	Gid_6690	-0.1907	-6.4232	0.0010766	7.913e-05	0.87618	2.96795	0	0
Trap1	Gid_6691	-0.0212	-0.6485	0.633674	0.531406	0.985413	0.198134	0	0
Tomm6	Gid_6692	0.3563	5.8246	0.00182492	0.00017571	1.28014	2.73876	0	0
Mrpl41	Gid_6693	-0.0956	-2.6321	0.0606431	0.0252567	0.935883	1.21722	0	0
Setd3	Gid_6038	0.0061	0.1964	0.893449	0.848294	1.00424	0.0489304	0	0
Hdac11	Gid_6033	-0.0429	-0.4195	0.763305	0.683865	0.970702	0.117302	0	0
Sharpin	Gid_6035	0.2148	1.6359	0.220525	0.13329	1.16054	0.656541	0	0
Plekhf2	Gid_6037	-0.2456	-6.7505	0.00083059	5.315e-05	0.843465	3.08061	0	0
Slc4a10	Gid_2862	-0.0988	-3.3375	0.0249471	0.00761193	0.933809	1.60298	0	0
Psd	Gid_2867	0.2392	7.7215	0.00038793	1.688e-05	1.18034	3.41125	0	0
Jakmip3	Gid_2865	0.0949	1.3649	0.304347	0.202568	1.06799	0.516631	0	0
Rnf20	Gid_2864	-0.0494	-1.1456	0.389552	0.278967	0.966338	0.409434	0	0
Afap1l2	Gid_2869	0.4997	3.2978	0.0262747	0.00817906	1.41392	1.58046	0	0
Ckmt1	Gid_1258	0.0676	1.8836	0.160895	0.0892603	1.04797	0.793458	0	0
Stk4	Gid_7639	-0.2894	-3.0737	0.0346221	0.0119341	0.818242	1.46065	0	0
Pfkp	Gid_8118	-0.0232	-0.7409	0.584854	0.475939	0.984048	0.232952	0	0
Ncor2	Gid_8111	0.0878	1.6776	0.209154	0.124625	1.06275	0.679534	0	0
Palmd	Gid_7630	0.212	0.9079	0.500553	0.385555	1.15829	0.30055	0	0
Atrn	Gid_8113	-0.0907	-1.5063	0.2576	0.163289	0.939067	0.589054	0	0
Dync1h1	Gid_7632	-0.004	-0.1662	0.909814	0.871322	0.997231	0.0410476	0	0
Eefsec	Gid_7635	-0.1139	-2.4203	0.0802612	0.0362599	0.924087	1.09549	0	0
Nit2	Gid_7634	-0.0397	-1.3875	0.296361	0.195679	0.972857	0.528179	0	0
Farsb	Gid_8117	0.0826	2.5752	0.0651724	0.0278241	1.05892	1.18594	0	0
Ccs	Gid_8116	-0.0341	-0.6034	0.658103	0.559862	0.976641	0.181706	0	0
Slc25a18	Gid_7326	-0.2206	-2.7255	0.0538737	0.0215882	0.858208	1.26862	0	0
Chmp2a	Gid_7324	-0.2121	-5.7622	0.00190608	0.00018887	0.86328	2.71986	0	0
Haghl	Gid_7323	0.0697	1.3574	0.307063	0.204755	1.0495	0.512772	0	0
Phkg2	Gid_7322	0.005	0.0633	0.96637	0.950808	1.00347	0.0148564	0	0
Ap1s2	Gid_7329	-0.2648	-6.4964	0.00100796	7.253e-05	0.832314	2.99656	0	0
Zfpl1	Gid_7328	-0.125	-1.1514	0.387118	0.276693	0.917004	0.412156	0	0
Gna11	Gid_1129	0.0851	2.7618	0.0513419	0.0202219	1.06076	1.28953	0	0
Hsd17b4	Gid_1556	0.0439	1.5801	0.235854	0.145423	1.0309	0.627358	0	0
Clcn3	Gid_1557	0.1209	1.1552	0.385596	0.275209	1.08741	0.413867	0	0
Adh5	Gid_1227	-0.1221	-4.6996	0.00521631	0.00086238	0.918849	2.28264	0	0
Hsp90aa1	Gid_898	0.0013	0.0497	0.973525	0.96135	1.0009	0.0116528	0	0
Hk2	Gid_371	-0.1521	-2.7362	0.0530875	0.0211823	0.89994	1.27501	0	0
Capn2	Gid_372	0.0034	0.1017	0.944675	0.921046	1.00236	0.0247177	0	0
S1pr1	Gid_373	0.0733	0.5772	0.67285	0.576712	1.05212	0.172082	0	0
Cacna2d1	Gid_374	0.0658	2.0835	0.12435	0.0640601	1.04667	0.905356	0	0
Bin1	Gid_375	-0.1911	-6.3206	0.00116717	9.018e-05	0.875938	2.93287	0	0
Sec22b	Gid_377	0.0085	0.2621	0.857403	0.798646	1.00591	0.0668151	0	0
Dpysl2	Gid_379	-0.0256	-0.9026	0.503495	0.388167	0.982412	0.298005	0	0
Armc6	Gid_4678	-0.0095	-0.2496	0.864239	0.807982	0.993437	0.0633659	0	0
Paqr9	Gid_3809	0.1529	2.6036	0.0629147	0.02658	1.1118	1.20125	0	0
Fat3	Gid_4671	0.0633	0.995	0.456695	0.34348	1.04485	0.340374	0	0
Wdr35	Gid_4672	-0.4852	-6.9265	0.0007247	4.327e-05	0.714398	3.13984	0	0
Tcaf1	Gid_4673	-0.0389	-0.3614	0.799935	0.725382	0.973397	0.0969453	0	0
Gnptg	Gid_3806	0.2002	1.0672	0.423775	0.311297	1.14886	0.372865	0	0
Krit1	Gid_3807	-0.0297	-0.4698	0.734119	0.648721	0.979624	0.134234	0	0
Neto2	Gid_4676	0.1136	1.4766	0.266653	0.170946	1.08192	0.574054	0	0
Ccsmst1	Gid_3805	0.0878	0.9925	0.458132	0.344639	1.06275	0.33901	0	0
Sae1	Gid_8061	-0.0804	-2.3619	0.0866515	0.0400524	0.945795	1.06222	0	0
Tmcc3	Gid_5679	0.173	3.5399	0.0196132	0.00544343	1.1274	1.70745	0	0
Vps18	Gid_5678	-0.0369	-0.9855	0.461475	0.347866	0.974747	0.335852	0	0
Nabp2	Gid_5677	-0.3233	-5.2825	0.00295866	0.00037165	0.79924	2.5289	0	0
Ptrh2	Gid_5676	-0.0119	-0.2645	0.85609	0.796836	0.991785	0.0674808	0	0
Abhd6	Gid_5674	0.163	3.8641	0.013292	0.00319109	1.11961	1.87641	0	0
Nudt4	Gid_5672	-0.1246	-2.1599	0.112742	0.0564577	0.917258	0.947916	0	0
Ntmt1	Gid_5671	0.0195	0.4352	0.753456	0.67275	1.01361	0.122942	0	0
Seh1l	Gid_5670	0.0568	1.6077	0.228298	0.139239	1.04016	0.641499	0	0
Ensa	Gid_1772	-0.1028	-3.3002	0.0261255	0.00810529	0.931224	1.58294	0	0
Eif4a1	Gid_1773	0.0813	3.0885	0.0339253	0.0115885	1.05797	1.46948	0	0
Cdc42	Gid_1770	-0.3	-6.0652	0.00146914	0.00012765	0.812252	2.83294	0	0
Cirbp	Gid_1771	-0.0999	-2.0102	0.137172	0.072405	0.933098	0.862734	0	0
Snap25	Gid_1776	0.1149	3.5919	0.0183863	0.00498322	1.0829	1.73551	0	0
Pcsk1	Gid_1958	0.0413	0.8983	0.505527	0.390339	1.02904	0.296256	0	0
Eif5a	Gid_1959	-0.1488	-5.338	0.00278283	0.00033915	0.902	2.55551	0	0
Gng2	Gid_1956	0.135	2.1807	0.109838	0.0545144	1.09809	0.959248	0	0
Gng3	Gid_1957	0.3227	6.9962	0.00067413	3.959e-05	1.25067	3.17126	0	0
Sumo1	Gid_1954	0.1834	5.0551	0.00361064	0.00051033	1.13556	2.44242	0	0
Dynll1	Gid_1955	-0.0382	-0.5306	0.699737	0.607429	0.973869	0.155065	0	0
Hmgb1	Gid_1952	-0.0974	-1.5643	0.240291	0.149107	0.934716	0.619262	0	0
Snrpn	Gid_1953	0.0913	0.7283	0.592306	0.483323	1.06533	0.227454	0	0
Crnkl1	Gid_1951	0.1804	2.0882	0.123745	0.0636637	1.1332	0.907473	0	0
Adam23	Gid_8066	-0.0229	-0.5818	0.670593	0.573744	0.984252	0.173541	0	0
Scai	Gid_5098	0.1195	2.1592	0.112802	0.0565268	1.08636	0.947682	0	0
Zfp62	Gid_5092	0.1901	3.0096	0.037432	0.0133044	1.14084	1.42676	0	0
Emc1	Gid_5090	-0.1144	-3.3649	0.0240677	0.00727764	0.923766	1.61856	0	0
Uba3	Gid_5096	-0.0054	-0.174	0.906026	0.865358	0.996264	0.0428594	0	0
Itch	Gid_5095	0.1032	1.9606	0.146255	0.0786379	1.07415	0.83489	0	0
Myef2	Gid_5094	0.0275	1.0176	0.446392	0.333054	1.01924	0.350284	0	0
Syt12	Gid_6203	0.2331	3.5294	0.0199546	0.00555871	1.17536	1.69996	0	0
Syt17	Gid_6201	-0.4742	-3.5679	0.0190625	0.00521549	0.719866	1.71982	0	0
Msi2	Gid_6207	-0.2713	-7.1482	0.00060634	3.3e-05	0.828573	3.21728	0	0
Vps16	Gid_6206	0.0275	0.7897	0.559982	0.448216	1.01924	0.251826	0	0
Ak5	Gid_6205	0.0221	0.7412	0.584789	0.475786	1.01544	0.233001	0	0
Brinp1	Gid_6204	-0.1204	-2.0286	0.134288	0.0703301	0.919933	0.871964	0	0
Ivns1abp	Gid_6208	-0.0611	-0.7805	0.56484	0.453427	0.958533	0.248074	0	0
Nadk	Gid_1694	0.2205	2.8406	0.0466843	0.0177395	1.16514	1.33083	0	0
Rasa2	Gid_1697	-0.0262	-0.47	0.734078	0.648559	0.982003	0.134258	0	0
Mrps6	Gid_1696	-0.0709	-1.7172	0.19841	0.116993	0.952044	0.702436	0	0
Tm9sf2	Gid_1691	-0.4842	-3.3984	0.0231998	0.00691184	0.714893	1.63452	0	0
Idi1	Gid_1693	-0.096	-2.7002	0.0555376	0.0224834	0.935623	1.25541	0	0
Dlgap1	Gid_7132	0.1757	2.6678	0.0581571	0.023763	1.12951	1.2354	0	0
GOLGA7B	Gid_7133	-0.296	-0.7643	0.573242	0.462561	0.814508	0.241662	0	0
Igfbp5	Gid_2322	0.3039	3.4666	0.0214711	0.00616875	1.23448	1.66815	0	0
Oxsm	Gid_7131	0.0373	0.5676	0.678255	0.582972	1.02619	0.168607	0	0
Cmip	Gid_7136	0.3925	9.6291	0.00012668	2.47e-06	1.31267	3.89729	0	0
Gmps	Gid_2457	0.0089	0.3627	0.799059	0.724451	1.00619	0.0974209	0	0
Aarsd1	Gid_2454	0.0235	0.6081	0.65561	0.556768	1.01642	0.183355	0	0
Polr3c	Gid_7135	-0.4441	-3.1329	0.0322545	0.0107976	0.735043	1.49141	0	0
Mest	Gid_2328	0.0248	0.4008	0.775227	0.697137	1.01734	0.110571	0	0
Bax	Gid_2329	-0.0291	-0.5153	0.707528	0.617708	0.980031	0.150257	0	0
Mat2a	Gid_2458	0.1408	3.2362	0.0281779	0.00902736	1.10252	1.55009	0	0
Clvs1	Gid_7139	0.1329	3.0232	0.0367712	0.0130025	1.0965	1.43449	0	0
Rimbp2	Gid_4115	-0.0439	-0.6875	0.613325	0.507616	0.970029	0.212309	0	0
Cnot10	Gid_4442	-0.027	-0.6103	0.65457	0.555437	0.981459	0.184044	0	0
Arl6ip6	Gid_4441	0.325	2.1729	0.110953	0.055201	1.25266	0.95486	0	0
Wasf2	Gid_4447	-0.2145	-5.667	0.00210553	0.00021752	0.861845	2.67664	0	0
Sema3d	Gid_4446	0.1139	3.1697	0.0305718	0.0101085	1.08215	1.51468	0	0
Kazn	Gid_3497	0.0022	0.0518	0.972131	0.959683	1.00153	0.0122754	0	0
Tm9sf4	Gid_4444	-0.0645	-2.2622	0.0984589	0.0474161	0.956277	1.00674	0	0
Thsd7a	Gid_3499	0.3422	9.3909	0.00013786	3.02e-06	1.26769	3.86056	0	0
Coro2b	Gid_4448	0.0818	1.6566	0.214865	0.128986	1.05834	0.667833	0	0
Rims3	Gid_4119	0.1156	2.0346	0.133259	0.0696318	1.08343	0.875303	0	0
Avl9	Gid_4118	-0.0967	-1.9045	0.156831	0.0863549	0.93517	0.804569	0	0
Pef1	Gid_4346	0.0165	0.286	0.843837	0.780806	1.0115	0.0737416	0	0
Mapre1	Gid_3147	-0.1784	-2.6143	0.0621797	0.0260991	0.883682	1.20635	0	0
Slc9a1	Gid_3146	0.0739	1.122	0.399565	0.288396	1.05256	0.398412	0	0
Ctcf	Gid_3145	0.3508	7.8561	0.00035727	1.487e-05	1.27527	3.447	0	0
Ppp2r5e	Gid_3142	0.0566	1.9157	0.154492	0.0846703	1.04001	0.811093	0	0
Psen2	Gid_3140	-0.3421	-3.5871	0.0185377	0.00505286	0.788892	1.73194	0	0
Papola	Gid_3149	-0.0583	-1.0788	0.419203	0.306305	0.960395	0.377576	0	0
Prdx2	Gid_3148	-0.132	-5.2399	0.00305548	0.00038998	0.912565	2.51492	0	0
Gkap1	Gid_7798	0.2258	5.5605	0.00234014	0.00025177	1.16943	2.63076	0	0
Cntn6	Gid_7799	0.2443	5.0741	0.00355478	0.00050121	1.18452	2.44919	0	0
Usp14	Gid_7796	-0.0581	-2.0557	0.129494	0.0671099	0.960528	0.887749	0	0
Cdc42ep4	Gid_7795	-0.0207	-0.333	0.817619	0.746104	0.985754	0.087449	0	0
Arpc3	Gid_7793	-0.2021	-5.8005	0.00185132	0.00017984	0.869284	2.73252	0	0
Kcnj10	Gid_7791	-0.0002	-0.0037	0.998695	0.997155	0.999861	0.000567311	0	0
Hist1h2af;Hist3h2a;Hist1h2ah	Gid_5246	0.1158	2.2606	0.0987166	0.0475572	1.08358	1.00561	0	0
Nt5m	Gid_5796	-0.1798	-3.0233	0.0366661	0.0129469	0.882825	1.43574	0	0
Mavs	Gid_5797	0.1563	2.9831	0.0386347	0.0138733	1.11443	1.41302	0	0
Spon1	Gid_5791	0.2114	2.4087	0.0816176	0.0370544	1.15781	1.08822	0	0
Med17	Gid_5792	-0.0451	-0.3937	0.779766	0.702155	0.969223	0.108036	0	0
Reep2	Gid_5793	0.0695	1.3311	0.316869	0.213074	1.04935	0.49912	0	0
Cant1	Gid_5798	-0.033	-0.5161	0.707254	0.617124	0.977386	0.150425	0	0
Calcoco1	Gid_5248	-0.0477	-1.0042	0.452508	0.339271	0.967477	0.344373	0	0
Tshz3	Gid_5249	-0.6594	-1.7998	0.178745	0.102464	0.633142	0.747765	0	0
Snapin	Gid_8305	-0.2163	-3.5183	0.0202367	0.00566155	0.86077	1.69386	0	0
Trip4	Gid_7866	-0.2257	-2.8289	0.0472565	0.0180946	0.85518	1.32554	0	0
Rlbp1	Gid_8307	0.0829	1.5191	0.253342	0.160088	1.05914	0.596293	0	0
Kif21b	Gid_7860	0.1581	6.6046	0.00091234	6.299e-05	1.11582	3.03984	0	0
Kif21a	Gid_7861	0.0561	1.994	0.139871	0.0743805	1.03965	0.854273	0	0
Fxyd1	Gid_8302	0.4457	3.7641	0.0149481	0.00377993	1.36197	1.82541	0	0
Nme7	Gid_7863	0.1459	2.3498	0.0881489	0.0409559	1.10642	1.05478	0	0
Exoc4	Gid_496	0.0445	1.3967	0.293475	0.192989	1.03133	0.532429	0	0
Pde7b	Gid_7868	-0.1867	-0.724	0.594527	0.485848	0.878613	0.225828	0	0
Pdpk1	Gid_8309	0.0327	0.5999	0.660127	0.562075	1.02292	0.180373	0	0
Cntfr	Gid_749	0.1843	2.1922	0.108293	0.0534695	1.13627	0.965398	0	0
Nsd1	Gid_748	0.2803	6.3426	0.00116183	8.917e-05	1.21445	2.93486	0	0
Soga1	Gid_298	-0.0093	-0.2147	0.883098	0.834382	0.993574	0.0539909	0	0
Klc1	Gid_740	-0.1327	-3.7805	0.0146448	0.00365555	0.912123	1.83432	0	0
Capns1	Gid_743	-0.1444	-3.8381	0.0137482	0.00332862	0.904756	1.86176	0	0
Dhcr7	Gid_742	0.2036	3.7106	0.0158935	0.00410339	1.15157	1.79878	0	0
Smim20	Gid_297	-0.0559	-1.5905	0.232963	0.143082	0.961994	0.632713	0	0
Dync1i2	Gid_747	-0.0312	-0.8609	0.52383	0.409677	0.978606	0.28081	0	0
Dync1i1	Gid_746	-0.044	-1.5099	0.256138	0.162275	0.969962	0.591527	0	0
Spats2	Gid_5423	-0.0659	-1.5725	0.238076	0.147285	0.955349	0.623285	0	0
Dnm1l	Gid_5420	-0.2914	-4.5444	0.00611665	0.0011024	0.817109	2.21349	0	0
Pnpla8	Gid_5421	-0.3292	-4.0415	0.0107827	0.00239811	0.795978	1.96727	0	0
Unc5d	Gid_5426	-0.3577	-3.7172	0.0158363	0.00408091	0.780408	1.80035	0	0
Pnpt1	Gid_5424	-0.0075	-0.2537	0.862535	0.804904	0.994815	0.0642235	0	0
Nek9	Gid_5425	-0.0661	-1.3399	0.313272	0.210279	0.955217	0.504078	0	0
Mipep	Gid_124	-0.1315	-4.6184	0.00566977	0.00097524	0.912882	2.24643	0	0
Sac3d1	Gid_127	0.0924	0.9261	0.491467	0.376451	1.06614	0.308506	0	0
Armt1	Gid_126	0.3392	7.866	0.00035727	1.471e-05	1.26505	3.447	0	0
Ttll7	Gid_121	0.1301	1.3697	0.303089	0.201107	1.09437	0.51843	0	0
Ttc38	Gid_120	-0.2199	-4.8027	0.00467914	0.00074683	0.858625	2.32983	0	0
Exoc6b	Gid_123	0.165	3.3028	0.0261255	0.00810965	1.12117	1.58294	0	0
Rps28	Gid_1898	0.102	3.0882	0.0339253	0.0115938	1.07326	1.46948	0	0
Rps26	Gid_1897	0.1364	2.2856	0.0959357	0.0456626	1.09916	1.01802	0	0
Rps25	Gid_1896	-0.0083	-0.2709	0.851868	0.792031	0.994263	0.0696278	0	0
Rps24	Gid_1895	0.1353	3.4161	0.0227006	0.00669702	1.09832	1.64396	0	0
Rps15	Gid_1894	-0.0927	-2.8388	0.0466808	0.0177302	0.937766	1.33086	0	0
Rabgap1l	Gid_129	-0.0798	-1.7024	0.202111	0.11984	0.946189	0.694411	0	0
Rap1a	Gid_1892	-0.1915	-2.2465	0.100737	0.0487913	0.875695	0.996813	0	0
Rpl23	Gid_1891	-0.2002	-7.8947	0.00035065	1.394e-05	0.87043	3.45513	0	0
Ran	Gid_1890	-0.0581	-1.4692	0.268855	0.172911	0.960528	0.570481	0	0
Trim46	Gid_3964	0.1775	5.0768	0.00352831	0.00049446	1.13092	2.45243	0	0
Eif2a	Gid_4564	-0.0793	-1.9669	0.145197	0.0778734	0.946517	0.838044	0	0
Minos1	Gid_3967	0.0092	0.1884	0.898249	0.854391	1.0064	0.0466031	0	0
Rps6ka1	Gid_1097	0.0537	1.0642	0.42508	0.312565	1.03792	0.371529	0	0
Hmgn1	Gid_1096	0.3553	2.3839	0.0842846	0.0386551	1.27925	1.07425	0	0
Bsg	Gid_1094	-0.3232	-5.5428	0.00236053	0.00025804	0.799295	2.62699	0	0
Ctsd	Gid_1092	-0.2067	-6.4086	0.00109269	8.087e-05	0.866517	2.9615	0	0
Ptpra	Gid_1090	-0.0332	-0.6941	0.610387	0.503604	0.97725	0.214395	0	0
Cfl1	Gid_1099	-0.2088	-4.2145	0.00877523	0.0018251	0.865257	2.05674	0	0
Rps6ka3	Gid_1098	0.0098	0.2307	0.873788	0.822278	1.00682	0.0585941	0	0
Igsf21	Gid_3966	0.067	2.1408	0.115375	0.058196	1.04754	0.93789	0	0
Napb	Gid_1239	-0.0487	-1.152	0.386797	0.276397	0.966807	0.412517	0	0
2021-09-04	Gid_1238	0.1664	2.3577	0.0872582	0.0404119	1.12225	1.05919	0	0
Acadl	Gid_1549	-0.0471	-1.0216	0.444587	0.331326	0.96788	0.352044	0	0
Uros	Gid_1548	-0.0473	-1.5878	0.23374	0.14368	0.967746	0.631268	0	0
Rap1gap	Gid_59	-0.0418	-0.964	0.472428	0.357983	0.971442	0.325665	0	0
Cast	Gid_1545	0.0411	0.3842	0.785053	0.708991	1.0289	0.105101	0	0
Tub	Gid_1544	-0.2421	-0.9185	0.495063	0.380224	0.845514	0.30534	0	0
Adssl1	Gid_1231	0.2345	5.1211	0.00344868	0.00046617	1.1765	2.46235	0	0
Pnisr	Gid_52	-0.0533	-1.009	0.449979	0.337041	0.963729	0.346808	0	0
Frmpd1	Gid_53	0.1708	1.5725	0.238076	0.147302	1.12568	0.623285	0	0
Pa2g4	Gid_1543	-0.0108	-0.3107	0.830713	0.76248	0.992542	0.0805488	0	0
Acadvl	Gid_1542	-0.1314	-3.4193	0.022608	0.00663872	0.912945	1.64574	0	0
Ldhd	Gid_3962	0.0367	0.5093	0.711288	0.621722	1.02576	0.147955	0	0
Diras2	Gid_2923	-0.0583	-1.142	0.390628	0.280406	0.960395	0.408237	0	0
Gldc	Gid_6018	-0.072	-1.5945	0.231982	0.142294	0.951318	0.634546	0	0
Csde1	Gid_6019	-0.005	-0.168	0.909047	0.869956	0.99654	0.0414138	0	0
Ncoa5	Gid_6016	0.2059	5.1777	0.00326771	0.00043163	1.15341	2.48576	0	0
	Gid_6014	-0.164	-1.8741	0.162674	0.0907709	0.892547	0.788681	0	0
Smap1	Gid_6012	-0.1847	-5.3708	0.00270659	0.00032376	0.879832	2.56758	0	0
Tdrd3	Gid_6013	0.0617	0.8844	0.511512	0.397502	1.04369	0.291144	0	0
Znf622	Gid_6011	-0.0633	-0.8863	0.510487	0.39653	0.957072	0.292016	0	0
Nup160	Gid_8240	-0.3224	-7.1051	0.00062433	3.498e-05	0.799738	3.20459	0	0
Adck4	Gid_2841	0.0358	0.829	0.540002	0.426629	1.02513	0.267604	0	0
Prune2	Gid_2840	0.075	0.4756	0.730843	0.6447	1.05336	0.136176	0	0
Thrap3	Gid_2843	-0.064	-1.6201	0.224899	0.136627	0.956608	0.648012	0	0
Ddx46	Gid_2842	0.1131	3.3314	0.0251061	0.00769053	1.08155	1.60022	0	0
Gpkow	Gid_2845	0.2629	3.0344	0.0363421	0.0127574	1.19989	1.43959	0	0
Scn2b	Gid_2844	0.1494	1.4508	0.274998	0.177851	1.10911	0.560671	0	0
Stau1	Gid_8247	0.1629	3.1263	0.0324643	0.0109178	1.11954	1.48859	0	0
Mettl1	Gid_8249	-0.3599	-3.9552	0.0119446	0.00277488	0.779219	1.92283	0	0
Aldh18a1	Gid_8248	0.0412	1.2531	0.347008	0.238929	1.02897	0.45966	0	0
Mprip	Gid_2158	0.1488	3.8462	0.0136743	0.00330789	1.10865	1.86409	0	0
Prpf4	Gid_7309	0.0304	0.529	0.700471	0.608473	1.0213	0.15461	0	0
Cnpy3	Gid_7308	-0.222	-5.973	0.0015784	0.00014332	0.857376	2.80178	0	0
Ccdc22	Gid_7659	0.027	0.7967	0.556696	0.444279	1.01889	0.254382	0	0
Ppp1r3f	Gid_7658	-0.2991	-2.5889	0.064168	0.0272557	0.812759	1.19268	0	0
Copb1	Gid_7657	-0.0309	-0.8954	0.506553	0.391825	0.978809	0.295375	0	0
Lyst	Gid_2152	-0.3051	-8.1959	0.00028645	1.006e-05	0.809386	3.54295	0	0
Prmt1	Gid_7655	-0.1136	-2.2863	0.0958315	0.0455324	0.924279	1.01849	0	0
Gng12	Gid_7306	0.312	5.3918	0.00267477	0.00031848	1.24143	2.57271	0	0
Sphk2	Gid_7652	-0.0245	-0.5729	0.675387	0.579465	0.983161	0.170447	0	0
Lgi1	Gid_7651	0.0139	0.3235	0.82298	0.753093	1.00968	0.0846105	0	0
Phpt1	Gid_7302	0.3329	6.113	0.0014086	0.00011991	1.25954	2.85121	0	0
Nudcd1	Gid_3792	0.0426	0.6638	0.625436	0.522036	1.02997	0.203817	0	0
	Gid_3793	-0.0611	-1.1543	0.386005	0.275567	0.958533	0.413407	0	0
Atp1a2	Gid_3790	-0.1632	-3.8176	0.0140405	0.00344121	0.893042	1.85262	0	0
Dmxl1	Gid_3796	-0.0642	-0.5379	0.696553	0.602553	0.956476	0.157046	0	0
Rif1	Gid_3797	0.1111	2.2789	0.096636	0.0461906	1.08005	1.01486	0	0
Rhbdf1	Gid_3794	0.0039	0.0423	0.97731	0.967096	1.00271	0.0099678	0	0
Dalrd3	Gid_3795	0.1517	2.3119	0.0928012	0.043674	1.11088	1.03245	0	0
Atp2b4	Gid_3798	0.2028	3.6695	0.0168242	0.00441211	1.15093	1.77407	0	0
Suv420h2	Gid_3799	-0.1284	-0.8511	0.52886	0.41488	0.914845	0.276659	0	0
Sipa1l3	Gid_359	0.2697	2.8297	0.0472135	0.0180701	1.20556	1.32593	0	0
Syngap1	Gid_352	0.058	1.3152	0.322718	0.218112	1.04102	0.491177	0	0
Sec16a	Gid_351	0.0002	0.0046	0.998299	0.996418	1.00014	0.000739299	0	0
Farp1	Gid_357	0.0409	1.014	0.448221	0.334803	1.02876	0.348508	0	0
Yjefn3	Gid_354	0.2263	4.2596	0.00838229	0.0017003	1.16983	2.07664	0	0
Tpr	Gid_355	-0.0079	-0.2933	0.839461	0.775318	0.994539	0.0759997	0	0
Ankfy1	Gid_4300	-0.1275	-4.8498	0.0043986	0.00068876	0.915416	2.35669	0	0
Grwd1	Gid_4305	0.3122	2.0467	0.131278	0.0682365	1.2416	0.881809	0	0
Ckap4	Gid_4658	0.0073	0.2934	0.839461	0.775301	1.00507	0.0759997	0	0
Ccdc184	Gid_4659	0.3304	2.5142	0.0708688	0.0309603	1.25736	1.14954	0	0
Nfasc	Gid_4308	-0.0658	-1.7408	0.192796	0.112698	0.955415	0.714902	0	0
Mettl2	Gid_4657	0.1996	1.9575	0.14676	0.0791254	1.14838	0.833391	0	0
Lars	Gid_4654	-0.0186	-0.584	0.669311	0.572303	0.98719	0.174372	0	0
Eif1ax	Gid_4655	-0.0668	-1.718	0.19841	0.116934	0.954753	0.702436	0	0
Gga3	Gid_4653	-0.3387	-4.125	0.00981216	0.00211641	0.790754	2.00824	0	0
Rab3gap2	Gid_4651	-0.0223	-0.571	0.676586	0.580726	0.984662	0.169677	0	0
Anxa7	Gid_2321	0.1441	3.3518	0.0245672	0.00747075	1.10504	1.60964	0	0
Mfap3l	Gid_7130	-0.0881	-1.7031	0.202032	0.119724	0.940761	0.694581	0	0
Ctbs	Gid_5655	-0.1136	-1.887	0.160354	0.0888719	0.924279	0.79492	0	0
Ero1lb	Gid_5656	-0.0869	-0.9714	0.468643	0.354553	0.941544	0.329158	0	0
Tmed4	Gid_5651	-0.1223	-3.7409	0.0152887	0.00390009	0.918722	1.81563	0	0
Cog4	Gid_5650	-0.1607	-3.8681	0.013292	0.00319263	0.894591	1.87641	0	0
	Gid_5653	-0.3338	-5.2957	0.00292025	0.00036472	0.793444	2.53458	0	0
Spg20	Gid_5652	-0.1026	-1.5474	0.245133	0.153203	0.931353	0.610599	0	0
Serpine2	Gid_2324	-0.1129	-2.0869	0.123987	0.0638096	0.924727	0.906624	0	0
Fuom	Gid_5659	-0.1101	-2.7333	0.0532982	0.0213029	0.926524	1.27329	0	0
Phospho1	Gid_5658	-0.1415	-1.3494	0.309996	0.207337	0.906576	0.508644	0	0
Stmn4	Gid_1934	0.1218	2.3712	0.0856679	0.039495	1.08809	1.06718	0	0
Vamp2	Gid_1935	0.0969	3.2942	0.0262843	0.00818655	1.06947	1.5803	0	0
Sult4a1	Gid_1936	-0.3297	-5.7702	0.00190608	0.00018907	0.795702	2.71986	0	0
Pcp4	Gid_1937	-0.0403	-1.2408	0.351108	0.243255	0.972453	0.45456	0	0
Cyth2	Gid_1930	-0.2085	-6.1257	0.00138394	0.00011642	0.865437	2.85888	0	0
Cntn3	Gid_2326	0.3568	8.1837	0.0002929	1.044e-05	1.28058	3.53328	0	0
Hspd1	Gid_1932	-0.1829	-7.184	0.00059019	3.124e-05	0.88093	3.22901	0	0
Cplx1	Gid_1933	-0.2137	-5.2501	0.00302974	0.00038618	0.862323	2.51859	0	0
Acads	Gid_2327	0.0292	0.7131	0.600029	0.492294	1.02045	0.221828	0	0
Thra	Gid_1939	0.4082	5.7916	0.00186135	0.00018368	1.32703	2.73017	0	0
Trappc13	Gid_2459	0.0907	1.6115	0.227587	0.138533	1.06489	0.642853	0	0
Isy1	Gid_3491	-0.4649	-3.3089	0.0259298	0.00802727	0.724521	1.5862	0	0
Kiaa1161	Gid_3490	0.101	1.0175	0.446457	0.333179	1.07252	0.350221	0	0
Cep170b	Gid_4117	0.1842	5.512	0.00240388	0.00026563	1.13619	2.61909	0	0
Hectd1	Gid_3492	0.0893	1.7337	0.194598	0.114018	1.06385	0.710862	0	0
Sorbs1	Gid_3327	0.0162	0.4295	0.75697	0.676804	1.01129	0.120921	0	0
Ppp1r13b	Gid_3326	0.4274	4.7463	0.00498106	0.0008124	1.34481	2.30268	0	0
Arhgef17	Gid_4112	0.1118	1.276	0.337908	0.231158	1.08058	0.471201	0	0
Atp1b3	Gid_2141	-0.0315	-0.8922	0.507866	0.39345	0.978403	0.294251	0	0
Cnn3	Gid_7310	-0.1869	-4.3025	0.00799319	0.00158714	0.878491	2.09728	0	0
Ddx27	Gid_6229	0.0559	0.7947	0.557591	0.445442	1.03951	0.253684	0	0
Fam49b	Gid_6228	0.0836	2.5849	0.0643952	0.027382	1.05966	1.19115	0	0
Zfyve19	Gid_7311	0.1582	4.4707	0.00657575	0.00122908	1.11589	2.18205	0	0
Sh3bp4	Gid_6221	0.1067	2.0712	0.126684	0.0655017	1.07676	0.897277	0	0
Atp5o	Gid_7316	-0.0999	-2.3249	0.0911877	0.0427271	0.933098	1.04006	0	0
Rheb	Gid_6223	-0.1102	-2.9237	0.0419986	0.0153978	0.92646	1.37677	0	0
Exosc4	Gid_6222	0.1361	1.2754	0.338041	0.231364	1.09893	0.471031	0	0
Cog2	Gid_6225	-0.2042	-2.7134	0.0547522	0.0220377	0.86802	1.2616	0	0
Tmco1	Gid_6224	-0.0148	-0.35	0.806805	0.733699	0.989794	0.0932312	0	0
Golga2	Gid_6227	0.1542	6.0871	0.00142408	0.00012208	1.1128	2.84647	0	0
Sf3b3	Gid_6226	-0.0072	-0.3091	0.830892	0.763621	0.995022	0.0804554	0	0
Anxa11	Gid_2147	0.1261	2.7316	0.0532982	0.0212941	1.09134	1.27329	0	0
Pigt	Gid_4888	-0.0287	-0.7386	0.58618	0.47732	0.980303	0.231969	0	0
Agap1	Gid_4883	0.1156	3.9769	0.0116034	0.00265982	1.08343	1.93541	0	0
Tmem87a	Gid_4887	-0.4004	-6.4695	0.00104519	7.592e-05	0.757648	2.9808	0	0
Arfrp1	Gid_4884	-0.063	-1.0041	0.452508	0.339323	0.957271	0.344373	0	0
Dnal1	Gid_2307	0.0108	0.1145	0.938663	0.911164	1.00751	0.0274902	0	0
Pc	Gid_2305	-0.0521	-1.9099	0.155629	0.0854821	0.964531	0.80791	0	0
Fabp5	Gid_2302	-0.0659	-1.8824	0.161096	0.0894542	0.955349	0.792914	0	0
Hspg2	Gid_2301	0.2478	4.494	0.00646547	0.00119074	1.1874	2.1894	0	0
Tenm3	Gid_8094	0.0881	2.3525	0.0877483	0.0406946	1.06297	1.05676	0	0
Atp6v1g2	Gid_8095	-0.08	-2.0248	0.134735	0.0706797	0.946058	0.870521	0	0
Scn8a	Gid_8097	-0.6108	-1.7524	0.189828	0.110639	0.654833	0.721641	0	0
Cdh13	Gid_8090	0.1394	4.1691	0.00918616	0.00195751	1.10145	2.03687	0	0
Fut8	Gid_8091	0.0935	1.3633	0.304951	0.203052	1.06696	0.515769	0	0
Tenm1	Gid_8092	0.0695	1.3586	0.306833	0.204485	1.04935	0.513098	0	0
Tenm2	Gid_8093	0.2088	2.9026	0.0431322	0.0159612	1.15573	1.3652	0	0
Mapk9	Gid_8098	-0.0947	-1.2431	0.350669	0.24253	0.936467	0.455103	0	0
Tgoln1;Tgoln2	Gid_3309	-0.149	-2.9216	0.042086	0.0154513	0.901875	1.37586	0	0
Gpatch8	Gid_9	0.2538	4.9253	0.00412018	0.00062287	1.19234	2.38508	0	0
Sephs1	Gid_4461	-0.0247	-0.5697	0.677319	0.581587	0.983025	0.169207	0	0
Atl1	Gid_4460	-0.0372	-1.0206	0.444996	0.331708	0.974545	0.351644	0	0
Nup107	Gid_4463	0.1315	2.7165	0.0545415	0.0219212	1.09543	1.26327	0	0
Sptbn1	Gid_3302	-0.1116	-3.6467	0.0172318	0.00455223	0.925561	1.76367	0	0
[truncated: 4,208 more rows]

## Sheet: Table S4
Supplemental Table 4: Phospho-proteomics 14 days post PFF or PBS treatment
[truncated: 19,118 more rows]

[truncated: 1 more sheets: Table S5]
